# Supplementary material for: N-Lobe of TXNIP Is Critical in the Allosteric Regulation of NLRP3 via TXNIP Binding
Source: Front Aging Neurosci. 2022 Jun 2;14:893919. doi: 10.3389/fnagi.2022.893919 (PMC9201253; doi:10.3389/fnagi.2022.893919)
Supplement: Supplementary file 2 [file Table_2.XLSX]

## Sheet: Model1
| Run on Thu Jan 6 07:54:46 2022
|| GB non-polar solvation energies calculated with gbsa=2
idecomp = 2: Per-residue decomp adding 1-4 interactions to EEL and VDW.
Energy Decomposition Analysis (All units kcal/mol): Generalized Born solvent
Complex:
Total Energy Decomposition:
Residue | Internal | van der Waals | Electrostatic | Polar Solvation | Non-Polar Solv. | TOTAL
-------------------------------------------------------------------------------------------------------------------------------------------
ASP 1 | 16.722 +/- 2.550 | 1.021 +/- 1.685 | -114.530 +/- 9.585 | -34.026 +/- 8.987 | 1.077 +/- 0.090 | -129.735 +/- 2.885
TYR 2 | 26.018 +/- 3.145 | -6.721 +/- 1.175 | -16.868 +/- 1.834 | -5.434 +/- 1.161 | 0.050 +/- 0.023 | -2.954 +/- 3.151
ARG 3 | 30.159 +/- 3.912 | -6.954 +/- 1.370 | -82.763 +/- 4.717 | -99.707 +/- 4.227 | 0.473 +/- 0.039 | -158.792 +/- 3.651
LYS 4 | 26.387 +/- 3.289 | -1.683 +/- 1.090 | 92.569 +/- 6.813 | -120.560 +/- 6.375 | 1.247 +/- 0.100 | -2.040 +/- 3.357
LYS 5 | 25.713 +/- 3.102 | -4.382 +/- 1.110 | 63.220 +/- 8.582 | -97.754 +/- 8.586 | 0.799 +/- 0.103 | -12.404 +/- 3.411
TYR 6 | 25.888 +/- 3.220 | -8.227 +/- 1.202 | -23.960 +/- 1.565 | -5.983 +/- 0.796 | 0.028 +/- 0.030 | -12.254 +/- 3.365
ARG 7 | 31.327 +/- 3.767 | -11.120 +/- 1.367 | -94.087 +/- 5.114 | -87.846 +/- 4.375 | 0.202 +/- 0.052 | -161.524 +/- 3.401
LYS 8 | 26.114 +/- 3.413 | -3.573 +/- 1.139 | 77.629 +/- 8.835 | -114.198 +/- 8.133 | 1.101 +/- 0.111 | -12.926 +/- 3.809
TYR 9 | 26.584 +/- 2.917 | -7.627 +/- 1.269 | -30.993 +/- 2.574 | -5.747 +/- 1.962 | 0.122 +/- 0.076 | -17.660 +/- 3.198
VAL 10 | 23.366 +/- 2.632 | -6.128 +/- 1.341 | -20.458 +/- 1.282 | -0.828 +/- 0.659 | 0.000 +/- 0.001 | -4.047 +/- 2.691
ARG 11 | 30.469 +/- 3.763 | -5.928 +/- 1.336 | -97.474 +/- 7.062 | -96.423 +/- 6.231 | 0.866 +/- 0.109 | -168.491 +/- 3.620
SER 12 | 19.653 +/- 2.350 | -2.061 +/- 1.024 | -4.245 +/- 3.269 | -11.544 +/- 3.375 | 0.603 +/- 0.092 | 2.407 +/- 2.622
ARG 13 | 31.854 +/- 4.111 | -4.802 +/- 1.887 | -166.669 +/- 11.049 | -30.432 +/- 8.685 | 0.575 +/- 0.158 | -169.473 +/- 4.628
PHE 14 | 24.155 +/- 3.143 | -5.577 +/- 1.399 | -11.815 +/- 1.670 | -1.354 +/- 0.734 | 0.161 +/- 0.077 | 5.570 +/- 3.426
GLN 15 | 31.578 +/- 2.959 | -5.529 +/- 1.300 | -73.284 +/- 3.435 | -5.514 +/- 2.609 | 0.339 +/- 0.086 | -52.411 +/- 3.062
CYS 16 | 18.784 +/- 2.087 | -3.862 +/- 0.973 | 3.608 +/- 2.244 | -3.986 +/- 1.891 | 0.394 +/- 0.054 | 14.938 +/- 2.233
ILE 17 | 27.523 +/- 2.971 | -3.791 +/- 1.685 | -12.489 +/- 1.068 | 0.313 +/- 0.667 | 0.021 +/- 0.016 | 11.576 +/- 3.061
GLU 18 | 27.154 +/- 2.648 | -4.033 +/- 1.955 | -118.712 +/- 6.095 | 30.181 +/- 4.982 | 0.001 +/- 0.004 | -65.409 +/- 3.778
ASP 19 | 24.994 +/- 2.285 | -5.378 +/- 1.492 | -77.421 +/- 4.983 | 8.747 +/- 4.394 | 0.023 +/- 0.015 | -49.036 +/- 2.611
ARG 20 | 34.788 +/- 3.814 | -8.052 +/- 1.821 | -157.956 +/- 5.739 | -33.049 +/- 4.661 | 0.033 +/- 0.014 | -164.236 +/- 3.918
ASN 21 | 34.233 +/- 2.962 | -6.579 +/- 1.293 | -94.065 +/- 2.007 | -0.912 +/- 1.343 | 0.028 +/- 0.020 | -67.295 +/- 2.684
ALA 22 | 17.826 +/- 2.144 | -3.662 +/- 0.866 | 1.813 +/- 0.987 | 0.488 +/- 0.789 | 0.068 +/- 0.023 | 16.534 +/- 2.235
ARG 23 | 32.086 +/- 4.072 | -6.856 +/- 1.764 | -165.407 +/- 7.199 | -19.744 +/- 5.049 | 0.082 +/- 0.033 | -159.839 +/- 4.369
LEU 24 | 24.595 +/- 2.949 | -4.813 +/- 1.279 | -33.132 +/- 1.605 | -1.547 +/- 1.044 | 0.129 +/- 0.050 | -14.768 +/- 3.211
GLY 25 | 12.117 +/- 1.680 | -3.395 +/- 0.672 | -7.779 +/- 1.814 | -4.061 +/- 1.478 | 0.087 +/- 0.039 | -3.030 +/- 1.756
GLU 26 | 26.673 +/- 2.859 | -2.966 +/- 1.483 | -61.184 +/- 17.455 | -11.217 +/- 16.078 | 0.633 +/- 0.143 | -48.061 +/- 3.627
SER 27 | 17.618 +/- 2.204 | -3.269 +/- 1.292 | -15.618 +/- 2.813 | -1.249 +/- 1.938 | 0.112 +/- 0.024 | -2.406 +/- 2.603
VAL 28 | 23.409 +/- 2.787 | -1.158 +/- 1.347 | -28.634 +/- 1.826 | 0.140 +/- 1.035 | 0.581 +/- 0.059 | -5.663 +/- 2.849
SER 29 | 20.132 +/- 2.318 | -3.966 +/- 1.026 | -13.912 +/- 2.305 | -3.550 +/- 1.808 | 0.248 +/- 0.044 | -1.048 +/- 2.566
LEU 30 | 24.672 +/- 2.857 | -5.184 +/- 1.571 | -32.366 +/- 1.911 | 1.783 +/- 0.989 | 0.045 +/- 0.037 | -11.050 +/- 3.065
ASN 31 | 29.163 +/- 3.153 | -1.538 +/- 1.265 | -76.225 +/- 3.310 | -12.511 +/- 2.488 | 0.857 +/- 0.109 | -60.254 +/- 3.027
LYS 32 | 27.534 +/- 3.376 | -1.183 +/- 0.989 | 65.246 +/- 7.986 | -89.211 +/- 8.089 | 1.382 +/- 0.089 | 3.768 +/- 3.576
ARG 33 | 30.924 +/- 3.956 | -6.426 +/- 1.658 | -181.921 +/- 11.074 | -24.736 +/- 7.188 | 0.311 +/- 0.046 | -181.847 +/- 5.569
TYR 34 | 24.730 +/- 3.052 | -8.421 +/- 1.249 | -30.442 +/- 2.205 | -7.271 +/- 1.314 | 0.117 +/- 0.047 | -21.287 +/- 3.382
THR 35 | 23.562 +/- 2.578 | -4.646 +/- 1.299 | -25.166 +/- 2.672 | -3.227 +/- 1.707 | 0.054 +/- 0.038 | -9.424 +/- 2.862
ARG 36 | 30.099 +/- 4.071 | -4.719 +/- 1.451 | -109.186 +/- 8.823 | -78.214 +/- 8.650 | 0.772 +/- 0.257 | -161.249 +/- 3.759
LEU 37 | 24.001 +/- 3.084 | -5.409 +/- 1.426 | -25.835 +/- 1.305 | 1.822 +/- 1.115 | 0.047 +/- 0.027 | -5.374 +/- 3.213
ARG 38 | 30.813 +/- 3.776 | -9.361 +/- 1.675 | -162.550 +/- 8.274 | -26.222 +/- 7.330 | 0.083 +/- 0.038 | -167.236 +/- 3.991
LEU 39 | 23.888 +/- 3.008 | -5.769 +/- 1.524 | -37.346 +/- 1.801 | 3.090 +/- 0.794 | 0.015 +/- 0.017 | -16.122 +/- 3.321
ILE 40 | 27.354 +/- 3.136 | -2.687 +/- 1.562 | -7.399 +/- 1.774 | 0.622 +/- 1.030 | 0.534 +/- 0.068 | 18.423 +/- 3.014
LYS 41 | 26.553 +/- 3.283 | -6.167 +/- 1.375 | -19.666 +/- 13.740 | -15.409 +/- 12.574 | 0.392 +/- 0.106 | -14.297 +/- 4.119
GLU 42 | 25.503 +/- 2.690 | -6.565 +/- 1.663 | -67.092 +/- 8.517 | -3.504 +/- 7.370 | 0.064 +/- 0.054 | -51.594 +/- 3.206
HIE 43 | 43.289 +/- 2.953 | -8.461 +/- 1.225 | -11.822 +/- 3.657 | -5.616 +/- 2.351 | 0.289 +/- 0.113 | 17.680 +/- 3.139
ARG 44 | 30.033 +/- 3.943 | -6.170 +/- 1.909 | -164.701 +/- 6.415 | -35.692 +/- 5.533 | 0.224 +/- 0.071 | -176.305 +/- 4.076
SER 45 | 18.818 +/- 2.357 | -2.464 +/- 1.049 | -15.859 +/- 3.874 | -7.333 +/- 2.403 | 0.263 +/- 0.107 | -6.575 +/- 3.357
GLN 46 | 31.360 +/- 3.110 | -3.050 +/- 1.659 | -81.704 +/- 4.754 | -1.001 +/- 3.876 | 0.622 +/- 0.155 | -53.774 +/- 3.395
GLN 47 | 31.461 +/- 3.003 | -5.049 +/- 1.440 | -75.658 +/- 4.145 | -6.977 +/- 2.730 | 0.353 +/- 0.080 | -55.869 +/- 3.246
GLU 48 | 26.732 +/- 2.995 | -2.749 +/- 1.430 | -24.154 +/- 13.156 | -38.033 +/- 11.299 | 0.672 +/- 0.112 | -37.532 +/- 3.452
ARG 49 | 30.218 +/- 4.081 | -1.414 +/- 1.511 | -163.640 +/- 12.501 | -37.351 +/- 10.111 | 1.216 +/- 0.173 | -170.971 +/- 4.153
GLU 50 | 24.265 +/- 2.659 | -0.728 +/- 1.280 | -30.467 +/- 7.641 | -46.551 +/- 7.142 | 0.951 +/- 0.078 | -52.530 +/- 2.876
GLN 51 | 32.220 +/- 3.257 | 0.246 +/- 1.183 | -74.240 +/- 4.143 | -13.012 +/- 2.963 | 1.288 +/- 0.095 | -53.498 +/- 3.254
GLU 52 | 24.900 +/- 2.642 | -2.495 +/- 1.543 | -75.260 +/- 7.130 | 1.496 +/- 5.738 | 0.334 +/- 0.084 | -51.026 +/- 3.556
LEU 53 | 25.056 +/- 2.871 | 1.228 +/- 1.308 | -25.483 +/- 1.410 | -4.853 +/- 0.880 | 1.274 +/- 0.050 | -2.778 +/- 2.923
LEU 54 | 23.090 +/- 2.936 | -1.309 +/- 1.271 | -26.682 +/- 1.782 | -5.327 +/- 1.110 | 0.709 +/- 0.053 | -9.519 +/- 3.144
ALA 55 | 14.626 +/- 2.050 | -2.472 +/- 1.013 | -3.103 +/- 1.480 | -1.950 +/- 0.778 | 0.375 +/- 0.063 | 7.476 +/- 2.281
ILE 56 | 25.848 +/- 3.018 | -2.808 +/- 1.430 | -5.342 +/- 1.849 | -3.659 +/- 1.218 | 0.350 +/- 0.105 | 14.389 +/- 3.060
GLY 57 | 12.795 +/- 1.798 | -0.918 +/- 0.697 | -2.728 +/- 1.026 | -3.583 +/- 0.801 | 0.326 +/- 0.040 | 5.892 +/- 1.761
LYS 58 | 27.606 +/- 3.406 | -0.112 +/- 1.315 | -23.431 +/- 17.298 | -10.061 +/- 16.189 | 1.047 +/- 0.191 | -4.951 +/- 4.187
THR 59 | 23.187 +/- 2.510 | -2.256 +/- 1.414 | -37.046 +/- 2.632 | -1.106 +/- 2.225 | 0.211 +/- 0.092 | -17.010 +/- 2.692
LYS 60 | 24.943 +/- 3.234 | -2.330 +/- 1.400 | 28.014 +/- 6.479 | -57.611 +/- 6.742 | 1.038 +/- 0.111 | -5.946 +/- 3.532
THR 61 | 23.385 +/- 2.571 | -0.321 +/- 1.096 | -34.673 +/- 2.957 | -8.948 +/- 2.404 | 0.882 +/- 0.082 | -19.675 +/- 2.711
CYS 62 | 17.780 +/- 2.293 | -3.908 +/- 1.108 | -2.675 +/- 2.961 | -2.974 +/- 2.143 | 0.216 +/- 0.074 | 8.439 +/- 2.625
GLU 63 | 24.465 +/- 3.029 | -0.893 +/- 1.403 | -36.946 +/- 8.496 | -35.882 +/- 7.926 | 0.973 +/- 0.073 | -48.283 +/- 3.290
SER 64 | 21.986 +/- 2.477 | -2.491 +/- 1.091 | -2.892 +/- 2.670 | -3.582 +/- 2.500 | 0.305 +/- 0.121 | 13.326 +/- 2.460
PRO 65 | 29.516 +/- 2.507 | -2.428 +/- 1.090 | -9.283 +/- 2.941 | -0.116 +/- 2.639 | 0.473 +/- 0.128 | 18.161 +/- 2.813
VAL 66 | 22.172 +/- 2.683 | -0.944 +/- 1.363 | -22.043 +/- 1.959 | -4.062 +/- 1.633 | 0.747 +/- 0.071 | -4.129 +/- 2.733
SER 67 | 19.036 +/- 2.130 | -3.717 +/- 1.016 | -7.386 +/- 1.566 | -0.343 +/- 1.164 | 0.047 +/- 0.027 | 7.637 +/- 2.372
PRO 68 | 28.800 +/- 2.580 | -3.733 +/- 1.006 | -9.262 +/- 1.140 | -1.250 +/- 0.739 | 0.362 +/- 0.066 | 14.916 +/- 2.776
ILE 69 | 25.334 +/- 3.027 | -6.431 +/- 1.447 | -11.661 +/- 1.289 | 3.417 +/- 0.697 | 0.039 +/- 0.028 | 10.698 +/- 3.090
LYS 70 | 24.500 +/- 3.210 | -8.814 +/- 1.459 | 8.843 +/- 9.206 | -27.555 +/- 8.705 | 0.069 +/- 0.049 | -2.956 +/- 4.069
MET 71 | 24.329 +/- 2.953 | -6.775 +/- 1.374 | -15.414 +/- 2.175 | -0.319 +/- 1.720 | 0.127 +/- 0.072 | 1.948 +/- 3.113
GLU 72 | 24.975 +/- 2.932 | -3.269 +/- 1.447 | -49.489 +/- 12.355 | -17.678 +/- 10.938 | 0.391 +/- 0.107 | -45.070 +/- 3.160
LEU 73 | 24.107 +/- 2.822 | -1.996 +/- 1.485 | -26.918 +/- 2.647 | -2.741 +/- 1.471 | 0.531 +/- 0.108 | -7.018 +/- 3.103
LEU 74 | 25.269 +/- 3.174 | -5.480 +/- 1.400 | -26.583 +/- 1.547 | -2.586 +/- 1.072 | 0.041 +/- 0.030 | -9.339 +/- 3.362
PHE 75 | 23.035 +/- 2.958 | -4.748 +/- 1.132 | -7.644 +/- 1.905 | -4.418 +/- 1.383 | 0.164 +/- 0.049 | 6.389 +/- 3.161
ASP 76 | 23.044 +/- 2.487 | -2.541 +/- 1.325 | -47.093 +/- 6.683 | -16.258 +/- 5.950 | 0.187 +/- 0.048 | -42.661 +/- 2.771
PRO 77 | 28.348 +/- 2.554 | -2.509 +/- 0.933 | -8.085 +/- 1.092 | -3.699 +/- 1.314 | 0.572 +/- 0.087 | 14.627 +/- 2.576
ASP 78 | 23.659 +/- 2.296 | -3.019 +/- 1.234 | -30.367 +/- 11.545 | -43.401 +/- 10.355 | 0.168 +/- 0.085 | -52.959 +/- 2.674
ASP 79 | 21.732 +/- 2.875 | -0.130 +/- 1.140 | -15.063 +/- 11.888 | -63.256 +/- 11.339 | 0.933 +/- 0.095 | -55.784 +/- 2.617
GLU 80 | 24.862 +/- 3.010 | -1.652 +/- 1.343 | -27.167 +/- 11.991 | -43.276 +/- 11.384 | 0.586 +/- 0.139 | -46.646 +/- 2.965
HIE 81 | 40.593 +/- 2.801 | -6.657 +/- 1.073 | -16.060 +/- 1.894 | -9.303 +/- 1.437 | 0.301 +/- 0.063 | 8.874 +/- 2.824
SER 82 | 18.522 +/- 2.193 | -2.468 +/- 0.936 | -10.443 +/- 2.514 | -8.951 +/- 2.052 | 0.381 +/- 0.067 | -2.959 +/- 2.289
GLU 83 | 29.809 +/- 2.966 | -0.409 +/- 1.249 | 2.361 +/- 6.957 | -65.659 +/- 6.905 | 0.980 +/- 0.089 | -32.918 +/- 2.754
PRO 84 | 28.898 +/- 2.519 | -1.319 +/- 1.006 | -6.310 +/- 1.102 | -3.739 +/- 0.991 | 0.767 +/- 0.111 | 18.296 +/- 2.677
VAL 85 | 21.435 +/- 2.666 | -3.428 +/- 1.285 | -20.966 +/- 1.467 | -2.112 +/- 1.035 | 0.160 +/- 0.048 | -4.912 +/- 2.688
HIE 86 | 40.686 +/- 2.782 | -6.628 +/- 1.481 | -33.651 +/- 3.632 | 3.942 +/- 2.240 | 0.239 +/- 0.080 | 4.587 +/- 3.280
THR 87 | 22.296 +/- 2.434 | -5.679 +/- 1.112 | -36.163 +/- 1.506 | -0.612 +/- 0.716 | 0.009 +/- 0.009 | -20.149 +/- 2.912
VAL 88 | 21.460 +/- 2.503 | -5.678 +/- 1.202 | -27.624 +/- 1.040 | 1.457 +/- 0.453 | 0.019 +/- 0.013 | -10.366 +/- 2.661
VAL 89 | 23.424 +/- 2.709 | -5.929 +/- 1.394 | -28.761 +/- 1.225 | 1.160 +/- 0.456 | 0.003 +/- 0.006 | -10.103 +/- 2.746
PHE 90 | 25.435 +/- 2.949 | -7.335 +/- 1.331 | -10.152 +/- 1.211 | -1.265 +/- 0.649 | 0.006 +/- 0.012 | 6.689 +/- 3.194
GLN 91 | 31.519 +/- 2.855 | -7.547 +/- 1.429 | -77.049 +/- 3.441 | -0.725 +/- 2.472 | 0.133 +/- 0.067 | -53.669 +/- 3.122
GLY 92 | 10.270 +/- 1.785 | -3.347 +/- 0.907 | -11.101 +/- 1.712 | 0.513 +/- 0.918 | 0.029 +/- 0.030 | -3.636 +/- 2.196
ALA 93 | 14.824 +/- 2.313 | -1.929 +/- 0.854 | -5.864 +/- 2.240 | -1.936 +/- 0.964 | 0.407 +/- 0.061 | 5.503 +/- 2.905
ALA 94 | 13.677 +/- 2.187 | -2.810 +/- 0.746 | 1.064 +/- 0.879 | -1.229 +/- 1.056 | 0.161 +/- 0.053 | 10.863 +/- 2.118
GLY 95 | 10.931 +/- 1.775 | -3.819 +/- 0.786 | -8.555 +/- 1.326 | -1.186 +/- 0.705 | 0.024 +/- 0.013 | -2.605 +/- 1.941
ILE 96 | 23.620 +/- 2.902 | -4.930 +/- 1.441 | -10.398 +/- 1.813 | 2.908 +/- 0.824 | 0.082 +/- 0.029 | 11.281 +/- 3.195
GLY 97 | 12.248 +/- 1.801 | -4.444 +/- 0.673 | -4.771 +/- 1.025 | 0.208 +/- 0.694 | 0.002 +/- 0.004 | 3.244 +/- 1.988
LYS 98 | 28.361 +/- 3.514 | -9.503 +/- 1.723 | 12.617 +/- 7.001 | -27.082 +/- 6.100 | 0.055 +/- 0.022 | 4.448 +/- 4.525
THR 99 | 25.517 +/- 2.685 | -4.379 +/- 1.359 | -41.763 +/- 1.788 | 1.155 +/- 0.721 | 0.056 +/- 0.019 | -19.414 +/- 2.959
ILE 100 | 26.317 +/- 3.066 | -6.056 +/- 1.534 | -10.717 +/- 0.984 | 2.261 +/- 0.599 | 0.011 +/- 0.007 | 11.815 +/- 3.063
LEU 101 | 25.651 +/- 2.874 | -6.460 +/- 1.304 | -34.737 +/- 1.110 | 2.572 +/- 0.849 | 0.065 +/- 0.041 | -12.909 +/- 3.045
ALA 102 | 15.442 +/- 2.049 | -5.692 +/- 0.759 | -1.570 +/- 0.984 | 1.632 +/- 0.504 | 0.003 +/- 0.004 | 9.814 +/- 2.163
ARG 103 | 32.086 +/- 3.895 | -8.833 +/- 1.722 | -146.068 +/- 5.517 | -36.286 +/- 4.654 | 0.104 +/- 0.031 | -158.997 +/- 4.330
LYS 104 | 27.145 +/- 3.138 | -6.332 +/- 1.518 | 20.384 +/- 8.028 | -54.114 +/- 6.809 | 0.196 +/- 0.090 | -12.721 +/- 3.858
MET 105 | 23.966 +/- 2.801 | -7.065 +/- 1.031 | -13.304 +/- 1.048 | -0.225 +/- 0.610 | 0.287 +/- 0.071 | 3.659 +/- 2.839
MET 106 | 23.340 +/- 2.870 | -9.603 +/- 1.142 | -9.134 +/- 1.098 | 2.754 +/- 0.636 | 0.005 +/- 0.007 | 7.362 +/- 2.813
LEU 107 | 26.630 +/- 3.097 | -6.351 +/- 1.450 | -35.614 +/- 1.705 | 2.139 +/- 0.957 | 0.086 +/- 0.040 | -13.110 +/- 3.337
ASP 108 | 22.648 +/- 2.661 | -3.420 +/- 1.560 | -108.859 +/- 6.800 | 31.410 +/- 5.771 | 0.255 +/- 0.072 | -57.966 +/- 2.657
TRP 109 | 29.561 +/- 3.291 | -13.911 +/- 1.347 | -11.965 +/- 1.561 | 1.912 +/- 0.808 | 0.038 +/- 0.016 | 5.635 +/- 3.509
ALA 110 | 14.720 +/- 2.031 | -5.080 +/- 0.910 | -8.983 +/- 2.278 | 3.110 +/- 1.347 | 0.027 +/- 0.023 | 3.793 +/- 2.344
SER 111 | 17.284 +/- 2.173 | -1.635 +/- 1.161 | -12.662 +/- 2.331 | -4.526 +/- 1.885 | 0.408 +/- 0.082 | -1.131 +/- 2.407
GLY 112 | 10.908 +/- 1.825 | -1.995 +/- 0.604 | -8.192 +/- 1.122 | -3.201 +/- 0.999 | 0.265 +/- 0.038 | -2.215 +/- 1.808
THR 113 | 21.064 +/- 2.766 | -0.607 +/- 1.195 | -27.398 +/- 1.745 | -8.086 +/- 1.423 | 0.730 +/- 0.059 | -14.296 +/- 2.999
LEU 114 | 24.933 +/- 2.956 | 0.576 +/- 1.274 | -27.731 +/- 1.368 | -4.046 +/- 0.852 | 1.142 +/- 0.084 | -5.126 +/- 2.971
TYR 115 | 24.865 +/- 3.191 | -6.014 +/- 1.285 | -25.279 +/- 1.966 | -5.965 +/- 1.559 | 0.219 +/- 0.043 | -12.174 +/- 3.245
GLN 116 | 32.689 +/- 3.162 | -5.496 +/- 1.374 | -79.269 +/- 5.787 | -0.924 +/- 5.340 | 0.287 +/- 0.099 | -52.714 +/- 3.468
ASP 117 | 24.904 +/- 2.816 | -1.903 +/- 1.485 | -44.052 +/- 12.137 | -26.632 +/- 10.667 | 0.485 +/- 0.088 | -47.199 +/- 3.495
ARG 118 | 30.031 +/- 3.773 | -4.519 +/- 2.112 | -191.579 +/- 7.249 | -12.750 +/- 5.491 | 0.280 +/- 0.061 | -178.538 +/- 3.840
PHE 119 | 22.821 +/- 3.023 | -7.887 +/- 1.100 | -13.649 +/- 1.785 | -1.931 +/- 1.071 | 0.074 +/- 0.030 | -0.573 +/- 3.116
ASP 120 | 22.205 +/- 2.385 | -3.030 +/- 1.352 | -107.097 +/- 5.205 | 29.421 +/- 4.831 | 0.299 +/- 0.029 | -58.202 +/- 2.634
TYR 121 | 24.353 +/- 2.982 | -6.446 +/- 1.105 | -20.718 +/- 2.155 | -9.709 +/- 1.784 | 0.314 +/- 0.044 | -12.206 +/- 3.106
LEU 122 | 25.505 +/- 2.684 | -6.689 +/- 1.330 | -30.205 +/- 0.975 | 1.716 +/- 0.936 | 0.021 +/- 0.015 | -9.652 +/- 2.880
PHE 123 | 23.746 +/- 2.884 | -4.878 +/- 1.500 | -9.379 +/- 1.130 | -2.125 +/- 0.577 | 0.232 +/- 0.139 | 7.595 +/- 3.322
TYR 124 | 25.143 +/- 3.156 | -7.413 +/- 1.238 | -25.887 +/- 2.374 | -3.726 +/- 1.794 | 0.119 +/- 0.049 | -11.763 +/- 3.376
ILE 125 | 26.151 +/- 3.016 | -5.254 +/- 1.475 | -10.126 +/- 1.122 | 0.746 +/- 0.576 | 0.098 +/- 0.048 | 11.614 +/- 3.062
HIE 126 | 41.785 +/- 2.914 | -10.033 +/- 1.059 | -21.700 +/- 2.601 | -5.712 +/- 1.516 | 0.093 +/- 0.033 | 4.433 +/- 3.476
CYS 127 | 18.066 +/- 2.142 | -6.717 +/- 1.111 | 2.775 +/- 2.314 | -1.505 +/- 1.016 | 0.013 +/- 0.014 | 12.633 +/- 2.566
ARG 128 | 30.529 +/- 4.077 | -7.667 +/- 1.890 | -186.659 +/- 6.038 | -8.776 +/- 4.466 | 0.031 +/- 0.023 | -172.541 +/- 4.890
GLU 129 | 26.333 +/- 2.954 | -5.414 +/- 1.436 | -52.738 +/- 11.463 | -18.846 +/- 10.139 | 0.278 +/- 0.115 | -50.387 +/- 3.121
VAL 130 | 22.498 +/- 2.887 | -3.662 +/- 1.493 | -24.504 +/- 1.689 | -3.392 +/- 1.405 | 0.155 +/- 0.096 | -8.905 +/- 3.036
SER 131 | 19.383 +/- 2.257 | -2.503 +/- 1.070 | -11.697 +/- 2.370 | -4.985 +/- 1.895 | 0.305 +/- 0.092 | 0.503 +/- 2.477
LEU 132 | 23.439 +/- 2.957 | -3.207 +/- 1.553 | -24.280 +/- 4.094 | -4.809 +/- 2.612 | 0.211 +/- 0.104 | -8.646 +/- 3.765
VAL 133 | 22.967 +/- 2.736 | 0.978 +/- 1.245 | -24.592 +/- 1.614 | -6.047 +/- 1.269 | 1.097 +/- 0.103 | -5.597 +/- 2.737
THR 134 | 22.247 +/- 2.760 | -0.423 +/- 1.113 | -28.875 +/- 2.465 | -9.535 +/- 1.932 | 0.680 +/- 0.106 | -15.906 +/- 2.923
GLN 135 | 32.453 +/- 3.222 | -0.815 +/- 1.446 | -62.216 +/- 3.401 | -13.272 +/- 3.158 | 1.094 +/- 0.205 | -42.755 +/- 3.005
ARG 136 | 29.747 +/- 4.165 | -4.277 +/- 1.716 | -191.872 +/- 9.477 | -6.461 +/- 6.918 | 0.478 +/- 0.147 | -172.385 +/- 5.518
SER 137 | 17.845 +/- 2.204 | -1.639 +/- 1.094 | -11.193 +/- 4.210 | -8.670 +/- 3.880 | 0.444 +/- 0.218 | -3.213 +/- 2.734
LEU 138 | 24.210 +/- 3.057 | -1.452 +/- 1.591 | -28.521 +/- 2.693 | -1.250 +/- 2.322 | 0.595 +/- 0.261 | -6.418 +/- 3.322
GLY 139 | 10.631 +/- 1.852 | -2.407 +/- 0.879 | -15.537 +/- 1.748 | 0.663 +/- 1.099 | 0.083 +/- 0.075 | -6.566 +/- 2.164
ASP 140 | 23.123 +/- 2.768 | -3.407 +/- 1.569 | -64.784 +/- 9.556 | -7.907 +/- 9.801 | 0.483 +/- 0.158 | -52.492 +/- 2.785
LEU 141 | 24.580 +/- 3.047 | 0.380 +/- 1.269 | -28.647 +/- 2.006 | -2.664 +/- 1.518 | 1.179 +/- 0.085 | -5.172 +/- 3.197
ILE 142 | 26.263 +/- 2.933 | -0.600 +/- 1.553 | -11.108 +/- 1.992 | -1.535 +/- 1.972 | 0.723 +/- 0.158 | 13.743 +/- 3.018
MET 143 | 23.150 +/- 2.844 | -7.382 +/- 1.361 | -15.470 +/- 2.487 | 3.910 +/- 1.681 | 0.082 +/- 0.067 | 4.290 +/- 3.199
SER 144 | 19.568 +/- 2.378 | -1.150 +/- 1.138 | -15.975 +/- 4.924 | -3.563 +/- 4.979 | 0.592 +/- 0.114 | -0.528 +/- 2.598
CYS 145 | 17.326 +/- 2.260 | -3.563 +/- 1.214 | 1.449 +/- 2.413 | -3.302 +/- 2.132 | 0.220 +/- 0.103 | 12.130 +/- 2.344
CYS 146 | 18.967 +/- 2.254 | -1.972 +/- 1.288 | 8.474 +/- 3.531 | -2.990 +/- 3.384 | 0.546 +/- 0.232 | 23.025 +/- 2.508
PRO 147 | 28.107 +/- 2.499 | -4.695 +/- 1.418 | -9.097 +/- 3.803 | -3.734 +/- 2.440 | 0.200 +/- 0.170 | 10.781 +/- 3.381
ASP 148 | 22.271 +/- 2.704 | -2.651 +/- 1.375 | -103.346 +/- 13.598 | 38.947 +/- 12.423 | 0.233 +/- 0.071 | -44.545 +/- 2.892
PRO 149 | 27.748 +/- 2.508 | -4.034 +/- 1.757 | -5.441 +/- 1.356 | -1.743 +/- 1.402 | 0.433 +/- 0.281 | 16.963 +/- 2.982
ASN 150 | 31.122 +/- 2.768 | -4.524 +/- 1.147 | -81.048 +/- 4.236 | -2.079 +/- 3.191 | 0.238 +/- 0.091 | -56.290 +/- 2.733
PRO 151 | 32.363 +/- 2.528 | -3.918 +/- 1.212 | -1.797 +/- 1.511 | -0.167 +/- 1.150 | 0.381 +/- 0.145 | 26.861 +/- 2.810
PRO 152 | 29.021 +/- 2.534 | -3.742 +/- 0.887 | -5.914 +/- 1.181 | -3.534 +/- 1.304 | 0.540 +/- 0.089 | 16.372 +/- 2.714
ILE 153 | 25.323 +/- 2.791 | -3.505 +/- 1.452 | -9.562 +/- 1.016 | -0.610 +/- 0.788 | 0.181 +/- 0.045 | 11.828 +/- 2.871
HIE 154 | 42.447 +/- 2.867 | -9.721 +/- 1.201 | -17.499 +/- 2.676 | -1.581 +/- 1.516 | 0.118 +/- 0.072 | 13.764 +/- 3.167
LYS 155 | 25.336 +/- 3.269 | -2.859 +/- 1.216 | 58.475 +/- 4.929 | -90.851 +/- 5.011 | 1.080 +/- 0.122 | -8.819 +/- 3.682
ILE 156 | 25.609 +/- 2.813 | 0.785 +/- 1.412 | -11.288 +/- 1.014 | -4.176 +/- 0.772 | 1.013 +/- 0.054 | 11.943 +/- 2.863
VAL 157 | 23.921 +/- 2.620 | -1.342 +/- 1.373 | -18.136 +/- 1.438 | -1.982 +/- 0.717 | 0.472 +/- 0.056 | 2.933 +/- 2.726
ARG 158 | 32.630 +/- 4.263 | -4.985 +/- 1.424 | -108.392 +/- 6.827 | -78.815 +/- 6.446 | 1.052 +/- 0.157 | -158.510 +/- 3.833
LYS 159 | 29.950 +/- 3.547 | 0.021 +/- 1.175 | 47.288 +/- 10.717 | -71.588 +/- 11.442 | 1.490 +/- 0.150 | 7.161 +/- 3.923
PRO 160 | 29.837 +/- 2.617 | -2.603 +/- 1.090 | -8.097 +/- 1.737 | -4.902 +/- 1.477 | 0.419 +/- 0.071 | 14.653 +/- 3.184
SER 161 | 19.670 +/- 2.387 | -3.552 +/- 1.293 | -5.998 +/- 3.849 | -4.704 +/- 2.070 | 0.080 +/- 0.047 | 5.495 +/- 3.218
ARG 162 | 29.815 +/- 3.784 | -5.182 +/- 1.694 | -169.720 +/- 6.443 | -30.042 +/- 5.705 | 0.391 +/- 0.054 | -174.738 +/- 3.486
ILE 163 | 25.596 +/- 2.942 | -5.772 +/- 1.475 | -14.330 +/- 1.150 | -1.093 +/- 0.562 | 0.021 +/- 0.017 | 4.422 +/- 3.089
LEU 164 | 25.401 +/- 2.846 | -7.140 +/- 1.489 | -34.360 +/- 1.128 | 2.169 +/- 0.480 | 0.031 +/- 0.029 | -13.899 +/- 2.999
PHE 165 | 24.988 +/- 2.957 | -6.101 +/- 1.401 | -6.737 +/- 1.113 | -2.252 +/- 0.485 | 0.119 +/- 0.071 | 10.018 +/- 3.249
LEU 166 | 26.361 +/- 2.900 | -8.004 +/- 1.308 | -30.820 +/- 1.096 | 1.106 +/- 0.450 | 0.005 +/- 0.006 | -11.351 +/- 3.007
MET 167 | 24.646 +/- 2.693 | -9.442 +/- 1.235 | -12.767 +/- 1.157 | 0.149 +/- 0.612 | 0.021 +/- 0.022 | 2.607 +/- 2.910
ASP 168 | 23.739 +/- 2.486 | -5.050 +/- 1.660 | -100.564 +/- 6.438 | 19.549 +/- 4.393 | 0.000 +/- 0.002 | -62.325 +/- 3.659
GLY 169 | 10.766 +/- 1.837 | -3.413 +/- 0.894 | -10.746 +/- 1.332 | -1.164 +/- 0.559 | 0.010 +/- 0.010 | -4.547 +/- 1.865
PHE 170 | 24.573 +/- 3.055 | -7.780 +/- 1.372 | -11.147 +/- 1.184 | -0.765 +/- 0.640 | 0.032 +/- 0.031 | 4.913 +/- 3.247
ASP 171 | 23.533 +/- 2.433 | -5.971 +/- 1.499 | -77.733 +/- 7.329 | 5.121 +/- 6.062 | 0.022 +/- 0.015 | -55.028 +/- 3.193
GLU 172 | 25.785 +/- 2.624 | -5.778 +/- 1.509 | -70.239 +/- 7.036 | 0.318 +/- 5.810 | 0.024 +/- 0.016 | -49.890 +/- 3.395
LEU 173 | 24.675 +/- 3.058 | -5.467 +/- 1.371 | -27.929 +/- 2.155 | 1.075 +/- 1.571 | 0.101 +/- 0.061 | -7.546 +/- 3.133
GLN 174 | 32.410 +/- 3.271 | -5.424 +/- 1.422 | -74.297 +/- 3.930 | -4.876 +/- 2.622 | 0.198 +/- 0.070 | -51.988 +/- 3.300
GLY 175 | 10.235 +/- 1.830 | -1.690 +/- 0.781 | -6.767 +/- 2.832 | -2.546 +/- 2.575 | 0.186 +/- 0.086 | -0.583 +/- 2.179
ALA 176 | 15.672 +/- 2.515 | -2.932 +/- 1.249 | -4.420 +/- 2.659 | -1.218 +/- 2.265 | 0.179 +/- 0.148 | 7.280 +/- 2.406
PHE 177 | 24.842 +/- 3.183 | -0.820 +/- 1.543 | -7.631 +/- 2.347 | -3.415 +/- 1.834 | 0.993 +/- 0.285 | 13.969 +/- 3.349
ASP 178 | 22.619 +/- 2.725 | -2.535 +/- 1.387 | -2.267 +/- 7.314 | -73.017 +/- 7.930 | 0.537 +/- 0.154 | -54.663 +/- 2.836
GLU 179 | 24.983 +/- 3.088 | -2.809 +/- 1.859 | -0.572 +/- 14.205 | -68.981 +/- 13.879 | 0.604 +/- 0.266 | -46.774 +/- 3.205
HIE 180 | 40.767 +/- 2.634 | -5.457 +/- 1.297 | -14.568 +/- 1.910 | -10.213 +/- 1.467 | 0.622 +/- 0.158 | 11.151 +/- 2.886
ILE 181 | 24.591 +/- 3.093 | 0.197 +/- 1.771 | -11.033 +/- 2.894 | -3.312 +/- 2.307 | 0.857 +/- 0.278 | 11.301 +/- 3.222
GLY 182 | 11.153 +/- 1.815 | -0.165 +/- 0.740 | 2.681 +/- 2.166 | -5.820 +/- 1.889 | 0.294 +/- 0.062 | 8.143 +/- 1.877
PRO 183 | 27.849 +/- 2.464 | -0.213 +/- 0.828 | -0.457 +/- 1.556 | -7.133 +/- 1.257 | 1.052 +/- 0.072 | 21.098 +/- 2.564
LEU 184 | 24.454 +/- 2.947 | -2.047 +/- 1.353 | -26.226 +/- 2.115 | -3.651 +/- 1.835 | 0.446 +/- 0.109 | -7.025 +/- 2.976
CYS 185 | 18.501 +/- 2.389 | -1.694 +/- 1.046 | -1.419 +/- 3.884 | -5.251 +/- 3.293 | 0.577 +/- 0.145 | 10.714 +/- 2.489
THR 186 | 24.646 +/- 2.667 | -1.311 +/- 1.681 | -34.339 +/- 3.156 | -4.915 +/- 2.774 | 0.442 +/- 0.210 | -15.477 +/- 2.712
ASP 187 | 22.073 +/- 2.960 | -3.223 +/- 1.271 | -23.129 +/- 18.760 | -46.463 +/- 17.060 | 0.430 +/- 0.090 | -50.312 +/- 2.769
TRP 188 | 29.336 +/- 3.435 | -5.008 +/- 1.551 | -4.985 +/- 2.381 | -1.162 +/- 1.959 | 0.905 +/- 0.200 | 19.086 +/- 3.927
GLN 189 | 31.705 +/- 3.247 | -2.801 +/- 1.554 | -66.015 +/- 6.981 | -11.080 +/- 5.773 | 0.715 +/- 0.123 | -47.476 +/- 3.509
LYS 190 | 26.725 +/- 3.166 | -2.970 +/- 1.761 | 46.130 +/- 10.538 | -78.016 +/- 10.717 | 1.036 +/- 0.346 | -7.096 +/- 3.439
ALA 191 | 15.317 +/- 2.165 | -0.716 +/- 0.776 | -5.712 +/- 2.061 | -7.391 +/- 1.866 | 0.715 +/- 0.064 | 2.211 +/- 2.253
GLU 192 | 25.761 +/- 3.011 | -2.501 +/- 1.336 | -3.261 +/- 7.687 | -61.700 +/- 7.877 | 0.675 +/- 0.142 | -41.025 +/- 3.134
ARG 193 | 29.459 +/- 4.179 | -7.480 +/- 1.464 | -142.910 +/- 6.722 | -50.417 +/- 6.551 | 0.382 +/- 0.175 | -170.967 +/- 4.054
GLY 194 | 9.582 +/- 1.834 | -1.074 +/- 0.662 | -16.043 +/- 1.140 | -0.813 +/- 1.066 | 0.374 +/- 0.065 | -7.975 +/- 1.743
ASP 195 | 23.439 +/- 2.585 | -1.332 +/- 1.632 | -59.535 +/- 12.112 | -17.821 +/- 9.818 | 0.405 +/- 0.129 | -54.844 +/- 3.425
ILE 196 | 26.611 +/- 3.169 | -1.717 +/- 1.619 | -12.167 +/- 2.452 | -0.041 +/- 1.276 | 0.265 +/- 0.113 | 12.951 +/- 3.013
LEU 197 | 25.366 +/- 2.930 | -3.367 +/- 1.439 | -34.590 +/- 1.866 | 2.311 +/- 1.294 | 0.134 +/- 0.064 | -10.147 +/- 3.329
LEU 198 | 23.719 +/- 2.937 | -3.600 +/- 1.499 | -35.738 +/- 1.440 | 0.156 +/- 0.629 | 0.226 +/- 0.125 | -15.238 +/- 3.229
SER 199 | 18.669 +/- 2.304 | -3.340 +/- 1.128 | -16.590 +/- 1.799 | -2.497 +/- 1.370 | 0.157 +/- 0.069 | -3.600 +/- 2.483
SER 200 | 18.959 +/- 2.157 | -4.298 +/- 1.060 | -8.756 +/- 1.645 | -4.343 +/- 1.319 | 0.022 +/- 0.021 | 1.583 +/- 2.355
LEU 201 | 24.894 +/- 3.023 | -4.592 +/- 1.526 | -29.102 +/- 1.466 | 0.728 +/- 0.935 | 0.153 +/- 0.075 | -7.918 +/- 3.277
ILE 202 | 25.523 +/- 2.977 | -3.693 +/- 1.924 | -3.960 +/- 1.350 | -1.762 +/- 0.955 | 0.241 +/- 0.141 | 16.349 +/- 3.387
ARG 203 | 30.408 +/- 3.749 | -8.212 +/- 1.765 | -167.374 +/- 5.045 | -13.731 +/- 4.947 | 0.120 +/- 0.060 | -158.788 +/- 3.605
LYS 204 | 25.285 +/- 3.397 | -3.566 +/- 1.508 | -15.640 +/- 12.031 | -10.582 +/- 11.648 | 0.686 +/- 0.145 | -3.817 +/- 3.783
LYS 205 | 25.060 +/- 3.130 | -1.257 +/- 1.289 | 13.502 +/- 12.396 | -45.216 +/- 12.079 | 1.105 +/- 0.213 | -6.806 +/- 3.590
LEU 206 | 24.284 +/- 3.211 | 1.145 +/- 1.329 | -21.897 +/- 1.304 | -9.966 +/- 0.983 | 1.199 +/- 0.082 | -5.236 +/- 3.191
LEU 207 | 26.242 +/- 2.837 | 0.696 +/- 1.636 | -17.462 +/- 1.973 | -5.782 +/- 1.707 | 0.976 +/- 0.244 | 4.669 +/- 3.054
PRO 208 | 28.354 +/- 2.412 | -5.120 +/- 1.008 | -9.725 +/- 1.639 | -0.443 +/- 1.493 | 0.169 +/- 0.062 | 13.235 +/- 2.494
GLU 209 | 26.143 +/- 2.794 | -4.123 +/- 1.541 | -61.599 +/- 8.090 | -8.651 +/- 7.568 | 0.384 +/- 0.075 | -47.847 +/- 2.971
ALA 210 | 14.296 +/- 1.971 | -3.229 +/- 1.004 | -7.979 +/- 1.433 | -1.083 +/- 0.567 | 0.053 +/- 0.029 | 2.058 +/- 2.206
SER 211 | 18.098 +/- 2.334 | -4.769 +/- 1.016 | -9.977 +/- 1.775 | -3.742 +/- 1.034 | 0.059 +/- 0.024 | -0.330 +/- 3.015
LEU 212 | 25.060 +/- 2.880 | -7.839 +/- 1.373 | -29.374 +/- 0.999 | 0.591 +/- 0.498 | 0.014 +/- 0.014 | -11.548 +/- 2.953
LEU 213 | 25.106 +/- 2.804 | -7.383 +/- 1.292 | -32.071 +/- 0.983 | 1.304 +/- 0.430 | 0.006 +/- 0.008 | -13.038 +/- 2.939
ILE 214 | 26.082 +/- 2.936 | -6.026 +/- 1.472 | -16.008 +/- 0.913 | 1.143 +/- 0.397 | 0.006 +/- 0.010 | 5.197 +/- 3.031
THR 215 | 24.500 +/- 2.779 | -6.169 +/- 1.347 | -33.444 +/- 2.345 | -2.404 +/- 1.137 | 0.000 +/- 0.001 | -17.517 +/- 2.633
THR 216 | 22.736 +/- 2.574 | -6.143 +/- 1.406 | -32.762 +/- 1.715 | 2.374 +/- 1.073 | 0.000 +/- 0.001 | -13.795 +/- 2.679
ARG 217 | 30.474 +/- 3.730 | -5.812 +/- 1.789 | -163.579 +/- 8.257 | -20.533 +/- 7.001 | 0.177 +/- 0.067 | -159.274 +/- 3.914
PRO 218 | 29.803 +/- 2.333 | -4.130 +/- 0.810 | -4.071 +/- 1.268 | -7.784 +/- 1.112 | 0.578 +/- 0.078 | 14.395 +/- 2.372
VAL 219 | 22.995 +/- 2.714 | -1.775 +/- 1.308 | -23.875 +/- 3.016 | -3.818 +/- 1.734 | 0.555 +/- 0.120 | -5.918 +/- 2.798
ALA 220 | 15.400 +/- 2.078 | -5.057 +/- 0.934 | -1.378 +/- 1.212 | -1.838 +/- 0.893 | 0.009 +/- 0.011 | 7.136 +/- 2.143
LEU 221 | 24.877 +/- 2.789 | -4.758 +/- 1.417 | -33.168 +/- 2.166 | -2.165 +/- 0.986 | 0.171 +/- 0.075 | -15.043 +/- 3.255
GLU 222 | 25.728 +/- 2.964 | -2.829 +/- 1.237 | -8.520 +/- 9.927 | -60.383 +/- 9.574 | 0.869 +/- 0.093 | -45.136 +/- 2.912
LYS 223 | 25.498 +/- 3.226 | -4.935 +/- 1.680 | -9.074 +/- 13.374 | -14.976 +/- 12.670 | 0.521 +/- 0.175 | -2.965 +/- 4.229
LEU 224 | 24.990 +/- 3.010 | -5.691 +/- 1.372 | -35.450 +/- 1.453 | 0.114 +/- 0.623 | 0.030 +/- 0.037 | -16.007 +/- 3.159
GLN 225 | 32.491 +/- 3.300 | -3.885 +/- 1.422 | -72.047 +/- 3.547 | -9.052 +/- 3.019 | 0.736 +/- 0.160 | -51.756 +/- 3.197
HIE 226 | 41.522 +/- 2.916 | -6.339 +/- 1.730 | -25.108 +/- 4.914 | -0.514 +/- 3.068 | 0.444 +/- 0.202 | 10.004 +/- 3.508
LEU 227 | 24.658 +/- 3.131 | -5.388 +/- 1.723 | -29.556 +/- 1.306 | 0.261 +/- 1.047 | 0.068 +/- 0.068 | -9.957 +/- 3.283
LEU 228 | 23.371 +/- 2.835 | -4.880 +/- 1.322 | -28.978 +/- 2.727 | -2.411 +/- 2.024 | 0.079 +/- 0.046 | -12.819 +/- 3.047
ASP 229 | 24.668 +/- 2.699 | -2.952 +/- 1.295 | -27.300 +/- 8.012 | -45.423 +/- 8.411 | 0.361 +/- 0.099 | -50.646 +/- 2.882
HIE 230 | 44.909 +/- 2.800 | -3.300 +/- 1.240 | -6.595 +/- 3.473 | -10.042 +/- 2.527 | 0.864 +/- 0.115 | 25.835 +/- 3.054
PRO 231 | 27.849 +/- 2.407 | -5.649 +/- 1.025 | 2.430 +/- 1.235 | -2.539 +/- 0.902 | 0.116 +/- 0.073 | 22.208 +/- 2.554
ARG 232 | 29.237 +/- 3.783 | -9.616 +/- 1.352 | -192.771 +/- 7.678 | 4.016 +/- 6.366 | 0.090 +/- 0.042 | -169.045 +/- 4.000
HIE 233 | 41.845 +/- 2.853 | -6.059 +/- 1.031 | -19.884 +/- 4.530 | -6.900 +/- 2.761 | 0.701 +/- 0.090 | 9.703 +/- 3.516
VAL 234 | 22.493 +/- 2.707 | -4.270 +/- 1.493 | -31.402 +/- 1.194 | 0.772 +/- 0.710 | 0.062 +/- 0.042 | -12.345 +/- 2.868
GLU 235 | 25.557 +/- 2.696 | -5.213 +/- 1.246 | -41.293 +/- 7.978 | -27.952 +/- 7.999 | 0.506 +/- 0.087 | -48.395 +/- 2.973
ILE 236 | 25.681 +/- 2.736 | -6.977 +/- 1.417 | -4.893 +/- 1.297 | -2.155 +/- 0.936 | 0.011 +/- 0.010 | 11.667 +/- 2.894
LEU 237 | 23.659 +/- 2.923 | -4.821 +/- 1.300 | -29.968 +/- 1.190 | 0.125 +/- 0.863 | 0.224 +/- 0.066 | -10.781 +/- 2.984
GLY 238 | 9.967 +/- 1.753 | -1.948 +/- 0.693 | -6.914 +/- 1.546 | -3.405 +/- 1.102 | 0.139 +/- 0.041 | -2.160 +/- 1.982
PHE 239 | 22.663 +/- 2.895 | -4.605 +/- 1.155 | 0.728 +/- 1.396 | -8.440 +/- 1.401 | 0.109 +/- 0.047 | 10.454 +/- 3.127
SER 240 | 17.365 +/- 2.120 | -4.337 +/- 1.149 | -13.682 +/- 3.333 | -2.225 +/- 2.639 | 0.077 +/- 0.061 | -2.803 +/- 2.734
GLU 241 | 26.217 +/- 2.830 | -4.195 +/- 1.613 | -50.842 +/- 9.087 | -18.779 +/- 9.052 | 0.512 +/- 0.147 | -47.087 +/- 2.849
ALA 242 | 14.749 +/- 1.974 | -1.655 +/- 0.822 | 0.598 +/- 1.552 | -0.205 +/- 1.246 | 0.501 +/- 0.079 | 13.989 +/- 2.087
LYS 243 | 25.905 +/- 3.446 | -4.077 +/- 1.471 | 52.529 +/- 8.178 | -72.724 +/- 7.278 | 0.438 +/- 0.125 | 2.071 +/- 4.164
ARG 244 | 30.909 +/- 4.174 | -10.132 +/- 1.428 | -159.294 +/- 7.271 | -26.853 +/- 6.079 | 0.104 +/- 0.045 | -165.265 +/- 3.875
LYS 245 | 26.110 +/- 3.159 | -5.087 +/- 1.057 | 42.886 +/- 7.181 | -80.232 +/- 7.047 | 0.830 +/- 0.100 | -15.492 +/- 3.521
GLU 246 | 25.953 +/- 2.913 | -3.665 +/- 1.551 | -116.580 +/- 8.943 | 36.777 +/- 7.790 | 0.429 +/- 0.065 | -57.085 +/- 3.543
TYR 247 | 27.935 +/- 3.433 | -8.313 +/- 1.271 | -27.005 +/- 2.010 | -4.424 +/- 1.799 | 0.013 +/- 0.022 | -11.794 +/- 3.525
PHE 248 | 26.065 +/- 2.945 | -8.603 +/- 1.101 | -5.849 +/- 1.256 | -2.872 +/- 0.656 | 0.003 +/- 0.009 | 8.743 +/- 3.123
PHE 249 | 25.073 +/- 3.033 | -5.833 +/- 1.116 | -0.058 +/- 1.818 | -3.797 +/- 1.099 | 0.390 +/- 0.061 | 15.776 +/- 3.314
LYS 250 | 25.714 +/- 3.389 | -5.834 +/- 1.385 | 29.560 +/- 8.475 | -60.177 +/- 7.544 | 0.443 +/- 0.075 | -10.292 +/- 3.901
TYR 251 | 26.184 +/- 3.338 | -7.419 +/- 1.319 | -31.740 +/- 2.271 | -5.924 +/- 1.508 | 0.115 +/- 0.070 | -18.784 +/- 3.641
PHE 252 | 22.836 +/- 3.215 | -5.993 +/- 1.367 | -6.229 +/- 2.695 | -2.812 +/- 1.715 | 0.114 +/- 0.059 | 7.916 +/- 3.423
SER 253 | 17.753 +/- 2.165 | -2.177 +/- 1.252 | -12.102 +/- 6.136 | -5.955 +/- 4.995 | 0.471 +/- 0.076 | -2.011 +/- 2.360
ASP 254 | 23.464 +/- 3.084 | -1.682 +/- 1.143 | -53.046 +/- 13.339 | -23.981 +/- 14.063 | 0.842 +/- 0.083 | -54.403 +/- 2.806
GLU 255 | 25.508 +/- 3.024 | 0.694 +/- 1.550 | -28.497 +/- 13.042 | -46.790 +/- 12.851 | 1.184 +/- 0.076 | -47.901 +/- 2.837
ALA 256 | 14.423 +/- 2.132 | -2.385 +/- 0.976 | -2.562 +/- 2.554 | -2.136 +/- 1.771 | 0.236 +/- 0.079 | 7.576 +/- 2.468
GLN 257 | 31.504 +/- 3.028 | -2.409 +/- 1.298 | -72.757 +/- 2.832 | -9.525 +/- 2.058 | 0.867 +/- 0.085 | -52.320 +/- 2.972
ALA 258 | 15.308 +/- 2.088 | -4.866 +/- 0.832 | 2.715 +/- 1.482 | -0.664 +/- 1.054 | 0.045 +/- 0.028 | 12.538 +/- 2.198
ARG 259 | 31.017 +/- 4.096 | -8.271 +/- 1.404 | -156.400 +/- 8.799 | -38.693 +/- 7.343 | 0.440 +/- 0.095 | -171.907 +/- 3.735
ALA 260 | 15.549 +/- 2.089 | -1.684 +/- 0.922 | -12.999 +/- 2.241 | -0.074 +/- 1.197 | 0.483 +/- 0.060 | 1.275 +/- 2.242
ALA 261 | 15.083 +/- 2.216 | -3.870 +/- 0.968 | -6.387 +/- 1.173 | -0.412 +/- 0.590 | 0.067 +/- 0.032 | 4.480 +/- 2.249
PHE 262 | 24.199 +/- 3.051 | -6.592 +/- 1.217 | -8.105 +/- 1.316 | -3.088 +/- 0.849 | 0.032 +/- 0.023 | 6.446 +/- 2.999
SER 263 | 18.938 +/- 2.205 | -2.108 +/- 0.990 | -6.821 +/- 2.249 | -9.241 +/- 2.095 | 0.519 +/- 0.056 | 1.287 +/- 2.339
LEU 264 | 23.983 +/- 2.931 | -2.463 +/- 1.330 | -26.824 +/- 2.368 | -3.632 +/- 1.211 | 0.567 +/- 0.088 | -8.368 +/- 3.134
ILE 265 | 26.222 +/- 2.837 | -6.141 +/- 1.571 | -9.378 +/- 1.579 | -2.757 +/- 0.987 | 0.006 +/- 0.014 | 7.952 +/- 3.021
GLN 266 | 32.462 +/- 3.323 | -3.573 +/- 1.403 | -77.890 +/- 6.280 | -8.080 +/- 5.776 | 0.684 +/- 0.116 | -56.397 +/- 3.168
GLU 267 | 25.454 +/- 2.920 | -1.475 +/- 1.208 | -8.277 +/- 8.392 | -64.132 +/- 8.236 | 1.014 +/- 0.098 | -47.416 +/- 2.907
ASN 268 | 28.402 +/- 3.016 | -3.272 +/- 1.211 | -90.924 +/- 4.175 | -5.822 +/- 3.636 | 0.489 +/- 0.084 | -71.127 +/- 3.048
GLU 269 | 26.001 +/- 3.098 | -2.195 +/- 1.927 | -25.337 +/- 10.478 | -44.854 +/- 10.025 | 0.577 +/- 0.236 | -45.808 +/- 3.344
VAL 270 | 22.121 +/- 2.577 | -2.300 +/- 1.522 | -25.130 +/- 1.575 | 1.304 +/- 0.906 | 0.289 +/- 0.085 | -3.716 +/- 2.788
LEU 271 | 26.865 +/- 3.263 | -5.944 +/- 1.359 | -30.360 +/- 1.229 | 0.255 +/- 0.718 | 0.030 +/- 0.027 | -9.155 +/- 3.298
PHE 272 | 25.253 +/- 2.907 | -5.178 +/- 1.354 | -10.914 +/- 1.606 | -1.108 +/- 0.951 | 0.431 +/- 0.121 | 8.484 +/- 3.290
THR 273 | 24.050 +/- 2.460 | -3.815 +/- 1.139 | -29.966 +/- 2.175 | -5.527 +/- 1.640 | 0.162 +/- 0.087 | -15.095 +/- 2.645
MET 274 | 24.470 +/- 2.751 | -8.771 +/- 1.104 | -5.124 +/- 1.235 | -2.155 +/- 0.806 | 0.037 +/- 0.027 | 8.457 +/- 2.759
CYS 275 | 17.506 +/- 2.204 | -7.560 +/- 1.006 | -1.277 +/- 1.422 | -0.950 +/- 1.078 | 0.002 +/- 0.006 | 7.721 +/- 2.390
PHE 276 | 24.823 +/- 2.971 | -3.674 +/- 1.123 | -3.365 +/- 1.233 | -3.848 +/- 0.774 | 0.687 +/- 0.094 | 14.623 +/- 3.048
ILE 277 | 26.750 +/- 3.107 | -2.713 +/- 1.378 | -1.734 +/- 1.277 | -0.499 +/- 0.503 | 0.361 +/- 0.079 | 22.165 +/- 2.924
PRO 278 | 29.717 +/- 2.458 | -5.440 +/- 0.934 | -6.433 +/- 1.241 | -1.594 +/- 0.617 | 0.241 +/- 0.040 | 16.491 +/- 2.726
LEU 279 | 25.141 +/- 2.737 | -5.107 +/- 1.328 | -28.342 +/- 1.055 | -1.600 +/- 0.622 | 0.192 +/- 0.053 | -9.716 +/- 3.078
VAL 280 | 21.920 +/- 2.535 | -4.568 +/- 1.217 | -30.476 +/- 1.071 | 0.807 +/- 0.545 | 0.017 +/- 0.014 | -12.301 +/- 2.638
CYS 281 | 19.439 +/- 2.461 | -6.878 +/- 1.055 | -6.813 +/- 1.783 | 1.216 +/- 1.050 | 0.007 +/- 0.009 | 6.971 +/- 2.578
TRP 282 | 30.579 +/- 3.269 | -11.843 +/- 1.241 | -3.155 +/- 1.630 | -2.313 +/- 0.551 | 0.055 +/- 0.021 | 13.323 +/- 3.565
ILE 283 | 27.003 +/- 3.199 | -6.059 +/- 1.540 | -12.606 +/- 1.381 | 0.445 +/- 0.638 | 0.018 +/- 0.016 | 8.802 +/- 3.347
VAL 284 | 22.750 +/- 2.715 | -5.250 +/- 1.328 | -30.116 +/- 1.789 | 1.197 +/- 0.965 | 0.008 +/- 0.010 | -11.412 +/- 2.799
CYS 285 | 18.236 +/- 2.261 | -6.152 +/- 0.938 | -5.956 +/- 2.287 | -0.047 +/- 1.466 | 0.029 +/- 0.032 | 6.110 +/- 2.500
THR 286 | 24.446 +/- 2.622 | -3.938 +/- 1.279 | -34.431 +/- 2.353 | -2.262 +/- 1.602 | 0.148 +/- 0.071 | -16.038 +/- 2.859
GLY 287 | 12.259 +/- 1.912 | -2.676 +/- 0.898 | -6.097 +/- 2.085 | -0.948 +/- 0.998 | 0.053 +/- 0.043 | 2.592 +/- 2.070
LEU 288 | 24.295 +/- 3.202 | -5.764 +/- 1.588 | -25.682 +/- 1.395 | 0.091 +/- 0.627 | 0.012 +/- 0.013 | -7.048 +/- 3.336
LYS 289 | 25.966 +/- 3.308 | -4.861 +/- 1.578 | 16.764 +/- 8.291 | -44.618 +/- 8.125 | 0.601 +/- 0.182 | -6.147 +/- 3.941
GLN 290 | 32.285 +/- 3.143 | -3.433 +/- 1.657 | -76.478 +/- 5.120 | -8.653 +/- 4.604 | 0.691 +/- 0.216 | -55.588 +/- 3.060
GLN 291 | 31.787 +/- 3.120 | -5.543 +/- 1.681 | -75.319 +/- 3.421 | -5.098 +/- 1.994 | 0.159 +/- 0.096 | -54.014 +/- 3.377
MET 292 | 23.282 +/- 2.822 | -8.169 +/- 1.167 | -9.448 +/- 1.382 | -1.193 +/- 1.193 | 0.016 +/- 0.016 | 4.488 +/- 2.938
GLU 293 | 25.983 +/- 2.870 | -4.125 +/- 1.300 | -41.454 +/- 9.917 | -29.760 +/- 9.703 | 0.536 +/- 0.098 | -48.820 +/- 2.898
SER 294 | 17.687 +/- 2.203 | -2.365 +/- 1.261 | -10.838 +/- 3.026 | -4.637 +/- 2.476 | 0.355 +/- 0.099 | 0.201 +/- 2.628
GLY 295 | 11.029 +/- 1.957 | -3.603 +/- 0.756 | -1.906 +/- 1.224 | -1.516 +/- 0.979 | 0.018 +/- 0.030 | 4.022 +/- 1.909
LYS 296 | 24.083 +/- 3.282 | -2.393 +/- 1.298 | 28.118 +/- 9.375 | -57.335 +/- 9.546 | 0.914 +/- 0.133 | -6.612 +/- 3.693
SER 297 | 19.897 +/- 2.382 | -1.950 +/- 1.276 | -11.618 +/- 3.678 | -6.467 +/- 3.117 | 0.334 +/- 0.184 | 0.196 +/- 2.525
LEU 298 | 24.360 +/- 2.869 | -4.566 +/- 1.483 | -27.926 +/- 0.909 | -1.022 +/- 0.783 | 0.078 +/- 0.041 | -9.077 +/- 2.897
ALA 299 | 14.253 +/- 2.058 | -3.445 +/- 1.031 | -4.328 +/- 1.284 | 0.461 +/- 0.994 | 0.068 +/- 0.039 | 7.009 +/- 2.214
GLN 300 | 32.141 +/- 3.252 | -7.233 +/- 1.586 | -70.653 +/- 3.228 | -3.337 +/- 2.409 | 0.039 +/- 0.029 | -49.043 +/- 3.863
THR 301 | 25.110 +/- 2.690 | -1.217 +/- 1.504 | -35.319 +/- 3.641 | -5.355 +/- 2.703 | 0.400 +/- 0.115 | -16.380 +/- 3.832
SER 302 | 19.921 +/- 2.341 | -0.962 +/- 1.111 | -4.220 +/- 3.796 | -9.048 +/- 2.906 | 0.559 +/- 0.124 | 6.249 +/- 2.655
LYS 303 | 25.106 +/- 3.239 | -3.564 +/- 1.453 | 36.523 +/- 8.130 | -64.906 +/- 7.856 | 0.729 +/- 0.163 | -6.112 +/- 3.707
THR 304 | 22.087 +/- 2.637 | -2.799 +/- 1.435 | -41.439 +/- 5.050 | -0.545 +/- 2.674 | 0.122 +/- 0.078 | -22.573 +/- 4.140
THR 305 | 23.804 +/- 2.681 | -3.221 +/- 1.307 | -32.599 +/- 1.958 | -3.523 +/- 1.291 | 0.181 +/- 0.074 | -15.357 +/- 2.756
THR 306 | 24.147 +/- 2.633 | -3.808 +/- 1.258 | -34.506 +/- 2.151 | -2.658 +/- 1.427 | 0.089 +/- 0.052 | -16.737 +/- 3.130
ALA 307 | 14.937 +/- 2.090 | -4.448 +/- 1.015 | -6.159 +/- 1.073 | 0.782 +/- 0.510 | 0.001 +/- 0.003 | 5.113 +/- 2.231
VAL 308 | 22.914 +/- 2.586 | -4.902 +/- 1.250 | -28.132 +/- 1.132 | 1.669 +/- 0.488 | 0.021 +/- 0.025 | -8.430 +/- 2.798
TYR 309 | 25.323 +/- 3.096 | -6.970 +/- 1.072 | -23.817 +/- 1.217 | -6.666 +/- 0.658 | 0.194 +/- 0.048 | -11.937 +/- 3.210
VAL 310 | 22.726 +/- 2.830 | -5.997 +/- 1.405 | -27.175 +/- 1.527 | 0.461 +/- 0.711 | 0.002 +/- 0.004 | -9.983 +/- 3.119
PHE 311 | 24.245 +/- 2.992 | -7.309 +/- 1.419 | -10.674 +/- 2.192 | -2.077 +/- 0.921 | 0.124 +/- 0.051 | 4.309 +/- 3.329
PHE 312 | 24.759 +/- 3.149 | -7.303 +/- 1.263 | -5.875 +/- 1.931 | -1.626 +/- 0.873 | 0.007 +/- 0.010 | 9.961 +/- 3.235
LEU 313 | 25.932 +/- 3.359 | -6.992 +/- 1.438 | -30.652 +/- 1.312 | 0.277 +/- 0.485 | 0.002 +/- 0.003 | -11.433 +/- 3.401
SER 314 | 18.536 +/- 2.228 | -4.964 +/- 1.478 | -17.239 +/- 2.003 | -1.938 +/- 1.005 | 0.017 +/- 0.020 | -5.588 +/- 2.717
SER 315 | 19.247 +/- 2.260 | -4.751 +/- 1.098 | -11.422 +/- 2.315 | -2.925 +/- 1.417 | 0.081 +/- 0.048 | 0.231 +/- 2.853
LEU 316 | 24.021 +/- 2.790 | -5.651 +/- 1.422 | -28.729 +/- 1.622 | 1.675 +/- 0.828 | 0.055 +/- 0.042 | -8.629 +/- 2.975
LEU 317 | 24.386 +/- 2.858 | -6.979 +/- 1.480 | -32.300 +/- 1.199 | 1.518 +/- 0.631 | 0.001 +/- 0.003 | -13.374 +/- 3.005
GLN 318 | 35.102 +/- 3.088 | -5.143 +/- 1.663 | -67.116 +/- 3.577 | -5.711 +/- 2.525 | 0.246 +/- 0.166 | -42.622 +/- 3.434
PRO 319 | 28.767 +/- 2.414 | -2.829 +/- 0.916 | 0.816 +/- 0.933 | -5.205 +/- 1.128 | 0.685 +/- 0.113 | 22.234 +/- 2.504
ARG 320 | 29.816 +/- 4.243 | -5.083 +/- 1.689 | -159.921 +/- 13.889 | -35.389 +/- 11.500 | 0.525 +/- 0.112 | -170.052 +/- 4.878
GLY 321 | 9.066 +/- 1.742 | -2.643 +/- 0.846 | -10.445 +/- 1.348 | -3.131 +/- 1.109 | 0.142 +/- 0.052 | -7.011 +/- 1.852
GLY 322 | 11.173 +/- 1.734 | -2.247 +/- 0.688 | -6.969 +/- 1.727 | -3.599 +/- 1.601 | 0.189 +/- 0.078 | -1.452 +/- 1.836
SER 323 | 16.733 +/- 2.314 | -3.231 +/- 1.238 | -12.460 +/- 3.611 | -4.379 +/- 2.915 | 0.150 +/- 0.076 | -3.188 +/- 2.982
GLN 324 | 32.075 +/- 3.021 | -6.239 +/- 1.550 | -76.499 +/- 3.294 | -4.184 +/- 2.600 | 0.119 +/- 0.095 | -54.728 +/- 3.262
GLU 325 | 25.615 +/- 2.862 | -2.218 +/- 1.869 | -61.117 +/- 20.612 | -10.846 +/- 18.910 | 0.657 +/- 0.200 | -47.909 +/- 3.298
HIE 326 | 39.594 +/- 2.860 | -4.389 +/- 1.211 | -17.228 +/- 3.028 | -8.153 +/- 2.465 | 0.817 +/- 0.125 | 10.641 +/- 3.187
GLY 327 | 11.017 +/- 1.778 | -1.907 +/- 0.778 | -7.545 +/- 2.224 | -1.699 +/- 1.368 | 0.257 +/- 0.059 | 0.124 +/- 2.042
LEU 328 | 23.965 +/- 2.817 | -6.086 +/- 1.662 | -29.116 +/- 1.361 | 0.177 +/- 0.931 | 0.024 +/- 0.029 | -11.035 +/- 3.094
CYS 329 | 17.527 +/- 2.151 | -4.141 +/- 1.039 | -0.688 +/- 1.855 | -5.039 +/- 1.395 | 0.149 +/- 0.066 | 7.808 +/- 2.308
ALA 330 | 15.359 +/- 2.116 | -2.463 +/- 0.749 | -0.955 +/- 1.295 | -3.662 +/- 0.912 | 0.520 +/- 0.066 | 8.798 +/- 2.226
HIE 331 | 42.712 +/- 2.841 | -8.762 +/- 1.332 | -19.199 +/- 4.128 | -5.355 +/- 1.472 | 0.180 +/- 0.121 | 9.575 +/- 4.259
LEU 332 | 25.453 +/- 2.806 | -6.347 +/- 1.368 | -32.146 +/- 1.300 | -1.057 +/- 0.517 | 0.010 +/- 0.012 | -14.088 +/- 3.078
TRP 333 | 28.273 +/- 3.316 | -6.564 +/- 1.349 | -6.695 +/- 2.370 | -3.212 +/- 1.126 | 0.691 +/- 0.088 | 12.494 +/- 3.493
GLY 334 | 10.975 +/- 1.703 | -3.952 +/- 0.730 | -9.430 +/- 1.392 | -1.361 +/- 0.612 | 0.027 +/- 0.019 | -3.742 +/- 1.966
LEU 335 | 25.292 +/- 2.949 | -7.307 +/- 1.412 | -31.799 +/- 1.065 | -0.660 +/- 0.576 | 0.017 +/- 0.015 | -14.457 +/- 3.262
CYS 336 | 18.010 +/- 2.081 | -7.691 +/- 1.004 | -4.428 +/- 1.161 | -1.886 +/- 0.585 | 0.000 +/- 0.000 | 4.005 +/- 2.202
SER 337 | 18.350 +/- 2.269 | -5.273 +/- 1.007 | -7.498 +/- 2.408 | -7.406 +/- 2.031 | 0.102 +/- 0.042 | -1.726 +/- 2.534
LEU 338 | 25.085 +/- 2.759 | -6.764 +/- 1.352 | -29.300 +/- 1.292 | -1.280 +/- 0.781 | 0.013 +/- 0.018 | -12.245 +/- 2.881
ALA 339 | 15.324 +/- 1.927 | -5.503 +/- 0.905 | -7.100 +/- 1.194 | -0.969 +/- 0.530 | 0.000 +/- 0.001 | 1.752 +/- 2.238
ALA 340 | 14.953 +/- 1.988 | -4.326 +/- 0.818 | -6.142 +/- 1.102 | -1.699 +/- 0.838 | 0.136 +/- 0.046 | 2.922 +/- 2.008
ASP 341 | 22.974 +/- 2.578 | -3.255 +/- 1.225 | -52.044 +/- 6.456 | -22.256 +/- 5.972 | 0.388 +/- 0.068 | -54.192 +/- 2.695
GLY 342 | 11.723 +/- 1.791 | -3.308 +/- 0.694 | -9.563 +/- 1.701 | -1.042 +/- 0.850 | 0.078 +/- 0.047 | -2.112 +/- 1.990
ILE 343 | 27.723 +/- 2.946 | -6.494 +/- 1.433 | -11.550 +/- 1.514 | 0.202 +/- 1.093 | 0.036 +/- 0.026 | 9.917 +/- 2.913
TRP 344 | 29.310 +/- 3.371 | -6.767 +/- 1.454 | 3.021 +/- 1.953 | -8.504 +/- 1.465 | 0.480 +/- 0.134 | 17.539 +/- 3.762
ASN 345 | 28.415 +/- 3.099 | -1.109 +/- 1.072 | -82.746 +/- 3.031 | -11.765 +/- 2.615 | 0.852 +/- 0.082 | -66.352 +/- 2.744
GLN 346 | 32.836 +/- 3.306 | -2.594 +/- 1.449 | -64.048 +/- 3.776 | -11.071 +/- 3.467 | 0.754 +/- 0.193 | -44.123 +/- 3.111
LYS 347 | 24.837 +/- 3.367 | -4.196 +/- 1.359 | 14.661 +/- 7.023 | -39.944 +/- 6.558 | 0.854 +/- 0.094 | -3.788 +/- 3.829
ILE 348 | 27.319 +/- 2.999 | -5.220 +/- 1.542 | -11.895 +/- 2.152 | 0.301 +/- 0.910 | 0.057 +/- 0.041 | 10.562 +/- 3.000
LEU 349 | 23.098 +/- 2.768 | -4.674 +/- 1.496 | -30.589 +/- 2.645 | 0.384 +/- 2.079 | 0.173 +/- 0.079 | -11.609 +/- 2.988
PHE 350 | 23.216 +/- 3.123 | -6.392 +/- 1.235 | -9.737 +/- 1.844 | -4.495 +/- 1.217 | 0.134 +/- 0.082 | 2.726 +/- 3.398
GLU 351 | 24.835 +/- 2.852 | -3.392 +/- 1.286 | -35.961 +/- 7.368 | -34.563 +/- 7.173 | 0.725 +/- 0.087 | -48.355 +/- 2.685
GLU 352 | 25.434 +/- 2.767 | -3.550 +/- 1.712 | -63.372 +/- 11.469 | -9.017 +/- 11.009 | 0.267 +/- 0.094 | -50.238 +/- 3.576
SER 353 | 19.957 +/- 2.317 | -4.809 +/- 1.063 | -11.713 +/- 2.704 | -6.291 +/- 2.222 | 0.035 +/- 0.041 | -2.822 +/- 2.482
ASP 354 | 21.984 +/- 2.998 | -1.756 +/- 1.460 | -55.064 +/- 15.878 | -18.200 +/- 15.515 | 0.510 +/- 0.133 | -52.526 +/- 2.930
LEU 355 | 24.209 +/- 2.879 | -0.695 +/- 1.373 | -21.929 +/- 1.373 | -3.800 +/- 1.154 | 0.974 +/- 0.072 | -1.242 +/- 3.010
ARG 356 | 29.072 +/- 3.604 | -6.605 +/- 1.356 | -174.478 +/- 6.396 | -17.055 +/- 5.390 | 0.363 +/- 0.056 | -168.704 +/- 3.667
ASN 357 | 28.841 +/- 3.257 | -3.098 +/- 1.337 | -90.058 +/- 3.692 | -8.095 +/- 2.819 | 0.483 +/- 0.108 | -71.926 +/- 2.795
HIE 358 | 40.443 +/- 2.814 | -6.933 +/- 1.071 | -18.402 +/- 2.277 | -5.559 +/- 1.661 | 0.324 +/- 0.069 | 9.874 +/- 3.117
GLY 359 | 10.896 +/- 1.729 | -1.217 +/- 0.555 | -6.022 +/- 1.122 | -4.514 +/- 0.944 | 0.505 +/- 0.098 | -0.353 +/- 1.674
LEU 360 | 24.088 +/- 3.078 | 1.945 +/- 1.296 | -31.267 +/- 1.380 | -2.253 +/- 1.102 | 1.243 +/- 0.065 | -6.243 +/- 3.236
GLN 361 | 31.247 +/- 2.945 | -4.976 +/- 1.664 | -64.241 +/- 3.110 | -9.207 +/- 2.683 | 0.261 +/- 0.149 | -46.917 +/- 2.836
LYS 362 | 24.575 +/- 3.040 | -1.652 +/- 1.263 | 33.838 +/- 8.682 | -64.974 +/- 8.514 | 1.213 +/- 0.111 | -7.000 +/- 3.241
ALA 363 | 15.327 +/- 2.264 | -2.562 +/- 0.955 | -11.052 +/- 2.600 | -0.988 +/- 1.556 | 0.281 +/- 0.141 | 1.005 +/- 2.581
ASP 364 | 22.721 +/- 2.844 | -1.555 +/- 1.410 | -84.274 +/- 12.814 | 8.347 +/- 11.325 | 0.498 +/- 0.095 | -54.263 +/- 3.178
VAL 365 | 22.362 +/- 2.705 | -4.305 +/- 1.275 | -27.435 +/- 1.301 | -0.085 +/- 0.911 | 0.083 +/- 0.041 | -9.380 +/- 2.840
SER 366 | 19.112 +/- 2.274 | -3.662 +/- 1.230 | -16.058 +/- 3.249 | -2.383 +/- 1.594 | 0.014 +/- 0.017 | -2.976 +/- 2.865
ALA 367 | 15.414 +/- 2.282 | -2.878 +/- 0.961 | -4.485 +/- 1.290 | -0.795 +/- 0.757 | 0.255 +/- 0.086 | 7.511 +/- 2.265
PHE 368 | 23.938 +/- 3.080 | -4.724 +/- 1.253 | -1.668 +/- 2.045 | -3.653 +/- 1.136 | 0.190 +/- 0.084 | 14.082 +/- 3.494
LEU 369 | 24.101 +/- 2.783 | -5.766 +/- 1.383 | -22.560 +/- 1.597 | -1.009 +/- 0.677 | 0.017 +/- 0.021 | -5.216 +/- 3.083
ARG 370 | 31.033 +/- 4.057 | -4.056 +/- 1.723 | -170.819 +/- 13.035 | -29.088 +/- 10.854 | 0.635 +/- 0.172 | -172.294 +/- 4.265
MET 371 | 23.347 +/- 2.827 | -3.732 +/- 1.243 | -10.184 +/- 1.651 | -4.495 +/- 1.437 | 0.814 +/- 0.169 | 5.749 +/- 3.024
ASN 372 | 27.784 +/- 2.797 | -3.896 +/- 1.501 | -80.933 +/- 4.164 | -8.013 +/- 3.109 | 0.287 +/- 0.159 | -64.770 +/- 2.941
LEU 373 | 24.149 +/- 3.096 | 0.288 +/- 1.378 | -24.557 +/- 2.103 | -6.816 +/- 1.532 | 1.056 +/- 0.090 | -5.880 +/- 3.172
PHE 374 | 24.180 +/- 3.156 | -5.671 +/- 1.180 | -5.705 +/- 1.306 | -2.515 +/- 0.920 | 0.124 +/- 0.048 | 10.412 +/- 3.350
GLN 375 | 32.081 +/- 2.986 | -6.756 +/- 1.642 | -69.181 +/- 2.760 | -4.380 +/- 1.532 | 0.083 +/- 0.048 | -48.153 +/- 3.151
LYS 376 | 24.987 +/- 3.146 | -4.075 +/- 1.407 | -5.883 +/- 8.949 | -27.624 +/- 8.214 | 0.654 +/- 0.082 | -11.940 +/- 3.675
GLU 377 | 25.937 +/- 2.881 | -3.374 +/- 1.279 | -21.151 +/- 7.379 | -53.944 +/- 6.854 | 0.713 +/- 0.077 | -51.818 +/- 2.916
VAL 378 | 23.920 +/- 2.688 | -2.274 +/- 1.265 | -25.536 +/- 1.737 | -2.273 +/- 1.258 | 0.372 +/- 0.076 | -5.791 +/- 2.701
ASP 379 | 23.780 +/- 2.553 | -4.205 +/- 1.387 | -86.647 +/- 5.792 | 1.661 +/- 4.777 | 0.040 +/- 0.021 | -65.372 +/- 4.249
CYS 380 | 18.532 +/- 2.358 | -3.220 +/- 1.258 | -4.101 +/- 3.040 | -2.025 +/- 2.173 | 0.233 +/- 0.131 | 9.419 +/- 2.733
GLU 381 | 26.569 +/- 3.099 | -0.660 +/- 1.555 | -40.206 +/- 14.975 | -26.958 +/- 13.416 | 0.744 +/- 0.101 | -40.511 +/- 3.144
LYS 382 | 26.697 +/- 3.194 | -3.130 +/- 1.297 | 10.502 +/- 7.984 | -41.729 +/- 8.183 | 0.981 +/- 0.130 | -6.679 +/- 3.379
PHE 383 | 23.345 +/- 3.056 | -4.638 +/- 1.350 | -10.516 +/- 1.192 | -2.134 +/- 0.839 | 0.441 +/- 0.117 | 6.498 +/- 3.374
TYR 384 | 24.791 +/- 3.000 | -8.333 +/- 1.270 | -25.687 +/- 2.090 | -6.069 +/- 1.499 | 0.026 +/- 0.018 | -15.273 +/- 3.375
SER 385 | 17.299 +/- 2.220 | -3.873 +/- 1.322 | -14.481 +/- 2.625 | -2.238 +/- 1.661 | 0.007 +/- 0.006 | -3.286 +/- 2.934
PHE 386 | 25.185 +/- 3.185 | -5.873 +/- 1.502 | -4.735 +/- 1.169 | -2.128 +/- 0.583 | 0.018 +/- 0.013 | 12.467 +/- 3.171
ILE 387 | 28.972 +/- 3.068 | -4.271 +/- 1.558 | -13.461 +/- 1.557 | 1.245 +/- 0.627 | 0.090 +/- 0.048 | 12.574 +/- 2.947
HIE 388 | 41.279 +/- 2.837 | -9.960 +/- 1.145 | -29.146 +/- 2.786 | -0.231 +/- 1.664 | 0.070 +/- 0.026 | 2.013 +/- 3.556
MET 389 | 24.374 +/- 2.929 | -8.680 +/- 1.279 | -12.024 +/- 1.609 | -0.159 +/- 0.774 | 0.052 +/- 0.032 | 3.562 +/- 3.230
THR 390 | 23.754 +/- 2.593 | -4.596 +/- 1.318 | -35.726 +/- 2.925 | -2.014 +/- 2.052 | 0.024 +/- 0.018 | -18.559 +/- 2.804
PHE 391 | 25.147 +/- 3.035 | -6.744 +/- 1.150 | -7.705 +/- 1.062 | -0.865 +/- 0.609 | 0.088 +/- 0.042 | 9.921 +/- 3.285
GLN 392 | 31.458 +/- 2.966 | -9.014 +/- 1.357 | -83.021 +/- 1.827 | 1.244 +/- 0.850 | 0.004 +/- 0.005 | -59.329 +/- 3.001
GLU 393 | 26.971 +/- 2.915 | -5.798 +/- 1.570 | -74.742 +/- 11.229 | -2.846 +/- 9.114 | 0.083 +/- 0.048 | -56.331 +/- 3.853
PHE 394 | 24.232 +/- 2.979 | -7.371 +/- 1.102 | -8.480 +/- 1.078 | -1.022 +/- 0.548 | 0.025 +/- 0.019 | 7.385 +/- 3.108
PHE 395 | 24.985 +/- 2.972 | -8.401 +/- 1.238 | -9.535 +/- 1.142 | -0.184 +/- 0.476 | 0.005 +/- 0.013 | 6.870 +/- 3.077
ALA 396 | 15.260 +/- 1.862 | -5.389 +/- 0.920 | -6.077 +/- 1.311 | 0.506 +/- 0.578 | 0.003 +/- 0.007 | 4.302 +/- 2.087
ALA 397 | 15.334 +/- 2.029 | -5.310 +/- 0.818 | -4.422 +/- 1.166 | -0.068 +/- 0.546 | 0.011 +/- 0.009 | 5.546 +/- 2.243
MET 398 | 23.212 +/- 2.789 | -9.295 +/- 1.199 | -9.277 +/- 1.062 | 0.463 +/- 0.677 | 0.004 +/- 0.005 | 5.107 +/- 2.817
TYR 399 | 26.174 +/- 3.195 | -7.305 +/- 1.275 | -27.286 +/- 1.987 | -6.135 +/- 1.509 | 0.316 +/- 0.084 | -14.236 +/- 3.452
TYR 400 | 25.308 +/- 3.134 | -7.951 +/- 1.259 | -22.154 +/- 1.851 | -6.864 +/- 1.600 | 0.208 +/- 0.086 | -11.453 +/- 3.372
LEU 401 | 25.237 +/- 2.583 | -7.502 +/- 1.233 | -28.881 +/- 1.324 | 1.820 +/- 0.836 | 0.007 +/- 0.007 | -9.320 +/- 2.803
LEU 402 | 24.724 +/- 2.936 | -6.102 +/- 1.440 | -36.560 +/- 1.773 | 2.029 +/- 1.153 | 0.071 +/- 0.036 | -15.838 +/- 3.170
GLU 403 | 26.038 +/- 2.863 | -3.741 +/- 1.557 | -70.080 +/- 9.988 | -5.779 +/- 9.135 | 0.272 +/- 0.087 | -53.290 +/- 2.893
GLU 404 | 25.251 +/- 2.826 | -4.109 +/- 1.638 | -73.065 +/- 6.329 | -0.215 +/- 5.164 | 0.111 +/- 0.045 | -52.026 +/- 3.567
GLU 405 | 27.117 +/- 2.841 | -2.128 +/- 1.301 | -50.730 +/- 7.276 | -15.925 +/- 6.973 | 0.662 +/- 0.074 | -41.005 +/- 2.739
LYS 406 | 25.872 +/- 3.365 | -1.053 +/- 1.264 | -0.885 +/- 10.644 | -37.391 +/- 9.976 | 1.119 +/- 0.119 | -12.338 +/- 3.847
GLU 407 | 23.845 +/- 2.656 | -1.404 +/- 1.255 | -25.875 +/- 11.402 | -50.457 +/- 11.196 | 0.764 +/- 0.143 | -53.127 +/- 2.669
GLY 408 | 10.651 +/- 1.809 | -0.903 +/- 0.600 | -1.919 +/- 2.225 | -3.430 +/- 1.282 | 0.406 +/- 0.064 | 4.805 +/- 2.105
ARG 409 | 29.089 +/- 3.904 | -4.932 +/- 1.806 | -178.417 +/- 11.689 | -15.996 +/- 7.903 | 0.125 +/- 0.074 | -170.131 +/- 5.480
THR 410 | 22.492 +/- 2.435 | -2.126 +/- 1.216 | -35.148 +/- 2.207 | -6.586 +/- 1.554 | 0.465 +/- 0.091 | -20.902 +/- 2.953
ASN 411 | 28.084 +/- 2.932 | -3.897 +/- 1.170 | -85.029 +/- 3.662 | -6.912 +/- 2.100 | 0.253 +/- 0.081 | -67.502 +/- 3.070
VAL 412 | 25.507 +/- 2.675 | -2.659 +/- 1.424 | -17.619 +/- 1.518 | -0.769 +/- 0.898 | 0.171 +/- 0.064 | 4.630 +/- 2.866
PRO 413 | 28.594 +/- 2.591 | -4.313 +/- 0.990 | -8.462 +/- 1.300 | -2.369 +/- 0.804 | 0.278 +/- 0.075 | 13.728 +/- 2.830
GLY 414 | 10.643 +/- 1.612 | -3.487 +/- 0.996 | -10.004 +/- 2.168 | -0.612 +/- 1.231 | 0.059 +/- 0.034 | -3.400 +/- 1.971
SER 415 | 18.814 +/- 2.396 | -4.104 +/- 1.223 | -7.205 +/- 2.319 | -2.646 +/- 1.824 | 0.156 +/- 0.085 | 5.014 +/- 2.448
ARG 416 | 31.172 +/- 3.750 | -7.944 +/- 1.855 | -172.541 +/- 5.669 | -25.679 +/- 5.118 | 0.139 +/- 0.081 | -174.853 +/- 3.780
LEU 417 | 23.540 +/- 2.895 | -2.724 +/- 1.558 | -27.215 +/- 3.880 | -2.624 +/- 2.413 | 0.428 +/- 0.101 | -8.596 +/- 3.790
LYS 418 | 24.317 +/- 3.301 | -2.049 +/- 1.621 | 36.826 +/- 6.036 | -67.047 +/- 5.836 | 1.061 +/- 0.190 | -6.892 +/- 3.581
LEU 419 | 28.731 +/- 3.215 | -0.741 +/- 1.495 | -21.995 +/- 1.690 | -4.148 +/- 1.608 | 0.727 +/- 0.237 | 2.574 +/- 3.244
PRO 420 | 28.855 +/- 2.741 | -1.655 +/- 0.828 | -3.453 +/- 1.110 | -8.829 +/- 1.072 | 0.852 +/- 0.068 | 15.769 +/- 2.761
SER 421 | 18.917 +/- 2.180 | -2.204 +/- 1.114 | -5.599 +/- 2.179 | -6.181 +/- 1.921 | 0.287 +/- 0.079 | 5.219 +/- 2.482
ARG 422 | 28.670 +/- 4.156 | -6.278 +/- 1.506 | -154.365 +/- 9.901 | -37.751 +/- 9.146 | 0.503 +/- 0.142 | -169.221 +/- 4.323
ASP 423 | 22.252 +/- 2.750 | -2.653 +/- 1.424 | -67.212 +/- 17.508 | -10.932 +/- 14.245 | 0.296 +/- 0.148 | -58.248 +/- 4.624
VAL 424 | 23.113 +/- 2.724 | -0.116 +/- 1.408 | -24.652 +/- 2.068 | -5.429 +/- 1.971 | 0.771 +/- 0.101 | -6.313 +/- 2.721
THR 425 | 23.112 +/- 2.490 | -2.115 +/- 1.346 | -29.783 +/- 2.793 | -7.488 +/- 2.434 | 0.442 +/- 0.150 | -15.831 +/- 2.727
VAL 426 | 22.269 +/- 2.552 | 0.265 +/- 1.378 | -21.638 +/- 1.965 | -2.341 +/- 1.257 | 0.892 +/- 0.067 | -0.552 +/- 2.906
LEU 427 | 26.475 +/- 3.026 | -2.653 +/- 1.551 | -30.610 +/- 2.264 | -0.188 +/- 1.120 | 0.575 +/- 0.129 | -6.402 +/- 3.125
LEU 428 | 24.206 +/- 2.941 | -3.847 +/- 1.575 | -37.828 +/- 1.702 | 2.546 +/- 0.983 | 0.109 +/- 0.086 | -14.813 +/- 3.016
GLU 429 | 26.639 +/- 2.867 | -4.135 +/- 1.486 | -37.826 +/- 11.597 | -34.246 +/- 11.469 | 0.519 +/- 0.114 | -49.049 +/- 3.099
ASN 430 | 29.005 +/- 2.851 | -5.345 +/- 1.410 | -89.662 +/- 3.924 | -0.805 +/- 3.041 | 0.193 +/- 0.086 | -66.614 +/- 2.936
TYR 431 | 25.349 +/- 3.048 | -7.985 +/- 1.528 | -34.297 +/- 2.210 | 0.382 +/- 1.022 | 0.014 +/- 0.014 | -16.538 +/- 3.202
GLY 432 | 11.171 +/- 1.764 | -3.447 +/- 0.801 | -7.685 +/- 2.344 | 1.616 +/- 1.492 | 0.045 +/- 0.053 | 1.701 +/- 2.209
LYS 433 | 25.862 +/- 3.345 | -3.300 +/- 1.369 | 12.373 +/- 15.678 | -41.652 +/- 15.415 | 0.948 +/- 0.186 | -5.770 +/- 3.969
PHE 434 | 24.120 +/- 3.137 | -5.105 +/- 1.225 | -14.966 +/- 1.412 | 0.490 +/- 0.857 | 0.146 +/- 0.063 | 4.684 +/- 3.317
GLU 435 | 26.526 +/- 2.850 | -3.414 +/- 1.803 | -92.638 +/- 8.944 | 15.610 +/- 6.458 | 0.038 +/- 0.034 | -53.878 +/- 4.590
LYS 436 | 24.872 +/- 3.338 | -3.150 +/- 1.422 | 15.723 +/- 15.814 | -45.032 +/- 15.266 | 0.831 +/- 0.185 | -6.757 +/- 3.981
GLY 437 | 10.952 +/- 1.713 | -3.091 +/- 0.697 | -12.263 +/- 1.059 | -2.054 +/- 0.838 | 0.103 +/- 0.036 | -6.354 +/- 1.783
TYR 438 | 25.591 +/- 3.124 | -7.987 +/- 1.199 | -25.523 +/- 1.220 | -4.009 +/- 0.833 | 0.018 +/- 0.012 | -11.911 +/- 3.402
LEU 439 | 26.239 +/- 2.957 | -4.524 +/- 1.414 | -32.389 +/- 1.413 | 1.261 +/- 0.744 | 0.175 +/- 0.059 | -9.238 +/- 3.170
ILE 440 | 27.086 +/- 3.253 | -3.952 +/- 1.549 | -12.468 +/- 1.254 | -0.558 +/- 0.895 | 0.207 +/- 0.086 | 10.316 +/- 3.286
PHE 441 | 24.978 +/- 2.993 | -7.926 +/- 1.144 | -6.307 +/- 1.261 | -2.252 +/- 0.851 | 0.015 +/- 0.015 | 8.507 +/- 3.268
VAL 442 | 22.645 +/- 2.618 | -5.661 +/- 1.326 | -27.569 +/- 1.497 | 3.311 +/- 1.010 | 0.003 +/- 0.004 | -7.271 +/- 2.740
VAL 443 | 22.725 +/- 2.843 | -4.712 +/- 1.382 | -24.021 +/- 2.109 | 1.913 +/- 1.421 | 0.033 +/- 0.025 | -4.061 +/- 3.099
ARG 444 | 30.241 +/- 3.855 | -7.193 +/- 1.685 | -182.576 +/- 6.713 | -15.236 +/- 5.934 | 0.258 +/- 0.092 | -174.506 +/- 3.741
PHE 445 | 24.243 +/- 3.130 | -4.583 +/- 1.273 | -11.997 +/- 2.235 | -0.661 +/- 0.904 | 0.317 +/- 0.104 | 7.320 +/- 3.551
LEU 446 | 26.070 +/- 2.975 | -4.066 +/- 1.530 | -34.649 +/- 1.533 | 2.013 +/- 0.889 | 0.164 +/- 0.090 | -10.468 +/- 3.267
PHE 447 | 23.461 +/- 3.174 | 0.779 +/- 1.274 | -5.456 +/- 2.204 | -5.638 +/- 1.464 | 1.375 +/- 0.201 | 14.520 +/- 3.463
GLY 448 | 10.963 +/- 1.882 | -1.897 +/- 0.847 | -8.391 +/- 1.715 | -0.915 +/- 1.145 | 0.296 +/- 0.081 | 0.056 +/- 2.008
LEU 449 | 24.269 +/- 2.716 | -5.223 +/- 1.482 | -31.439 +/- 1.322 | 2.513 +/- 0.861 | 0.053 +/- 0.033 | -9.826 +/- 2.986
VAL 450 | 23.694 +/- 2.709 | -3.166 +/- 1.323 | -31.104 +/- 1.656 | 3.016 +/- 0.898 | 0.306 +/- 0.073 | -7.255 +/- 2.970
ASN 451 | 27.979 +/- 2.854 | -5.242 +/- 1.234 | -90.153 +/- 4.054 | -3.735 +/- 2.506 | 0.226 +/- 0.106 | -70.925 +/- 3.240
GLN 452 | 29.988 +/- 2.960 | -7.143 +/- 1.608 | -82.741 +/- 3.238 | -0.824 +/- 1.763 | 0.043 +/- 0.046 | -60.677 +/- 3.548
GLU 453 | 33.079 +/- 2.885 | -5.913 +/- 1.696 | -115.636 +/- 4.504 | 35.521 +/- 4.136 | 0.031 +/- 0.024 | -52.918 +/- 3.724
ARG 454 | 31.571 +/- 4.143 | -6.519 +/- 1.821 | -142.213 +/- 8.205 | -50.070 +/- 6.833 | 0.295 +/- 0.073 | -166.937 +/- 4.200
THR 455 | 23.919 +/- 2.439 | -2.944 +/- 1.638 | -53.448 +/- 3.744 | 2.096 +/- 2.034 | 0.036 +/- 0.044 | -30.341 +/- 3.120
SER 456 | 20.029 +/- 2.242 | -1.514 +/- 0.931 | -11.976 +/- 1.891 | -7.413 +/- 1.473 | 0.462 +/- 0.084 | -0.412 +/- 2.343
TYR 457 | 26.666 +/- 3.405 | -2.050 +/- 1.590 | -23.603 +/- 2.255 | -7.625 +/- 1.956 | 0.971 +/- 0.191 | -5.641 +/- 3.455
LEU 458 | 24.490 +/- 3.057 | -4.004 +/- 1.821 | -34.046 +/- 1.919 | -0.793 +/- 1.193 | 0.244 +/- 0.126 | -14.109 +/- 3.634
GLU 459 | 25.597 +/- 2.776 | -2.904 +/- 1.919 | -112.840 +/- 6.584 | 43.125 +/- 5.659 | 0.402 +/- 0.131 | -46.619 +/- 3.541
LYS 460 | 25.974 +/- 3.539 | -0.938 +/- 1.365 | 69.098 +/- 6.679 | -94.551 +/- 6.303 | 1.427 +/- 0.138 | 1.011 +/- 3.664
LYS 461 | 25.686 +/- 3.611 | -1.119 +/- 1.403 | 62.208 +/- 6.767 | -95.572 +/- 6.457 | 1.199 +/- 0.139 | -7.598 +/- 3.742
LEU 462 | 24.347 +/- 3.163 | 0.986 +/- 1.576 | -31.640 +/- 1.996 | -5.264 +/- 1.524 | 1.142 +/- 0.158 | -10.428 +/- 3.355
SER 463 | 18.149 +/- 2.389 | -2.043 +/- 1.156 | -8.715 +/- 4.524 | -10.062 +/- 3.977 | 0.336 +/- 0.118 | -2.335 +/- 2.902
CYS 464 | 18.550 +/- 2.242 | -2.083 +/- 1.579 | 7.486 +/- 3.795 | -5.938 +/- 3.117 | 0.554 +/- 0.318 | 18.568 +/- 2.637
LYS 465 | 24.963 +/- 3.233 | -0.902 +/- 1.242 | 55.276 +/- 12.811 | -85.641 +/- 12.384 | 1.234 +/- 0.149 | -5.071 +/- 3.418
ILE 466 | 25.469 +/- 3.020 | -1.869 +/- 1.775 | -11.841 +/- 1.637 | -3.431 +/- 1.581 | 0.451 +/- 0.220 | 8.779 +/- 3.470
SER 467 | 19.551 +/- 2.494 | -1.629 +/- 1.186 | -9.001 +/- 2.931 | -9.786 +/- 3.097 | 0.572 +/- 0.198 | -0.295 +/- 2.606
GLN 468 | 31.127 +/- 3.059 | -4.433 +/- 1.797 | -74.253 +/- 3.122 | -3.647 +/- 2.477 | 0.280 +/- 0.144 | -50.926 +/- 3.152
GLN 469 | 31.382 +/- 3.044 | -1.661 +/- 1.644 | -72.053 +/- 5.513 | -7.801 +/- 4.038 | 0.956 +/- 0.212 | -49.177 +/- 3.364
ILE 470 | 28.641 +/- 3.060 | -3.484 +/- 1.636 | -2.993 +/- 2.919 | -1.712 +/- 1.447 | 0.235 +/- 0.090 | 20.686 +/- 3.263
ARG 471 | 31.043 +/- 4.178 | -2.964 +/- 2.168 | -140.589 +/- 16.424 | -54.855 +/- 14.029 | 1.003 +/- 0.427 | -166.362 +/- 4.996
LEU 472 | 24.251 +/- 3.053 | -2.747 +/- 2.149 | -33.797 +/- 2.260 | -2.725 +/- 2.534 | 0.423 +/- 0.287 | -14.594 +/- 3.284
GLU 473 | 26.120 +/- 3.062 | -0.332 +/- 1.537 | -55.486 +/- 19.626 | -18.385 +/- 19.506 | 1.006 +/- 0.252 | -47.077 +/- 3.196
LEU 474 | 24.609 +/- 2.976 | -1.773 +/- 1.621 | -22.390 +/- 3.129 | -4.723 +/- 2.333 | 0.521 +/- 0.242 | -3.757 +/- 3.312
LEU 475 | 25.746 +/- 3.169 | 0.424 +/- 1.431 | -20.835 +/- 3.234 | -6.294 +/- 2.808 | 1.159 +/- 0.200 | 0.201 +/- 3.428
LYS 476 | 25.850 +/- 3.301 | 0.078 +/- 1.288 | 42.229 +/- 8.342 | -75.823 +/- 8.712 | 1.476 +/- 0.153 | -6.189 +/- 3.521
TRP 477 | 28.669 +/- 3.430 | -4.572 +/- 1.811 | -0.870 +/- 3.774 | -7.302 +/- 2.440 | 0.879 +/- 0.269 | 16.804 +/- 3.951
ILE 478 | 25.613 +/- 2.867 | -2.601 +/- 1.604 | -10.037 +/- 1.981 | -1.687 +/- 1.641 | 0.515 +/- 0.145 | 11.802 +/- 3.059
GLU 479 | 27.201 +/- 2.783 | -4.062 +/- 1.636 | -73.448 +/- 15.709 | 5.038 +/- 14.728 | 0.254 +/- 0.131 | -45.017 +/- 3.382
VAL 480 | 23.598 +/- 2.851 | -3.975 +/- 1.519 | -22.072 +/- 1.722 | 0.170 +/- 1.037 | 0.036 +/- 0.024 | -2.244 +/- 3.029
LYS 481 | 24.217 +/- 3.027 | -6.799 +/- 1.525 | 40.842 +/- 9.648 | -59.531 +/- 9.931 | 0.162 +/- 0.117 | -1.110 +/- 4.916
ALA 482 | 14.542 +/- 1.974 | -5.184 +/- 0.951 | -4.310 +/- 1.854 | 2.560 +/- 0.745 | 0.002 +/- 0.004 | 7.609 +/- 2.492
LYS 483 | 27.907 +/- 3.249 | -6.936 +/- 1.833 | 28.582 +/- 5.612 | -44.791 +/- 5.345 | 0.005 +/- 0.009 | 4.766 +/- 4.518
ALA 484 | 18.157 +/- 2.197 | -3.703 +/- 1.126 | -9.781 +/- 2.824 | 3.658 +/- 1.857 | 0.003 +/- 0.006 | 8.335 +/- 2.417
LYS 485 | 26.500 +/- 3.251 | -6.281 +/- 1.517 | 6.768 +/- 6.632 | -21.422 +/- 5.310 | 0.031 +/- 0.020 | 5.596 +/- 4.167
LYS 486 | 26.770 +/- 3.205 | -5.302 +/- 1.285 | 58.806 +/- 7.837 | -81.845 +/- 8.324 | 0.448 +/- 0.108 | -1.123 +/- 3.843
LEU 487 | 22.788 +/- 3.106 | -1.870 +/- 1.374 | -30.950 +/- 1.419 | -0.627 +/- 0.942 | 0.613 +/- 0.073 | -10.046 +/- 3.181
GLN 488 | 31.642 +/- 2.948 | -3.953 +/- 1.500 | -85.246 +/- 4.144 | -1.366 +/- 2.030 | 0.208 +/- 0.074 | -58.714 +/- 3.678
ILE 489 | 25.779 +/- 3.118 | -5.310 +/- 1.618 | -8.820 +/- 1.261 | -2.709 +/- 1.082 | 0.010 +/- 0.016 | 8.951 +/- 3.334
GLN 490 | 35.614 +/- 3.261 | -3.058 +/- 1.445 | -61.216 +/- 4.246 | -10.894 +/- 3.542 | 0.703 +/- 0.188 | -38.851 +/- 3.010
PRO 491 | 29.727 +/- 2.552 | -4.556 +/- 0.908 | -5.457 +/- 1.205 | -5.255 +/- 0.950 | 0.358 +/- 0.088 | 14.816 +/- 2.633
SER 492 | 19.565 +/- 2.160 | -4.772 +/- 1.041 | -9.912 +/- 2.416 | -5.318 +/- 1.952 | 0.116 +/- 0.045 | -0.320 +/- 2.414
GLN 493 | 31.804 +/- 3.046 | -6.763 +/- 1.314 | -73.339 +/- 3.077 | -4.103 +/- 2.444 | 0.221 +/- 0.083 | -52.180 +/- 3.075
LEU 494 | 24.763 +/- 2.933 | -5.347 +/- 1.398 | -30.084 +/- 1.258 | -3.202 +/- 0.769 | 0.142 +/- 0.066 | -13.728 +/- 3.085
GLU 495 | 24.923 +/- 2.808 | -4.754 +/- 1.551 | -84.249 +/- 7.141 | 7.479 +/- 5.903 | 0.174 +/- 0.049 | -56.427 +/- 3.419
LEU 496 | 25.791 +/- 2.970 | -6.088 +/- 1.377 | -28.793 +/- 1.407 | -2.232 +/- 0.646 | 0.056 +/- 0.035 | -11.266 +/- 3.072
PHE 497 | 24.587 +/- 3.183 | -5.960 +/- 1.335 | -7.592 +/- 1.507 | -4.670 +/- 0.823 | 0.226 +/- 0.111 | 6.591 +/- 3.425
TYR 498 | 25.683 +/- 3.050 | -7.187 +/- 1.489 | -29.605 +/- 1.981 | -6.140 +/- 1.169 | 0.045 +/- 0.039 | -17.204 +/- 3.491
CYS 499 | 18.342 +/- 2.209 | -6.244 +/- 1.016 | 2.492 +/- 1.810 | -4.198 +/- 1.475 | 0.076 +/- 0.040 | 10.469 +/- 2.378
LEU 500 | 25.442 +/- 2.843 | -5.005 +/- 1.571 | -25.131 +/- 1.449 | -6.144 +/- 1.205 | 0.302 +/- 0.097 | -10.536 +/- 3.129
TYR 501 | 26.281 +/- 3.361 | -3.881 +/- 1.567 | -24.605 +/- 2.357 | -10.571 +/- 2.118 | 0.644 +/- 0.209 | -12.131 +/- 3.717
GLU 502 | 25.233 +/- 3.051 | -3.520 +/- 1.447 | -25.243 +/- 7.185 | -43.689 +/- 7.433 | 0.556 +/- 0.117 | -46.662 +/- 2.856
MET 503 | 23.049 +/- 2.737 | -4.650 +/- 1.251 | 0.939 +/- 1.947 | -8.816 +/- 1.960 | 0.455 +/- 0.142 | 10.977 +/- 2.842
GLN 504 | 32.552 +/- 3.128 | -0.554 +/- 1.222 | -67.181 +/- 4.142 | -17.990 +/- 3.697 | 1.244 +/- 0.184 | -51.930 +/- 3.012
GLU 505 | 24.639 +/- 2.745 | -3.746 +/- 1.413 | 13.912 +/- 8.406 | -82.457 +/- 7.174 | 0.560 +/- 0.123 | -47.092 +/- 3.285
GLU 506 | 26.303 +/- 2.803 | -6.779 +/- 1.697 | -34.605 +/- 10.460 | -41.732 +/- 9.029 | 0.080 +/- 0.031 | -56.733 +/- 3.257
ASP 507 | 21.810 +/- 3.078 | -4.182 +/- 1.301 | 3.230 +/- 14.748 | -71.310 +/- 11.594 | 0.380 +/- 0.077 | -50.073 +/- 3.456
PHE 508 | 23.685 +/- 3.067 | 0.690 +/- 1.317 | -5.670 +/- 1.432 | -3.224 +/- 1.199 | 1.280 +/- 0.148 | 16.761 +/- 3.205
VAL 509 | 22.970 +/- 2.657 | -1.750 +/- 1.534 | -29.730 +/- 2.475 | 2.665 +/- 1.688 | 0.340 +/- 0.170 | -5.506 +/- 2.982
GLN 510 | 32.756 +/- 3.094 | -4.606 +/- 1.551 | -78.283 +/- 2.251 | 4.507 +/- 1.921 | 0.395 +/- 0.109 | -45.231 +/- 3.053
ARG 511 | 30.801 +/- 3.997 | -4.491 +/- 2.033 | -206.854 +/- 15.593 | 10.196 +/- 13.481 | 0.845 +/- 0.249 | -169.503 +/- 4.410
ALA 512 | 16.594 +/- 2.031 | -4.554 +/- 1.031 | -13.916 +/- 1.216 | 3.210 +/- 0.789 | 0.035 +/- 0.029 | 1.368 +/- 2.081
MET 513 | 25.019 +/- 2.870 | -7.916 +/- 1.547 | -14.600 +/- 1.775 | 2.561 +/- 1.446 | 0.044 +/- 0.050 | 5.109 +/- 2.916
ASP 514 | 23.262 +/- 2.803 | -4.977 +/- 1.422 | 11.815 +/- 11.951 | -77.692 +/- 11.443 | 0.297 +/- 0.153 | -47.295 +/- 3.007
TYR 515 | 26.293 +/- 3.131 | -4.956 +/- 1.523 | -24.007 +/- 1.946 | -6.662 +/- 1.858 | 0.522 +/- 0.144 | -8.811 +/- 3.360
PHE 516 | 27.347 +/- 3.022 | -4.773 +/- 1.277 | 1.031 +/- 1.502 | -1.356 +/- 0.835 | 0.209 +/- 0.073 | 22.457 +/- 3.406
PRO 517 | 29.240 +/- 2.452 | -7.208 +/- 1.161 | -3.484 +/- 1.488 | -0.403 +/- 0.746 | 0.009 +/- 0.011 | 18.155 +/- 2.789
LYS 518 | 26.193 +/- 3.258 | -5.616 +/- 1.771 | -38.045 +/- 7.633 | 9.995 +/- 6.129 | 0.165 +/- 0.064 | -7.307 +/- 4.105
ILE 519 | 26.413 +/- 3.139 | -3.016 +/- 1.800 | -15.463 +/- 2.548 | -3.438 +/- 1.579 | 0.334 +/- 0.145 | 4.830 +/- 3.109
GLU 520 | 27.241 +/- 2.916 | -3.147 +/- 1.585 | -65.896 +/- 9.418 | -10.036 +/- 8.059 | 0.375 +/- 0.102 | -51.463 +/- 3.562
ILE 521 | 25.039 +/- 2.892 | -3.316 +/- 1.604 | -10.687 +/- 1.679 | -0.797 +/- 1.168 | 0.193 +/- 0.067 | 10.432 +/- 3.040
ASN 522 | 28.082 +/- 2.677 | -2.723 +/- 1.252 | -83.740 +/- 5.083 | -7.007 +/- 3.189 | 0.450 +/- 0.144 | -64.939 +/- 3.087
LEU 523 | 26.466 +/- 2.949 | -5.836 +/- 1.462 | -27.130 +/- 1.836 | -1.765 +/- 1.300 | 0.108 +/- 0.069 | -8.156 +/- 3.018
SER 524 | 18.567 +/- 2.337 | -3.966 +/- 1.188 | -11.070 +/- 3.552 | -6.241 +/- 2.584 | 0.076 +/- 0.040 | -2.633 +/- 2.663
THR 525 | 22.887 +/- 2.605 | -2.504 +/- 1.390 | -24.447 +/- 3.878 | -5.290 +/- 2.251 | 0.188 +/- 0.063 | -9.166 +/- 3.080
ARG 526 | 31.826 +/- 4.038 | -5.520 +/- 1.688 | -166.743 +/- 6.750 | -22.563 +/- 7.930 | 0.573 +/- 0.241 | -162.427 +/- 3.775
MET 527 | 22.411 +/- 2.766 | -4.760 +/- 1.504 | -13.534 +/- 1.397 | -1.313 +/- 1.125 | 0.425 +/- 0.176 | 3.229 +/- 2.982
ASP 528 | 22.987 +/- 2.644 | -4.366 +/- 1.335 | -21.907 +/- 12.614 | -47.972 +/- 11.195 | 0.271 +/- 0.073 | -50.987 +/- 3.142
HIE 529 | 41.819 +/- 2.809 | -9.968 +/- 1.295 | -19.242 +/- 2.214 | -4.653 +/- 1.185 | 0.123 +/- 0.077 | 8.078 +/- 3.223
MET 530 | 22.172 +/- 2.749 | -7.246 +/- 1.190 | -4.434 +/- 1.812 | -2.628 +/- 1.343 | 0.211 +/- 0.049 | 8.075 +/- 2.874
VAL 531 | 24.526 +/- 2.704 | -0.696 +/- 1.350 | -24.384 +/- 1.217 | -5.207 +/- 1.051 | 0.707 +/- 0.110 | -5.054 +/- 2.736
SER 532 | 19.273 +/- 2.189 | -1.492 +/- 1.228 | -18.470 +/- 3.770 | -4.032 +/- 2.569 | 0.347 +/- 0.094 | -4.375 +/- 2.505
SER 533 | 19.740 +/- 2.344 | -0.475 +/- 1.011 | -10.210 +/- 2.741 | -9.340 +/- 2.277 | 0.735 +/- 0.114 | 0.449 +/- 2.292
PHE 534 | 23.262 +/- 3.021 | -0.849 +/- 1.366 | -3.177 +/- 1.723 | -5.629 +/- 1.198 | 0.903 +/- 0.180 | 14.510 +/- 3.290
CYS 535 | 17.901 +/- 2.450 | -2.912 +/- 1.274 | 2.310 +/- 4.815 | -5.284 +/- 2.941 | 0.466 +/- 0.230 | 12.481 +/- 3.364
ILE 536 | 26.775 +/- 3.164 | -1.184 +/- 1.780 | -9.554 +/- 2.513 | -4.010 +/- 2.016 | 0.719 +/- 0.211 | 12.746 +/- 3.273
GLU 537 | 25.246 +/- 2.781 | -1.412 +/- 1.597 | -11.868 +/- 11.414 | -59.272 +/- 11.022 | 0.765 +/- 0.196 | -46.541 +/- 3.198
ASN 538 | 29.194 +/- 2.976 | -3.486 +/- 1.520 | -87.617 +/- 3.792 | -6.623 +/- 3.101 | 0.350 +/- 0.199 | -68.182 +/- 2.998
CYS 539 | 18.541 +/- 2.340 | -3.031 +/- 1.435 | -0.554 +/- 2.908 | -2.753 +/- 2.410 | 0.436 +/- 0.219 | 12.638 +/- 2.563
HIE 540 | 41.238 +/- 2.730 | -4.432 +/- 1.292 | -4.748 +/- 3.781 | -10.544 +/- 2.596 | 0.727 +/- 0.182 | 22.242 +/- 3.205
ARG 541 | 30.998 +/- 4.159 | -5.942 +/- 1.787 | -206.997 +/- 14.290 | 10.730 +/- 11.542 | 0.371 +/- 0.161 | -170.839 +/- 5.175
VAL 542 | 21.487 +/- 2.924 | -0.481 +/- 1.404 | -32.476 +/- 2.098 | -2.906 +/- 1.511 | 0.687 +/- 0.148 | -13.689 +/- 3.104
GLU 543 | 24.675 +/- 2.929 | -1.001 +/- 1.844 | -39.654 +/- 19.250 | -36.578 +/- 15.840 | 0.529 +/- 0.230 | -52.029 +/- 4.894
SER 544 | 19.352 +/- 2.329 | -1.310 +/- 1.055 | -4.679 +/- 4.056 | -11.279 +/- 3.396 | 0.643 +/- 0.101 | 2.727 +/- 2.570
LEU 545 | 23.280 +/- 2.883 | -1.348 +/- 1.515 | -32.292 +/- 2.725 | 2.063 +/- 1.241 | 0.523 +/- 0.107 | -7.774 +/- 3.258
SER 546 | 17.260 +/- 2.151 | -4.051 +/- 1.004 | -4.017 +/- 2.564 | -9.359 +/- 2.281 | 0.133 +/- 0.059 | -0.035 +/- 2.642
LEU 547 | 24.267 +/- 3.018 | -3.635 +/- 1.502 | -25.685 +/- 1.674 | -1.288 +/- 0.798 | 0.165 +/- 0.082 | -6.176 +/- 3.222
GLY 548 | 11.941 +/- 1.908 | -3.258 +/- 0.832 | -12.356 +/- 2.435 | -0.425 +/- 1.069 | 0.014 +/- 0.020 | -4.084 +/- 2.572
PHE 549 | 25.690 +/- 3.051 | -5.094 +/- 1.417 | -7.442 +/- 1.774 | -0.736 +/- 1.020 | 0.212 +/- 0.088 | 12.630 +/- 3.344
LEU 550 | 24.190 +/- 2.966 | -5.534 +/- 1.397 | -24.558 +/- 1.589 | -3.498 +/- 1.434 | 0.085 +/- 0.056 | -9.316 +/- 3.103
HIE 551 | 41.603 +/- 2.751 | -6.734 +/- 1.248 | -21.991 +/- 3.363 | -3.524 +/- 3.142 | 0.451 +/- 0.099 | 9.806 +/- 2.933
ASN 552 | 29.147 +/- 3.155 | -6.346 +/- 1.399 | -90.739 +/- 3.465 | 0.423 +/- 2.651 | 0.066 +/- 0.048 | -67.450 +/- 3.024
MET 553 | 24.248 +/- 2.726 | -6.854 +/- 1.262 | 4.595 +/- 2.699 | -3.126 +/- 1.920 | 0.121 +/- 0.041 | 18.984 +/- 3.070
PRO 554 | 29.054 +/- 2.470 | -5.025 +/- 1.216 | -0.749 +/- 2.567 | -3.055 +/- 3.085 | 0.211 +/- 0.100 | 20.435 +/- 2.867
LYS 555 | 25.434 +/- 3.344 | -3.197 +/- 1.591 | 18.567 +/- 14.798 | -46.751 +/- 13.040 | 0.481 +/- 0.162 | -5.466 +/- 4.414
GLU 556 | 25.543 +/- 2.875 | -1.745 +/- 1.582 | -54.505 +/- 15.905 | -22.097 +/- 15.079 | 0.716 +/- 0.178 | -52.088 +/- 3.232
GLU 557 | 26.688 +/- 2.799 | -2.127 +/- 1.623 | -17.115 +/- 7.068 | -55.728 +/- 6.549 | 0.606 +/- 0.110 | -47.675 +/- 2.822
GLU 558 | 25.986 +/- 3.014 | -2.446 +/- 1.472 | -46.350 +/- 7.339 | -30.023 +/- 6.784 | 0.546 +/- 0.091 | -52.288 +/- 3.138
GLU 559 | 26.154 +/- 3.099 | -3.258 +/- 1.770 | -65.572 +/- 11.412 | -9.377 +/- 9.810 | 0.233 +/- 0.089 | -51.820 +/- 3.509
GLU 560 | 25.308 +/- 2.759 | -4.885 +/- 1.899 | -68.785 +/- 7.048 | -12.003 +/- 5.644 | 0.031 +/- 0.033 | -60.334 +/- 3.240
GLU 561 | 26.495 +/- 2.883 | -4.712 +/- 1.601 | -70.678 +/- 6.866 | 2.087 +/- 6.329 | 0.111 +/- 0.029 | -46.697 +/- 2.884
LYS 562 | 25.513 +/- 3.314 | -6.400 +/- 1.464 | -17.294 +/- 12.334 | -1.993 +/- 9.676 | 0.038 +/- 0.015 | -0.136 +/- 4.855
GLU 563 | 25.049 +/- 2.986 | -4.038 +/- 1.804 | -54.005 +/- 7.378 | -22.456 +/- 5.843 | 0.075 +/- 0.045 | -55.373 +/- 3.554
GLY 564 | 10.940 +/- 1.794 | -3.239 +/- 0.740 | -5.381 +/- 1.458 | 1.016 +/- 1.242 | 0.037 +/- 0.031 | 3.373 +/- 1.920
ARG 565 | 29.355 +/- 3.869 | -5.464 +/- 1.751 | -188.533 +/- 9.837 | -2.963 +/- 8.796 | 0.342 +/- 0.116 | -167.263 +/- 4.103
HIE 566 | 41.672 +/- 2.905 | -4.162 +/- 1.133 | -17.448 +/- 4.831 | -8.961 +/- 4.168 | 0.857 +/- 0.166 | 11.957 +/- 3.417
LEU 567 | 24.536 +/- 3.049 | -2.731 +/- 1.503 | -28.741 +/- 1.586 | -3.750 +/- 1.350 | 0.337 +/- 0.146 | -10.349 +/- 3.176
ASP 568 | 22.768 +/- 3.029 | -0.995 +/- 1.154 | -29.278 +/- 13.154 | -46.443 +/- 13.164 | 0.883 +/- 0.120 | -53.066 +/- 2.833
MET 569 | 23.717 +/- 2.938 | -1.984 +/- 1.419 | -3.679 +/- 2.353 | -5.359 +/- 1.645 | 0.974 +/- 0.207 | 13.668 +/- 3.484
VAL 570 | 21.602 +/- 2.613 | -1.882 +/- 1.312 | -23.765 +/- 1.481 | -2.698 +/- 1.375 | 0.303 +/- 0.084 | -6.440 +/- 2.850
GLN 571 | 31.921 +/- 3.061 | -2.698 +/- 1.339 | -72.159 +/- 2.930 | -9.309 +/- 2.465 | 0.784 +/- 0.112 | -51.460 +/- 2.944
CYS 572 | 19.342 +/- 2.393 | -3.261 +/- 0.917 | 2.464 +/- 1.599 | -3.706 +/- 1.290 | 0.487 +/- 0.112 | 15.326 +/- 2.428
VAL 573 | 23.197 +/- 3.009 | -2.041 +/- 1.373 | -25.447 +/- 2.430 | 0.002 +/- 1.242 | 0.351 +/- 0.088 | -3.937 +/- 3.124
LEU 574 | 27.321 +/- 2.935 | -4.423 +/- 1.498 | -22.262 +/- 2.367 | 0.765 +/- 1.149 | 0.058 +/- 0.032 | 1.459 +/- 3.053
PRO 575 | 28.922 +/- 2.600 | -6.482 +/- 1.074 | -6.884 +/- 1.756 | -2.727 +/- 1.122 | 0.037 +/- 0.047 | 12.867 +/- 2.831
SER 576 | 18.667 +/- 2.484 | -3.985 +/- 1.173 | -11.495 +/- 2.258 | -5.123 +/- 1.601 | 0.075 +/- 0.041 | -1.860 +/- 2.724
SER 577 | 20.111 +/- 2.273 | -3.679 +/- 1.274 | -14.486 +/- 1.912 | -3.351 +/- 1.163 | 0.072 +/- 0.031 | -1.332 +/- 2.544
SER 578 | 20.293 +/- 2.263 | -4.542 +/- 1.106 | -10.908 +/- 2.480 | -4.566 +/- 1.592 | 0.039 +/- 0.029 | 0.317 +/- 2.458
HIE 579 | 40.865 +/- 2.748 | -8.357 +/- 1.386 | -22.200 +/- 1.964 | -5.077 +/- 1.440 | 0.203 +/- 0.092 | 5.434 +/- 3.088
ALA 580 | 15.669 +/- 2.022 | -3.795 +/- 0.971 | -4.494 +/- 1.626 | -0.669 +/- 1.121 | 0.073 +/- 0.037 | 6.783 +/- 2.346
ALA 581 | 15.322 +/- 2.190 | -4.035 +/- 0.997 | -7.226 +/- 2.962 | 0.808 +/- 1.271 | 0.012 +/- 0.016 | 4.883 +/- 3.039
CYS 582 | 17.301 +/- 2.262 | -4.679 +/- 1.058 | 1.222 +/- 2.316 | -3.016 +/- 1.237 | 0.043 +/- 0.036 | 10.871 +/- 2.670
SER 583 | 19.310 +/- 2.280 | -2.040 +/- 1.218 | -7.556 +/- 4.498 | -6.891 +/- 2.982 | 0.373 +/- 0.129 | 3.196 +/- 2.821
HIE 584 | 39.863 +/- 2.734 | -4.966 +/- 1.135 | -9.262 +/- 2.416 | -14.000 +/- 1.929 | 0.565 +/- 0.120 | 12.201 +/- 2.831
GLY 585 | 10.808 +/- 1.640 | -2.452 +/- 0.693 | -6.884 +/- 1.288 | -4.265 +/- 0.841 | 0.201 +/- 0.076 | -2.592 +/- 1.718
LEU 586 | 24.806 +/- 2.963 | -5.365 +/- 1.375 | -26.706 +/- 1.556 | -1.507 +/- 1.239 | 0.074 +/- 0.033 | -8.698 +/- 3.123
VAL 587 | 22.268 +/- 2.678 | -4.379 +/- 1.258 | -27.465 +/- 1.190 | 1.144 +/- 0.575 | 0.042 +/- 0.022 | -8.390 +/- 2.814
ASN 588 | 32.310 +/- 3.292 | -4.520 +/- 1.331 | -101.113 +/- 3.249 | 3.198 +/- 1.989 | 0.061 +/- 0.026 | -70.064 +/- 2.962
SER 589 | 19.390 +/- 2.390 | -2.848 +/- 1.425 | -15.242 +/- 4.843 | -2.127 +/- 2.251 | 0.036 +/- 0.020 | -0.791 +/- 3.166
HIE 590 | 40.855 +/- 2.781 | -6.120 +/- 1.261 | -11.374 +/- 1.877 | -8.296 +/- 1.444 | 0.564 +/- 0.198 | 15.630 +/- 3.050
LEU 591 | 25.919 +/- 3.182 | -2.678 +/- 1.442 | -31.330 +/- 2.537 | -1.044 +/- 1.370 | 0.464 +/- 0.112 | -8.670 +/- 3.603
THR 592 | 24.749 +/- 2.614 | -4.154 +/- 1.170 | -35.051 +/- 1.484 | -3.536 +/- 1.213 | 0.046 +/- 0.020 | -17.946 +/- 2.837
SER 593 | 18.929 +/- 2.222 | -3.134 +/- 1.115 | -11.464 +/- 2.895 | -5.891 +/- 2.072 | 0.093 +/- 0.040 | -1.467 +/- 2.700
SER 594 | 17.168 +/- 2.081 | -4.054 +/- 0.979 | -6.275 +/- 2.321 | -9.278 +/- 1.803 | 0.107 +/- 0.036 | -2.332 +/- 2.457
PHE 595 | 24.960 +/- 2.964 | -3.452 +/- 1.321 | -5.897 +/- 2.146 | -2.624 +/- 1.137 | 0.591 +/- 0.110 | 13.578 +/- 3.305
CYS 596 | 19.280 +/- 2.008 | -4.917 +/- 0.992 | 4.021 +/- 2.154 | -0.856 +/- 1.643 | 0.144 +/- 0.055 | 17.671 +/- 2.264
ARG 597 | 28.785 +/- 3.761 | -5.431 +/- 1.456 | -187.007 +/- 9.380 | -9.460 +/- 7.968 | 0.788 +/- 0.166 | -172.325 +/- 3.650
GLY 598 | 11.349 +/- 1.639 | -3.371 +/- 0.869 | -11.815 +/- 1.204 | -2.403 +/- 0.645 | 0.041 +/- 0.023 | -6.199 +/- 1.718
LEU 599 | 25.442 +/- 2.967 | -5.359 +/- 1.325 | -32.766 +/- 1.095 | -0.514 +/- 0.477 | 0.068 +/- 0.027 | -13.129 +/- 3.039
PHE 600 | 25.560 +/- 3.041 | -7.403 +/- 1.223 | -9.966 +/- 1.312 | -2.488 +/- 0.568 | 0.090 +/- 0.030 | 5.794 +/- 3.086
SER 601 | 19.907 +/- 2.162 | -5.956 +/- 1.191 | -19.871 +/- 1.678 | -2.759 +/- 0.974 | 0.000 +/- 0.002 | -8.678 +/- 2.659
VAL 602 | 22.904 +/- 2.729 | -5.640 +/- 1.450 | -27.958 +/- 1.446 | 0.679 +/- 0.541 | 0.051 +/- 0.025 | -9.964 +/- 2.981
LEU 603 | 24.302 +/- 2.978 | -6.597 +/- 1.331 | -27.512 +/- 1.245 | -4.140 +/- 0.870 | 0.019 +/- 0.015 | -13.928 +/- 3.108
SER 604 | 18.290 +/- 2.204 | -4.260 +/- 1.015 | -9.526 +/- 2.172 | -8.997 +/- 2.039 | 0.226 +/- 0.069 | -4.267 +/- 2.490
THR 605 | 23.221 +/- 2.462 | -3.726 +/- 1.296 | -36.097 +/- 2.017 | -1.296 +/- 1.299 | 0.201 +/- 0.073 | -17.696 +/- 2.620
SER 606 | 17.782 +/- 2.286 | -3.711 +/- 0.932 | -4.665 +/- 2.425 | -10.227 +/- 2.127 | 0.145 +/- 0.049 | -0.675 +/- 2.750
GLN 607 | 31.871 +/- 2.963 | -0.253 +/- 1.185 | -70.782 +/- 3.538 | -12.818 +/- 2.866 | 1.332 +/- 0.102 | -50.650 +/- 2.953
SER 608 | 18.486 +/- 2.407 | -1.273 +/- 1.001 | -3.766 +/- 3.087 | -11.056 +/- 2.571 | 0.444 +/- 0.118 | 2.835 +/- 2.751
LEU 609 | 25.386 +/- 2.984 | -0.998 +/- 1.461 | -25.006 +/- 1.976 | -4.207 +/- 1.517 | 0.797 +/- 0.138 | -4.029 +/- 3.094
THR 610 | 24.425 +/- 2.725 | -4.412 +/- 1.207 | -41.523 +/- 2.081 | 0.256 +/- 1.319 | 0.043 +/- 0.026 | -21.210 +/- 2.662
GLU 611 | 26.358 +/- 3.057 | -4.393 +/- 1.673 | -76.178 +/- 8.327 | 4.526 +/- 6.698 | 0.129 +/- 0.049 | -49.559 +/- 3.494
LEU 612 | 25.345 +/- 2.816 | -6.450 +/- 1.362 | -34.491 +/- 0.920 | 1.326 +/- 0.506 | 0.001 +/- 0.003 | -14.269 +/- 3.037
ASP 613 | 24.915 +/- 2.446 | -5.350 +/- 1.628 | -59.622 +/- 9.298 | -21.014 +/- 6.721 | 0.022 +/- 0.013 | -61.050 +/- 3.588
LEU 614 | 24.592 +/- 3.084 | -5.376 +/- 1.444 | -31.971 +/- 1.287 | 0.040 +/- 0.662 | 0.023 +/- 0.018 | -12.692 +/- 3.125
SER 615 | 18.744 +/- 2.099 | -3.569 +/- 1.455 | -25.087 +/- 2.391 | 2.748 +/- 1.029 | 0.023 +/- 0.013 | -7.141 +/- 2.830
ASP 616 | 25.469 +/- 2.565 | -1.939 +/- 1.701 | -41.790 +/- 8.643 | -38.875 +/- 7.768 | 0.311 +/- 0.066 | -56.824 +/- 2.964
ASN 617 | 29.647 +/- 2.987 | -4.654 +/- 1.302 | -86.738 +/- 3.430 | -5.741 +/- 3.136 | 0.253 +/- 0.107 | -67.232 +/- 3.013
SER 618 | 18.714 +/- 2.302 | -1.482 +/- 0.824 | -5.631 +/- 1.918 | -8.785 +/- 1.471 | 0.745 +/- 0.051 | 3.561 +/- 2.580
LEU 619 | 22.418 +/- 2.822 | -4.861 +/- 1.444 | -24.741 +/- 1.250 | -4.777 +/- 1.062 | 0.171 +/- 0.060 | -11.791 +/- 3.006
GLY 620 | 9.707 +/- 1.650 | -1.965 +/- 0.799 | -10.324 +/- 2.072 | -3.953 +/- 1.240 | 0.167 +/- 0.032 | -6.368 +/- 1.818
ASP 621 | 25.862 +/- 3.349 | -0.652 +/- 1.066 | 5.729 +/- 5.089 | -71.927 +/- 5.375 | 0.929 +/- 0.061 | -40.058 +/- 2.435
PRO 622 | 28.039 +/- 2.561 | -3.225 +/- 0.931 | -9.386 +/- 1.508 | -1.207 +/- 0.894 | 0.511 +/- 0.054 | 14.732 +/- 2.657
GLY 623 | 10.926 +/- 1.828 | -3.240 +/- 0.878 | -9.644 +/- 1.157 | -0.114 +/- 0.822 | 0.018 +/- 0.012 | -2.054 +/- 1.910
MET 624 | 23.762 +/- 2.862 | -5.535 +/- 1.378 | -2.578 +/- 2.112 | -0.903 +/- 1.446 | 0.475 +/- 0.133 | 15.221 +/- 3.278
ARG 625 | 30.384 +/- 3.613 | -3.567 +/- 2.061 | -238.578 +/- 10.320 | 37.300 +/- 8.409 | 0.572 +/- 0.138 | -173.889 +/- 3.897
VAL 626 | 23.146 +/- 2.700 | -3.264 +/- 1.475 | -28.385 +/- 1.576 | 1.250 +/- 0.749 | 0.033 +/- 0.015 | -7.219 +/- 3.008
LEU 627 | 27.444 +/- 3.145 | -5.507 +/- 1.391 | -31.819 +/- 1.141 | -0.563 +/- 0.628 | 0.023 +/- 0.018 | -10.422 +/- 3.341
CYS 628 | 18.964 +/- 2.220 | -5.943 +/- 1.084 | -6.725 +/- 1.989 | -1.394 +/- 1.235 | 0.032 +/- 0.020 | 4.934 +/- 2.348
GLU 629 | 26.077 +/- 2.817 | -3.810 +/- 1.333 | -33.714 +/- 10.838 | -39.103 +/- 9.065 | 0.432 +/- 0.108 | -50.118 +/- 3.638
THR 630 | 23.863 +/- 2.473 | -6.727 +/- 1.088 | -28.814 +/- 1.724 | -1.906 +/- 1.278 | 0.018 +/- 0.013 | -13.566 +/- 2.625
LEU 631 | 23.425 +/- 2.809 | -6.920 +/- 1.422 | -30.098 +/- 1.092 | 1.202 +/- 0.892 | 0.043 +/- 0.021 | -12.348 +/- 2.918
GLN 632 | 31.447 +/- 3.092 | -2.446 +/- 1.279 | -72.508 +/- 3.124 | -9.650 +/- 2.364 | 0.935 +/- 0.080 | -52.222 +/- 3.095
HIE 633 | 42.777 +/- 2.666 | -5.856 +/- 1.231 | -11.288 +/- 2.021 | -7.199 +/- 1.320 | 0.525 +/- 0.078 | 18.960 +/- 3.019
PRO 634 | 28.089 +/- 2.384 | -2.127 +/- 0.945 | -10.512 +/- 2.865 | -2.137 +/- 1.741 | 0.769 +/- 0.080 | 14.083 +/- 2.665
GLY 635 | 10.615 +/- 1.754 | -1.761 +/- 0.671 | -5.320 +/- 1.534 | -6.594 +/- 1.443 | 0.319 +/- 0.045 | -2.741 +/- 1.834
CYS 636 | 17.476 +/- 2.221 | -5.785 +/- 1.005 | -1.680 +/- 1.323 | -2.512 +/- 0.900 | 0.006 +/- 0.009 | 7.506 +/- 2.397
ASN 637 | 30.147 +/- 2.861 | -6.075 +/- 1.317 | -87.417 +/- 3.300 | -3.697 +/- 2.365 | 0.069 +/- 0.033 | -66.974 +/- 3.017
ILE 638 | 27.279 +/- 3.143 | -6.862 +/- 1.598 | -2.775 +/- 1.137 | 1.807 +/- 0.741 | 0.001 +/- 0.003 | 19.449 +/- 2.965
ARG 639 | 30.176 +/- 4.043 | -5.889 +/- 1.410 | -144.048 +/- 6.792 | -43.427 +/- 5.864 | 0.700 +/- 0.082 | -162.489 +/- 3.920
ARG 640 | 28.483 +/- 3.900 | -8.002 +/- 1.698 | -175.020 +/- 7.795 | -23.956 +/- 6.589 | 0.441 +/- 0.068 | -178.054 +/- 3.949
LEU 641 | 24.438 +/- 2.749 | -7.683 +/- 1.291 | -35.844 +/- 1.011 | 2.427 +/- 0.669 | 0.004 +/- 0.003 | -16.658 +/- 3.008
TRP 642 | 29.532 +/- 3.352 | -11.630 +/- 1.014 | -0.342 +/- 1.656 | -3.850 +/- 1.098 | 0.176 +/- 0.057 | 13.885 +/- 3.480
LEU 643 | 23.374 +/- 2.977 | -5.429 +/- 1.406 | -32.857 +/- 1.102 | -0.658 +/- 0.531 | 0.002 +/- 0.006 | -15.567 +/- 3.085
GLY 644 | 10.217 +/- 1.761 | -3.291 +/- 1.071 | -9.197 +/- 1.249 | 1.652 +/- 0.552 | 0.002 +/- 0.003 | -0.617 +/- 1.883
ARG 645 | 30.500 +/- 4.005 | -5.193 +/- 1.810 | -231.854 +/- 5.657 | 29.854 +/- 4.675 | 0.633 +/- 0.065 | -176.060 +/- 3.794
CYS 646 | 15.776 +/- 2.297 | -5.628 +/- 0.986 | -3.815 +/- 1.671 | -3.310 +/- 0.941 | 0.051 +/- 0.023 | 3.075 +/- 2.387
GLY 647 | 12.150 +/- 1.815 | -2.426 +/- 0.680 | -6.680 +/- 1.017 | -2.297 +/- 0.726 | 0.244 +/- 0.049 | 0.991 +/- 1.856
LEU 648 | 24.062 +/- 2.977 | -3.755 +/- 1.410 | -26.236 +/- 1.403 | -3.698 +/- 0.930 | 0.188 +/- 0.048 | -9.439 +/- 3.043
SER 649 | 17.664 +/- 2.265 | -2.406 +/- 1.312 | -12.014 +/- 3.020 | -6.645 +/- 2.022 | 0.253 +/- 0.087 | -3.148 +/- 2.652
HIE 650 | 41.707 +/- 2.803 | -3.319 +/- 1.323 | -16.429 +/- 3.487 | -11.396 +/- 3.545 | 1.078 +/- 0.172 | 11.640 +/- 2.981
GLU 651 | 25.084 +/- 2.908 | -2.671 +/- 1.527 | 5.164 +/- 7.044 | -80.006 +/- 6.566 | 0.657 +/- 0.170 | -51.773 +/- 3.226
CYS 652 | 18.889 +/- 2.426 | -5.605 +/- 1.152 | -4.472 +/- 1.785 | -0.473 +/- 1.000 | 0.013 +/- 0.037 | 8.352 +/- 2.397
CYS 653 | 19.134 +/- 2.286 | -4.713 +/- 1.139 | -3.885 +/- 2.203 | -0.322 +/- 1.144 | 0.080 +/- 0.054 | 10.294 +/- 2.703
PHE 654 | 24.317 +/- 3.037 | -2.430 +/- 1.341 | -8.810 +/- 2.146 | -1.549 +/- 1.507 | 0.663 +/- 0.166 | 12.192 +/- 3.219
ASP 655 | 22.611 +/- 2.820 | -3.248 +/- 1.366 | -10.111 +/- 6.357 | -63.113 +/- 5.339 | 0.430 +/- 0.077 | -53.431 +/- 2.854
ILE 656 | 27.131 +/- 3.121 | -5.410 +/- 1.492 | -15.344 +/- 1.263 | 1.840 +/- 0.605 | 0.027 +/- 0.019 | 8.244 +/- 3.202
SER 657 | 19.992 +/- 2.219 | -5.097 +/- 1.268 | -16.437 +/- 2.542 | -0.339 +/- 1.347 | 0.025 +/- 0.016 | -1.855 +/- 2.776
LEU 658 | 25.185 +/- 3.055 | -2.136 +/- 1.494 | -32.446 +/- 2.628 | 1.033 +/- 1.287 | 0.752 +/- 0.107 | -7.612 +/- 3.177
VAL 659 | 23.623 +/- 2.760 | -4.520 +/- 1.372 | -30.325 +/- 1.809 | 2.650 +/- 0.692 | 0.134 +/- 0.060 | -8.438 +/- 3.105
LEU 660 | 24.673 +/- 2.789 | -6.472 +/- 1.408 | -32.227 +/- 1.346 | 3.438 +/- 0.720 | 0.007 +/- 0.008 | -10.581 +/- 2.852
SER 661 | 19.194 +/- 2.277 | -5.661 +/- 1.064 | -14.337 +/- 1.784 | -2.100 +/- 2.025 | 0.014 +/- 0.014 | -2.891 +/- 2.504
SER 662 | 18.578 +/- 2.181 | -2.562 +/- 1.124 | -12.019 +/- 3.231 | -3.848 +/- 2.329 | 0.296 +/- 0.066 | 0.444 +/- 2.617
ASN 663 | 30.276 +/- 2.905 | -5.874 +/- 1.292 | -101.215 +/- 2.856 | 3.678 +/- 1.375 | 0.042 +/- 0.019 | -73.093 +/- 3.360
GLN 664 | 32.273 +/- 3.276 | -2.407 +/- 1.358 | -65.068 +/- 3.262 | -9.833 +/- 2.736 | 0.927 +/- 0.146 | -44.108 +/- 3.286
LYS 665 | 26.087 +/- 3.314 | -4.849 +/- 1.400 | 7.186 +/- 9.114 | -30.280 +/- 10.482 | 0.565 +/- 0.119 | -1.291 +/- 4.160
LEU 666 | 24.754 +/- 2.877 | -7.828 +/- 1.335 | -33.795 +/- 1.714 | 2.904 +/- 1.119 | 0.000 +/- 0.002 | -13.964 +/- 3.242
VAL 667 | 23.336 +/- 2.695 | -3.895 +/- 1.339 | -33.764 +/- 1.180 | 1.405 +/- 0.929 | 0.197 +/- 0.072 | -12.720 +/- 2.823
GLU 668 | 25.680 +/- 2.838 | -5.898 +/- 1.245 | -81.551 +/- 9.931 | 11.434 +/- 8.754 | 0.237 +/- 0.058 | -50.098 +/- 3.229
LEU 669 | 24.686 +/- 2.964 | -7.371 +/- 1.192 | -35.347 +/- 1.097 | 3.417 +/- 0.714 | 0.016 +/- 0.009 | -14.600 +/- 3.002
ASP 670 | 25.066 +/- 2.488 | -5.142 +/- 1.405 | -39.606 +/- 4.768 | -35.349 +/- 4.509 | 0.103 +/- 0.035 | -54.927 +/- 2.792
LEU 671 | 24.265 +/- 2.826 | -5.509 +/- 1.305 | -30.919 +/- 1.200 | -0.535 +/- 0.585 | 0.033 +/- 0.021 | -12.666 +/- 2.973
SER 672 | 19.425 +/- 2.359 | -3.619 +/- 1.452 | -21.503 +/- 1.855 | -0.992 +/- 0.884 | 0.004 +/- 0.007 | -6.685 +/- 2.625
ASP 673 | 27.189 +/- 2.804 | -5.173 +/- 1.218 | 12.023 +/- 5.146 | -86.589 +/- 4.913 | 0.297 +/- 0.042 | -52.254 +/- 2.757
ASN 674 | 27.490 +/- 2.810 | -5.342 +/- 1.253 | -87.177 +/- 2.498 | -2.784 +/- 1.316 | 0.087 +/- 0.028 | -67.725 +/- 2.741
ALA 675 | 16.031 +/- 2.209 | -2.070 +/- 0.859 | 1.726 +/- 1.584 | -4.368 +/- 1.214 | 0.561 +/- 0.097 | 11.880 +/- 2.221
LEU 676 | 22.974 +/- 2.825 | -3.466 +/- 1.471 | -34.014 +/- 1.174 | 2.673 +/- 0.597 | 0.158 +/- 0.085 | -11.675 +/- 3.032
GLY 677 | 10.815 +/- 1.907 | -3.712 +/- 0.769 | -17.512 +/- 1.898 | 2.656 +/- 0.994 | 0.004 +/- 0.009 | -7.749 +/- 2.344
ASP 678 | 23.177 +/- 2.839 | -2.161 +/- 1.270 | -6.427 +/- 5.801 | -66.852 +/- 5.671 | 0.629 +/- 0.084 | -51.634 +/- 2.559
PHE 679 | 24.582 +/- 3.155 | -1.568 +/- 1.179 | -8.359 +/- 2.271 | -0.604 +/- 1.125 | 0.832 +/- 0.102 | 14.883 +/- 3.251
GLY 680 | 11.773 +/- 1.731 | -3.847 +/- 0.735 | -9.922 +/- 2.051 | 1.024 +/- 1.034 | 0.014 +/- 0.015 | -0.959 +/- 1.962
ILE 681 | 25.657 +/- 2.974 | -4.996 +/- 1.588 | -8.426 +/- 1.111 | 1.645 +/- 0.733 | 0.007 +/- 0.008 | 13.887 +/- 3.063
ARG 682 | 30.066 +/- 3.808 | -6.952 +/- 1.392 | -199.426 +/- 5.821 | 1.429 +/- 4.778 | 0.623 +/- 0.064 | -174.260 +/- 3.574
LEU 683 | 25.050 +/- 2.951 | -4.461 +/- 1.358 | -34.838 +/- 1.413 | 0.511 +/- 0.809 | 0.339 +/- 0.120 | -13.399 +/- 3.153
LEU 684 | 26.367 +/- 2.706 | -7.206 +/- 1.207 | -34.605 +/- 1.180 | 1.542 +/- 0.644 | 0.008 +/- 0.009 | -13.894 +/- 3.005
CYS 685 | 18.603 +/- 2.161 | -6.976 +/- 1.061 | -5.251 +/- 1.223 | 0.517 +/- 0.694 | 0.004 +/- 0.006 | 6.897 +/- 2.312
VAL 686 | 21.763 +/- 2.753 | -1.805 +/- 1.367 | -27.728 +/- 1.558 | 0.233 +/- 1.167 | 0.540 +/- 0.097 | -6.997 +/- 2.921
GLY 687 | 11.418 +/- 1.746 | -3.221 +/- 0.820 | -10.547 +/- 1.300 | 0.292 +/- 0.758 | 0.049 +/- 0.024 | -2.008 +/- 1.939
LEU 688 | 24.877 +/- 2.885 | -6.273 +/- 1.343 | -24.051 +/- 2.292 | -0.559 +/- 1.272 | 0.053 +/- 0.046 | -5.953 +/- 3.098
LYS 689 | 25.433 +/- 3.314 | -4.811 +/- 1.568 | -5.740 +/- 7.827 | -23.952 +/- 7.770 | 0.618 +/- 0.130 | -8.452 +/- 4.008
HIE 690 | 42.671 +/- 2.844 | -3.942 +/- 1.029 | -16.436 +/- 2.219 | -11.932 +/- 1.908 | 1.057 +/- 0.101 | 11.418 +/- 2.977
LEU 691 | 22.680 +/- 2.675 | -2.116 +/- 1.575 | -25.226 +/- 1.277 | -3.838 +/- 0.961 | 0.540 +/- 0.109 | -7.960 +/- 2.940
LEU 692 | 24.377 +/- 2.835 | 0.503 +/- 1.360 | -27.734 +/- 2.265 | -4.289 +/- 1.080 | 1.115 +/- 0.125 | -6.028 +/- 2.995
CYS 693 | 17.132 +/- 2.181 | -5.305 +/- 1.034 | -2.850 +/- 1.918 | -0.838 +/- 1.178 | 0.097 +/- 0.056 | 8.235 +/- 2.356
ASN 694 | 30.718 +/- 3.057 | -4.592 +/- 1.261 | -91.742 +/- 4.843 | -1.791 +/- 3.362 | 0.395 +/- 0.082 | -67.013 +/- 2.980
LEU 695 | 24.656 +/- 2.760 | -7.046 +/- 1.337 | -21.528 +/- 2.217 | 1.188 +/- 1.322 | 0.006 +/- 0.009 | -2.725 +/- 3.161
LYS 696 | 27.086 +/- 3.221 | -5.254 +/- 1.444 | 27.161 +/- 12.651 | -48.991 +/- 13.563 | 0.690 +/- 0.111 | 0.693 +/- 4.043
LYS 697 | 25.090 +/- 3.318 | -6.186 +/- 1.313 | 30.531 +/- 9.569 | -57.383 +/- 11.280 | 0.470 +/- 0.162 | -7.477 +/- 4.119
LEU 698 | 25.083 +/- 2.831 | -6.864 +/- 1.225 | -37.284 +/- 1.163 | 3.711 +/- 0.962 | 0.005 +/- 0.008 | -15.349 +/- 2.848
TRP 699 | 32.260 +/- 3.428 | -10.293 +/- 1.142 | -1.977 +/- 1.516 | -0.650 +/- 0.823 | 0.325 +/- 0.078 | 19.664 +/- 3.606
LEU 700 | 24.138 +/- 2.726 | -5.881 +/- 1.403 | -31.036 +/- 1.065 | -0.502 +/- 0.695 | 0.001 +/- 0.003 | -13.279 +/- 2.976
VAL 701 | 21.162 +/- 2.505 | -5.512 +/- 1.283 | -28.249 +/- 1.105 | -0.553 +/- 0.685 | 0.055 +/- 0.020 | -13.097 +/- 2.628
SER 702 | 19.758 +/- 2.277 | -4.416 +/- 1.112 | -11.576 +/- 3.074 | -5.061 +/- 2.207 | 0.143 +/- 0.034 | -1.151 +/- 2.406
CYS 703 | 18.079 +/- 2.405 | -7.004 +/- 1.064 | -5.440 +/- 1.499 | -0.571 +/- 0.884 | 0.000 +/- 0.002 | 5.064 +/- 2.655
CYS 704 | 18.116 +/- 2.315 | -2.360 +/- 1.053 | 2.768 +/- 1.924 | -3.802 +/- 1.544 | 0.574 +/- 0.065 | 15.295 +/- 2.389
LEU 705 | 24.258 +/- 2.861 | -6.948 +/- 1.432 | -28.944 +/- 1.422 | 0.388 +/- 0.886 | 0.030 +/- 0.015 | -11.216 +/- 2.999
THR 706 | 22.921 +/- 2.312 | -3.442 +/- 1.305 | -36.996 +/- 2.937 | -4.903 +/- 3.060 | 0.367 +/- 0.041 | -22.053 +/- 2.659
SER 707 | 18.712 +/- 2.347 | -3.545 +/- 1.094 | -11.242 +/- 3.532 | -5.927 +/- 2.705 | 0.249 +/- 0.103 | -1.754 +/- 2.606
ALA 708 | 15.395 +/- 1.930 | -3.385 +/- 0.733 | -1.650 +/- 1.427 | -3.070 +/- 1.199 | 0.314 +/- 0.044 | 7.605 +/- 2.053
CYS 709 | 17.685 +/- 2.033 | -7.063 +/- 1.030 | -4.072 +/- 1.533 | 0.095 +/- 0.881 | 0.000 +/- 0.000 | 6.645 +/- 2.368
CYS 710 | 18.008 +/- 2.353 | -6.069 +/- 1.256 | -4.501 +/- 1.409 | -0.013 +/- 0.707 | 0.014 +/- 0.030 | 7.440 +/- 2.618
GLN 711 | 32.295 +/- 3.114 | -4.156 +/- 1.227 | -76.231 +/- 3.048 | -7.633 +/- 2.228 | 0.780 +/- 0.118 | -54.944 +/- 3.009
ASP 712 | 22.319 +/- 2.613 | -5.096 +/- 1.376 | -48.999 +/- 9.643 | -24.287 +/- 8.017 | 0.163 +/- 0.070 | -55.900 +/- 3.232
LEU 713 | 25.167 +/- 2.809 | -5.855 +/- 1.448 | -34.640 +/- 1.299 | 1.913 +/- 0.588 | 0.008 +/- 0.011 | -13.408 +/- 2.948
ALA 714 | 15.282 +/- 2.014 | -4.122 +/- 1.100 | -10.838 +/- 1.952 | 1.736 +/- 1.119 | 0.052 +/- 0.049 | 2.110 +/- 2.184
SER 715 | 19.228 +/- 2.231 | -3.745 +/- 1.110 | -13.066 +/- 3.686 | -3.719 +/- 2.983 | 0.234 +/- 0.062 | -1.068 +/- 2.798
VAL 716 | 23.156 +/- 2.736 | -5.376 +/- 1.342 | -27.323 +/- 2.254 | 1.782 +/- 1.286 | 0.010 +/- 0.015 | -7.751 +/- 2.890
LEU 717 | 25.577 +/- 3.264 | -6.241 +/- 1.523 | -29.186 +/- 2.167 | -2.091 +/- 2.123 | 0.030 +/- 0.026 | -11.912 +/- 3.228
SER 718 | 19.012 +/- 2.239 | -2.364 +/- 1.382 | -15.280 +/- 3.413 | -4.650 +/- 3.444 | 0.316 +/- 0.132 | -2.966 +/- 2.740
THR 719 | 24.535 +/- 2.748 | -1.837 +/- 1.247 | -36.197 +/- 2.321 | -3.242 +/- 1.583 | 0.492 +/- 0.104 | -16.249 +/- 3.046
SER 720 | 19.240 +/- 2.627 | -3.399 +/- 1.304 | -9.436 +/- 3.920 | -5.037 +/- 3.509 | 0.095 +/- 0.065 | 1.463 +/- 3.056
HIE 721 | 42.263 +/- 2.832 | -3.421 +/- 1.357 | -13.797 +/- 3.335 | -12.049 +/- 3.468 | 1.083 +/- 0.251 | 14.078 +/- 3.262
SER 722 | 18.870 +/- 1.977 | -2.675 +/- 1.184 | -13.963 +/- 3.211 | -1.818 +/- 2.503 | 0.252 +/- 0.100 | 0.665 +/- 2.669
LEU 723 | 24.746 +/- 3.079 | -6.058 +/- 1.440 | -26.139 +/- 2.042 | -2.425 +/- 1.520 | 0.055 +/- 0.032 | -9.821 +/- 3.481
THR 724 | 24.928 +/- 2.372 | -2.846 +/- 1.364 | -29.326 +/- 3.321 | -4.858 +/- 3.011 | 0.398 +/- 0.103 | -11.704 +/- 3.262
ARG 725 | 30.033 +/- 4.051 | -6.704 +/- 1.695 | -135.669 +/- 10.295 | -52.258 +/- 10.028 | 0.600 +/- 0.148 | -163.998 +/- 3.806
LEU 726 | 25.314 +/- 2.833 | -6.503 +/- 1.382 | -35.002 +/- 1.430 | 2.912 +/- 1.254 | 0.014 +/- 0.018 | -13.265 +/- 3.256
TYR 727 | 25.041 +/- 2.973 | -5.802 +/- 1.257 | -24.151 +/- 2.470 | -6.849 +/- 1.872 | 0.233 +/- 0.087 | -11.529 +/- 3.109
VAL 728 | 22.241 +/- 2.737 | -3.514 +/- 1.462 | -24.147 +/- 1.270 | -1.906 +/- 0.691 | 0.049 +/- 0.034 | -7.277 +/- 2.896
GLY 729 | 9.689 +/- 1.765 | -1.468 +/- 0.845 | -11.925 +/- 1.567 | -3.715 +/- 1.330 | 0.161 +/- 0.054 | -7.259 +/- 1.996
GLU 730 | 26.001 +/- 2.909 | -3.326 +/- 1.314 | 15.933 +/- 6.520 | -87.192 +/- 6.731 | 0.830 +/- 0.110 | -47.754 +/- 2.914
ASN 731 | 27.483 +/- 2.747 | -5.974 +/- 1.216 | -86.788 +/- 2.026 | -3.187 +/- 1.611 | 0.075 +/- 0.052 | -68.391 +/- 3.011
ALA 732 | 15.270 +/- 2.181 | -1.885 +/- 0.778 | 1.953 +/- 1.113 | -3.189 +/- 0.901 | 0.505 +/- 0.072 | 12.654 +/- 2.358
LEU 733 | 23.388 +/- 3.017 | -5.130 +/- 1.351 | -28.713 +/- 1.376 | -0.609 +/- 1.074 | 0.038 +/- 0.024 | -11.026 +/- 3.206
GLY 734 | 9.649 +/- 1.728 | -1.535 +/- 0.819 | -8.177 +/- 2.159 | -4.692 +/- 1.726 | 0.270 +/- 0.053 | -4.485 +/- 1.840
ASP 735 | 23.154 +/- 2.912 | 0.368 +/- 1.405 | -10.939 +/- 6.459 | -66.367 +/- 4.674 | 0.912 +/- 0.056 | -52.871 +/- 2.706
SER 736 | 19.666 +/- 2.211 | -1.726 +/- 1.018 | -15.633 +/- 3.690 | -3.502 +/- 3.052 | 0.381 +/- 0.079 | -0.814 +/- 2.449
GLY 737 | 11.073 +/- 1.821 | -3.276 +/- 0.906 | -11.012 +/- 1.248 | 1.685 +/- 0.599 | 0.004 +/- 0.010 | -1.525 +/- 1.953
VAL 738 | 22.532 +/- 2.819 | -4.459 +/- 1.374 | -29.019 +/- 1.148 | 1.049 +/- 0.674 | 0.036 +/- 0.023 | -9.861 +/- 2.944
ALA 739 | 15.206 +/- 2.000 | -3.643 +/- 0.929 | -3.695 +/- 1.102 | -1.920 +/- 0.749 | 0.141 +/- 0.061 | 6.089 +/- 2.128
ILE 740 | 25.952 +/- 2.954 | -3.247 +/- 1.626 | -10.276 +/- 1.270 | 1.059 +/- 0.727 | 0.425 +/- 0.118 | 13.913 +/- 3.053
LEU 741 | 25.480 +/- 2.803 | -5.909 +/- 1.526 | -33.761 +/- 1.425 | 1.809 +/- 0.666 | 0.028 +/- 0.028 | -12.353 +/- 3.077
CYS 742 | 18.283 +/- 2.240 | -6.520 +/- 0.989 | -6.557 +/- 1.323 | -0.352 +/- 0.924 | 0.006 +/- 0.009 | 4.860 +/- 2.465
GLU 743 | 25.229 +/- 2.748 | -3.460 +/- 1.484 | -26.624 +/- 8.025 | -40.793 +/- 7.492 | 0.653 +/- 0.077 | -44.994 +/- 3.073
LYS 744 | 26.374 +/- 3.342 | -5.455 +/- 1.567 | -10.197 +/- 7.858 | -18.436 +/- 8.779 | 0.509 +/- 0.163 | -7.205 +/- 3.995
ALA 745 | 15.056 +/- 2.139 | -4.574 +/- 0.842 | -2.650 +/- 1.357 | -0.091 +/- 0.864 | 0.008 +/- 0.011 | 7.748 +/- 2.356
LYS 746 | 25.103 +/- 3.213 | -4.319 +/- 1.655 | -34.855 +/- 9.030 | 3.758 +/- 8.356 | 0.587 +/- 0.108 | -9.725 +/- 4.123
ASN 747 | 29.287 +/- 3.169 | -2.992 +/- 1.271 | -80.557 +/- 4.376 | -8.136 +/- 3.185 | 0.419 +/- 0.089 | -61.979 +/- 3.019
PRO 748 | 27.784 +/- 2.501 | -1.940 +/- 0.988 | -2.535 +/- 1.395 | -5.590 +/- 1.415 | 0.743 +/- 0.081 | 18.461 +/- 2.677
GLN 749 | 32.694 +/- 3.240 | -2.897 +/- 1.670 | -67.333 +/- 5.826 | -13.168 +/- 4.332 | 0.831 +/- 0.204 | -49.873 +/- 4.163
CYS 750 | 18.579 +/- 2.233 | -5.631 +/- 1.136 | -1.269 +/- 2.980 | 0.067 +/- 1.147 | 0.011 +/- 0.012 | 11.758 +/- 2.962
ASN 751 | 28.842 +/- 2.958 | -5.732 +/- 1.843 | -85.479 +/- 6.106 | -3.567 +/- 4.051 | 0.129 +/- 0.094 | -65.807 +/- 3.127
LEU 752 | 24.047 +/- 3.178 | -4.855 +/- 1.407 | -25.763 +/- 2.163 | -0.587 +/- 1.705 | 0.030 +/- 0.023 | -7.128 +/- 3.198
GLN 753 | 32.990 +/- 3.211 | -5.529 +/- 1.536 | -73.488 +/- 5.051 | -2.517 +/- 3.526 | 0.265 +/- 0.081 | -48.278 +/- 3.533
LYS 754 | 25.032 +/- 3.163 | -5.172 +/- 1.262 | 29.973 +/- 13.278 | -53.914 +/- 13.520 | 0.488 +/- 0.102 | -3.594 +/- 3.524
LEU 755 | 24.198 +/- 2.900 | -4.603 +/- 1.400 | -34.129 +/- 1.162 | 0.408 +/- 0.771 | 0.050 +/- 0.030 | -14.076 +/- 2.914
GLY 756 | 11.037 +/- 1.867 | -1.975 +/- 0.765 | -9.030 +/- 1.150 | 0.362 +/- 1.118 | 0.212 +/- 0.059 | 0.606 +/- 1.785
LEU 757 | 24.624 +/- 2.966 | -4.920 +/- 1.292 | -21.513 +/- 1.942 | -5.051 +/- 1.570 | 0.100 +/- 0.035 | -6.760 +/- 3.184
VAL 758 | 21.737 +/- 2.724 | -2.220 +/- 1.546 | -27.409 +/- 2.073 | 0.174 +/- 1.379 | 0.300 +/- 0.145 | -7.417 +/- 3.075
ASN 759 | 28.345 +/- 2.902 | -2.900 +/- 1.023 | -80.005 +/- 5.346 | -12.354 +/- 2.879 | 0.742 +/- 0.059 | -66.172 +/- 3.325
SER 760 | 16.972 +/- 2.154 | -1.715 +/- 1.179 | -10.952 +/- 3.180 | -7.534 +/- 2.080 | 0.319 +/- 0.079 | -2.910 +/- 2.815
GLY 761 | 10.608 +/- 1.762 | -0.756 +/- 0.579 | -4.889 +/- 1.282 | -4.243 +/- 0.912 | 0.600 +/- 0.062 | 1.321 +/- 1.730
LEU 762 | 23.782 +/- 3.150 | -1.096 +/- 1.547 | -33.882 +/- 1.248 | -0.336 +/- 0.723 | 0.441 +/- 0.117 | -11.093 +/- 3.317
THR 763 | 24.042 +/- 2.664 | -3.335 +/- 1.517 | -40.381 +/- 2.375 | -2.650 +/- 2.327 | 0.044 +/- 0.036 | -22.280 +/- 3.141
SER 764 | 19.768 +/- 2.339 | -3.444 +/- 1.006 | -6.779 +/- 2.448 | -9.616 +/- 1.822 | 0.387 +/- 0.134 | 0.316 +/- 2.456
VAL 765 | 22.822 +/- 2.780 | -1.241 +/- 1.270 | -27.558 +/- 1.664 | -1.013 +/- 1.043 | 0.662 +/- 0.081 | -6.327 +/- 2.850
CYS 766 | 18.223 +/- 2.245 | -5.649 +/- 1.151 | -6.350 +/- 1.188 | -0.525 +/- 0.720 | 0.013 +/- 0.019 | 5.710 +/- 2.379
CYS 767 | 18.363 +/- 2.113 | -6.741 +/- 1.056 | -2.713 +/- 1.335 | -2.373 +/- 0.819 | 0.002 +/- 0.005 | 6.537 +/- 2.270
SER 768 | 19.034 +/- 2.242 | -3.513 +/- 0.983 | -8.412 +/- 2.437 | -9.193 +/- 2.268 | 0.404 +/- 0.052 | -1.680 +/- 2.506
ALA 769 | 15.997 +/- 2.228 | -4.379 +/- 0.922 | -3.660 +/- 1.454 | 0.551 +/- 0.864 | 0.084 +/- 0.048 | 8.594 +/- 2.375
LEU 770 | 24.421 +/- 2.911 | -5.887 +/- 1.449 | -31.937 +/- 1.081 | 1.009 +/- 0.612 | 0.005 +/- 0.008 | -12.389 +/- 3.017
SER 771 | 18.677 +/- 2.211 | -4.655 +/- 1.142 | -16.021 +/- 2.235 | -3.829 +/- 1.316 | 0.088 +/- 0.031 | -5.739 +/- 2.574
SER 772 | 19.293 +/- 2.416 | -3.576 +/- 1.082 | -10.996 +/- 2.400 | -5.472 +/- 1.994 | 0.281 +/- 0.047 | -0.471 +/- 2.661
VAL 773 | 22.866 +/- 2.655 | -5.841 +/- 1.295 | -26.477 +/- 1.228 | 2.180 +/- 0.808 | 0.006 +/- 0.006 | -7.267 +/- 2.674
LEU 774 | 24.810 +/- 2.834 | -7.030 +/- 1.267 | -31.686 +/- 1.657 | 0.487 +/- 1.057 | 0.018 +/- 0.015 | -13.401 +/- 3.062
SER 775 | 19.793 +/- 2.165 | -4.201 +/- 1.117 | -12.451 +/- 2.356 | -5.577 +/- 1.969 | 0.215 +/- 0.056 | -2.222 +/- 2.519
THR 776 | 23.768 +/- 2.533 | -1.882 +/- 1.430 | -36.246 +/- 1.835 | -2.958 +/- 1.448 | 0.496 +/- 0.103 | -16.823 +/- 3.157
ASN 777 | 29.070 +/- 3.266 | -2.723 +/- 1.347 | -86.641 +/- 4.211 | -5.725 +/- 2.952 | 0.511 +/- 0.141 | -65.509 +/- 3.046
GLN 778 | 31.865 +/- 3.376 | -5.482 +/- 1.456 | -78.846 +/- 4.153 | -1.561 +/- 3.137 | 0.198 +/- 0.094 | -53.825 +/- 3.792
ASN 779 | 29.590 +/- 3.227 | -2.284 +/- 1.533 | -85.930 +/- 4.541 | -6.801 +/- 3.290 | 0.600 +/- 0.156 | -64.824 +/- 3.131
LEU 780 | 24.716 +/- 2.806 | -5.970 +/- 1.350 | -27.071 +/- 1.411 | -0.967 +/- 1.175 | 0.044 +/- 0.027 | -9.248 +/- 2.978
THR 781 | 24.370 +/- 2.538 | -3.626 +/- 1.461 | -37.449 +/- 1.974 | -2.836 +/- 1.868 | 0.236 +/- 0.070 | -19.306 +/- 2.902
HIE 782 | 41.478 +/- 2.776 | -8.659 +/- 1.171 | -18.508 +/- 2.796 | -3.517 +/- 2.232 | 0.268 +/- 0.066 | 11.062 +/- 3.016
LEU 783 | 25.117 +/- 2.779 | -6.918 +/- 1.326 | -32.595 +/- 1.073 | 1.253 +/- 0.781 | 0.003 +/- 0.005 | -13.140 +/- 2.949
TYR 784 | 25.657 +/- 3.056 | -4.870 +/- 1.239 | -24.543 +/- 2.001 | -5.377 +/- 1.683 | 0.554 +/- 0.094 | -8.580 +/- 3.102
LEU 785 | 24.452 +/- 3.047 | -5.154 +/- 1.489 | -23.130 +/- 1.175 | -1.065 +/- 0.638 | 0.002 +/- 0.004 | -4.894 +/- 3.239
ARG 786 | 28.521 +/- 3.980 | -4.359 +/- 1.828 | -249.102 +/- 17.933 | 48.883 +/- 14.922 | 0.659 +/- 0.097 | -175.397 +/- 4.774
GLY 787 | 10.995 +/- 1.730 | -2.023 +/- 0.841 | -17.886 +/- 2.460 | 0.052 +/- 1.411 | 0.190 +/- 0.040 | -8.673 +/- 1.948
ASN 788 | 27.357 +/- 2.555 | -6.855 +/- 1.262 | -80.820 +/- 5.979 | -8.700 +/- 4.540 | 0.005 +/- 0.007 | -69.013 +/- 2.736
THR 789 | 24.074 +/- 2.484 | -1.427 +/- 1.199 | -31.582 +/- 3.149 | -4.338 +/- 2.543 | 0.748 +/- 0.086 | -12.525 +/- 2.579
LEU 790 | 24.156 +/- 2.934 | -4.977 +/- 1.356 | -25.330 +/- 1.674 | -3.954 +/- 0.966 | 0.041 +/- 0.034 | -10.065 +/- 3.014
GLY 791 | 9.989 +/- 1.647 | -2.312 +/- 0.744 | -12.105 +/- 1.946 | -1.703 +/- 1.152 | 0.204 +/- 0.045 | -5.927 +/- 2.009
ASP 792 | 24.082 +/- 2.776 | -2.659 +/- 1.303 | -20.263 +/- 14.280 | -49.525 +/- 12.918 | 0.445 +/- 0.110 | -47.919 +/- 2.873
LYS 793 | 25.290 +/- 3.165 | -1.550 +/- 1.305 | -12.721 +/- 12.078 | -20.929 +/- 10.711 | 1.199 +/- 0.120 | -8.712 +/- 3.584
GLY 794 | 11.008 +/- 1.693 | -3.744 +/- 0.772 | -11.850 +/- 1.163 | -1.380 +/- 0.904 | 0.030 +/- 0.032 | -5.936 +/- 1.876
ILE 795 | 26.851 +/- 2.964 | -4.867 +/- 1.450 | -8.530 +/- 1.198 | 0.158 +/- 0.675 | 0.090 +/- 0.040 | 13.703 +/- 2.964
LYS 796 | 26.045 +/- 3.181 | -4.542 +/- 1.303 | -38.295 +/- 11.190 | 7.471 +/- 10.551 | 0.685 +/- 0.142 | -8.635 +/- 3.790
LEU 797 | 24.850 +/- 2.697 | -3.850 +/- 1.467 | -32.581 +/- 1.814 | -2.248 +/- 0.794 | 0.419 +/- 0.094 | -13.409 +/- 3.007
LEU 798 | 24.433 +/- 2.841 | -6.967 +/- 1.327 | -32.473 +/- 1.084 | -0.500 +/- 0.620 | 0.011 +/- 0.011 | -15.498 +/- 2.983
CYS 799 | 18.228 +/- 2.189 | -5.463 +/- 1.137 | -6.448 +/- 1.460 | -2.333 +/- 0.854 | 0.022 +/- 0.016 | 4.006 +/- 2.304
GLU 800 | 24.886 +/- 3.139 | -3.664 +/- 1.095 | 23.801 +/- 10.219 | -95.555 +/- 9.761 | 0.792 +/- 0.107 | -49.741 +/- 3.078
GLY 801 | 10.902 +/- 1.648 | -4.583 +/- 0.800 | -5.384 +/- 1.526 | -1.419 +/- 0.909 | 0.002 +/- 0.004 | -0.483 +/- 1.906
LEU 802 | 23.970 +/- 2.845 | -6.177 +/- 1.380 | -28.488 +/- 1.696 | -0.311 +/- 0.855 | 0.020 +/- 0.014 | -10.986 +/- 2.854
LEU 803 | 24.231 +/- 3.282 | -3.102 +/- 1.368 | -31.698 +/- 1.112 | -1.707 +/- 0.608 | 0.311 +/- 0.066 | -11.966 +/- 3.235
HIE 804 | 41.924 +/- 2.735 | -5.878 +/- 1.150 | -7.640 +/- 2.228 | -9.605 +/- 1.996 | 0.546 +/- 0.110 | 19.346 +/- 2.906
PRO 805 | 28.039 +/- 2.594 | -1.778 +/- 0.889 | -7.338 +/- 1.647 | -3.885 +/- 1.221 | 0.756 +/- 0.044 | 15.793 +/- 2.673
ASP 806 | 22.182 +/- 3.092 | -0.668 +/- 1.073 | -1.689 +/- 10.487 | -74.698 +/- 9.009 | 0.966 +/- 0.082 | -53.908 +/- 2.767
CYS 807 | 16.610 +/- 2.177 | -4.714 +/- 0.941 | 2.533 +/- 2.344 | 0.167 +/- 1.735 | 0.054 +/- 0.026 | 14.650 +/- 2.395
LYS 808 | 24.987 +/- 3.267 | -3.052 +/- 1.259 | 4.251 +/- 17.334 | -28.470 +/- 16.982 | 0.922 +/- 0.165 | -1.362 +/- 3.481
LEU 809 | 24.494 +/- 2.724 | -7.062 +/- 1.241 | -34.267 +/- 1.561 | 0.676 +/- 0.981 | 0.013 +/- 0.012 | -16.148 +/- 2.935
GLN 810 | 32.853 +/- 3.232 | -4.961 +/- 1.236 | -72.891 +/- 3.831 | -6.364 +/- 3.006 | 0.519 +/- 0.104 | -50.843 +/- 3.293
VAL 811 | 22.098 +/- 2.477 | -5.011 +/- 1.269 | -27.931 +/- 1.134 | 2.369 +/- 0.728 | 0.141 +/- 0.041 | -8.334 +/- 2.563
LEU 812 | 25.426 +/- 2.761 | -6.235 +/- 1.390 | -35.768 +/- 1.130 | 1.830 +/- 0.758 | 0.048 +/- 0.027 | -14.698 +/- 2.913
GLU 813 | 26.530 +/- 2.701 | -4.947 +/- 1.622 | -23.745 +/- 14.111 | -48.390 +/- 12.842 | 0.228 +/- 0.051 | -50.324 +/- 3.023
LEU 814 | 25.472 +/- 2.951 | -5.914 +/- 1.396 | -34.512 +/- 1.201 | 1.234 +/- 0.764 | 0.048 +/- 0.021 | -13.672 +/- 2.926
ASP 815 | 22.280 +/- 2.797 | -3.988 +/- 1.558 | 3.967 +/- 9.809 | -80.605 +/- 9.197 | 0.202 +/- 0.052 | -58.144 +/- 3.305
ASN 816 | 29.621 +/- 2.942 | -4.459 +/- 1.183 | -85.509 +/- 4.266 | -9.575 +/- 3.193 | 0.391 +/- 0.059 | -69.531 +/- 2.731
CYS 817 | 16.923 +/- 2.195 | -6.275 +/- 1.046 | -0.106 +/- 1.564 | -3.866 +/- 1.176 | 0.009 +/- 0.009 | 6.685 +/- 2.395
ASN 818 | 30.276 +/- 2.693 | -3.718 +/- 1.146 | -83.916 +/- 3.292 | -7.843 +/- 2.742 | 0.649 +/- 0.058 | -64.553 +/- 2.550
LEU 819 | 24.222 +/- 2.924 | -4.957 +/- 1.318 | -24.558 +/- 1.153 | -4.580 +/- 0.810 | 0.126 +/- 0.035 | -9.748 +/- 3.101
THR 820 | 23.286 +/- 2.505 | -1.547 +/- 1.178 | -32.663 +/- 1.797 | -8.633 +/- 1.355 | 0.702 +/- 0.065 | -18.855 +/- 2.874
SER 821 | 19.791 +/- 2.380 | -4.267 +/- 0.996 | -6.556 +/- 2.534 | -8.866 +/- 1.989 | 0.236 +/- 0.072 | 0.338 +/- 2.701
HIE 822 | 42.088 +/- 2.676 | -4.211 +/- 1.009 | -13.231 +/- 2.755 | -13.093 +/- 2.309 | 0.981 +/- 0.093 | 12.534 +/- 2.798
CYS 823 | 17.366 +/- 2.275 | -4.584 +/- 1.019 | -2.029 +/- 1.598 | -3.398 +/- 1.414 | 0.159 +/- 0.058 | 7.513 +/- 2.382
CYS 824 | 18.509 +/- 2.291 | -7.627 +/- 0.867 | -3.589 +/- 1.169 | -0.658 +/- 0.551 | 0.009 +/- 0.009 | 6.644 +/- 2.407
TRP 825 | 29.667 +/- 3.217 | -7.662 +/- 1.202 | -4.423 +/- 1.469 | -4.699 +/- 0.948 | 0.815 +/- 0.090 | 13.698 +/- 3.397
ASP 826 | 25.303 +/- 2.777 | -4.575 +/- 1.026 | 15.091 +/- 7.807 | -90.616 +/- 7.176 | 0.487 +/- 0.088 | -54.311 +/- 2.458
LEU 827 | 24.714 +/- 3.083 | -5.253 +/- 1.419 | -32.152 +/- 1.105 | -0.325 +/- 0.618 | 0.067 +/- 0.043 | -12.949 +/- 3.196
SER 828 | 18.781 +/- 2.085 | -6.141 +/- 1.150 | -21.236 +/- 1.820 | -0.196 +/- 0.935 | 0.000 +/- 0.000 | -8.791 +/- 2.378
THR 829 | 23.497 +/- 2.641 | -3.790 +/- 1.121 | -35.197 +/- 1.583 | -1.149 +/- 0.818 | 0.398 +/- 0.064 | -16.241 +/- 2.575
LEU 830 | 25.855 +/- 2.927 | -3.003 +/- 1.703 | -31.189 +/- 2.029 | 0.134 +/- 0.613 | 0.417 +/- 0.109 | -7.787 +/- 3.087
LEU 831 | 24.325 +/- 2.868 | -6.641 +/- 1.143 | -31.725 +/- 1.048 | -0.745 +/- 0.593 | 0.061 +/- 0.028 | -14.724 +/- 2.859
THR 832 | 23.023 +/- 2.524 | -3.972 +/- 1.272 | -37.201 +/- 1.495 | -2.500 +/- 0.896 | 0.149 +/- 0.047 | -20.501 +/- 2.664
SER 833 | 18.925 +/- 2.266 | -0.978 +/- 1.024 | -11.833 +/- 2.433 | -6.088 +/- 2.193 | 0.614 +/- 0.037 | 0.641 +/- 2.359
SER 834 | 18.532 +/- 2.331 | -2.967 +/- 0.959 | -8.565 +/- 1.754 | -5.803 +/- 1.922 | 0.362 +/- 0.082 | 1.559 +/- 2.511
GLN 835 | 31.640 +/- 3.305 | -4.147 +/- 1.456 | -74.193 +/- 2.801 | -5.483 +/- 2.110 | 0.498 +/- 0.059 | -51.685 +/- 3.151
SER 836 | 18.988 +/- 2.106 | -4.163 +/- 1.075 | -16.558 +/- 2.409 | 3.884 +/- 1.341 | 0.032 +/- 0.024 | 2.183 +/- 2.474
LEU 837 | 24.545 +/- 2.767 | -7.318 +/- 1.293 | -21.510 +/- 0.990 | 0.572 +/- 0.662 | 0.012 +/- 0.010 | -3.700 +/- 3.001
ARG 838 | 31.802 +/- 4.071 | -6.610 +/- 1.549 | -146.132 +/- 9.293 | -41.309 +/- 8.838 | 0.745 +/- 0.132 | -161.504 +/- 3.950
LYS 839 | 25.626 +/- 3.282 | -6.945 +/- 1.154 | -6.934 +/- 8.576 | -19.020 +/- 9.117 | 0.557 +/- 0.057 | -6.716 +/- 3.742
LEU 840 | 25.439 +/- 2.769 | -6.649 +/- 1.265 | -37.918 +/- 1.298 | 3.214 +/- 0.995 | 0.084 +/- 0.026 | -15.831 +/- 2.821
SER 841 | 18.872 +/- 2.415 | -4.551 +/- 1.219 | -14.140 +/- 3.996 | -3.318 +/- 3.347 | 0.092 +/- 0.037 | -3.046 +/- 2.692
LEU 842 | 23.592 +/- 2.869 | -5.732 +/- 1.328 | -30.249 +/- 1.366 | 1.850 +/- 0.859 | 0.067 +/- 0.020 | -10.472 +/- 3.077
GLY 843 | 10.528 +/- 1.702 | -2.825 +/- 1.106 | -14.538 +/- 1.763 | 0.684 +/- 0.982 | 0.006 +/- 0.014 | -6.145 +/- 2.005
ASN 844 | 31.074 +/- 2.786 | -4.038 +/- 1.113 | -81.746 +/- 2.672 | -13.883 +/- 2.095 | 0.636 +/- 0.067 | -67.958 +/- 2.584
ASN 845 | 28.391 +/- 2.840 | -7.001 +/- 1.338 | -93.266 +/- 2.266 | 1.808 +/- 1.233 | 0.015 +/- 0.010 | -70.052 +/- 2.836
ASP 846 | 21.720 +/- 2.854 | -2.939 +/- 1.159 | 46.800 +/- 5.877 | -116.697 +/- 5.431 | 0.700 +/- 0.068 | -50.416 +/- 2.678
LEU 847 | 26.311 +/- 2.873 | -5.556 +/- 1.390 | -29.784 +/- 1.189 | -0.431 +/- 0.749 | 0.147 +/- 0.027 | -9.312 +/- 2.924
GLY 848 | 9.952 +/- 1.849 | -2.619 +/- 0.734 | -14.560 +/- 1.317 | 0.232 +/- 0.644 | 0.164 +/- 0.023 | -6.831 +/- 1.778
ASP 849 | 23.269 +/- 2.571 | -4.543 +/- 1.435 | 11.477 +/- 7.340 | -84.950 +/- 6.208 | 0.165 +/- 0.050 | -54.582 +/- 2.711
LEU 850 | 24.360 +/- 2.841 | -2.491 +/- 1.381 | -32.339 +/- 1.483 | -0.944 +/- 0.682 | 0.691 +/- 0.068 | -10.723 +/- 3.045
GLY 851 | 10.829 +/- 1.526 | -4.166 +/- 0.707 | -12.857 +/- 0.944 | 1.075 +/- 0.526 | 0.002 +/- 0.003 | -5.118 +/- 1.633
VAL 852 | 22.007 +/- 2.553 | -4.769 +/- 1.287 | -31.420 +/- 1.115 | 1.532 +/- 0.473 | 0.010 +/- 0.008 | -12.640 +/- 2.780
MET 853 | 24.499 +/- 2.735 | -8.382 +/- 1.300 | -8.318 +/- 1.606 | -1.696 +/- 0.989 | 0.207 +/- 0.085 | 6.309 +/- 2.862
MET 854 | 24.212 +/- 2.804 | -8.122 +/- 1.211 | -7.696 +/- 1.360 | -1.832 +/- 1.178 | 0.329 +/- 0.078 | 6.891 +/- 2.849
PHE 855 | 24.294 +/- 2.910 | -7.146 +/- 1.244 | -10.874 +/- 1.203 | -0.598 +/- 0.678 | 0.103 +/- 0.038 | 5.778 +/- 2.984
CYS 856 | 17.730 +/- 2.026 | -5.708 +/- 0.930 | -7.368 +/- 1.279 | 0.422 +/- 0.585 | 0.013 +/- 0.011 | 5.090 +/- 2.235
GLU 857 | 25.495 +/- 2.896 | -3.722 +/- 1.506 | 20.834 +/- 5.023 | -92.769 +/- 4.662 | 0.376 +/- 0.083 | -49.787 +/- 2.994
VAL 858 | 23.447 +/- 2.528 | -4.500 +/- 1.353 | -27.113 +/- 1.514 | -0.792 +/- 0.708 | 0.088 +/- 0.039 | -8.870 +/- 2.468
LEU 859 | 23.946 +/- 2.866 | -6.506 +/- 1.440 | -22.886 +/- 1.527 | -2.208 +/- 0.855 | 0.001 +/- 0.002 | -7.653 +/- 3.002
LYS 860 | 25.221 +/- 3.363 | -2.615 +/- 1.531 | -92.752 +/- 5.454 | 59.245 +/- 5.442 | 0.688 +/- 0.128 | -10.212 +/- 3.840
GLN 861 | 32.214 +/- 3.274 | -1.693 +/- 1.240 | -71.078 +/- 3.668 | -14.553 +/- 3.230 | 1.036 +/- 0.099 | -54.074 +/- 2.828
GLN 862 | 31.405 +/- 3.186 | -2.478 +/- 1.414 | -67.929 +/- 2.850 | -11.683 +/- 2.395 | 0.709 +/- 0.091 | -49.976 +/- 3.214
SER 863 | 18.046 +/- 2.269 | -3.759 +/- 1.163 | -14.222 +/- 1.947 | -4.172 +/- 1.565 | 0.125 +/- 0.043 | -3.982 +/- 2.613
CYS 864 | 19.541 +/- 2.336 | -6.367 +/- 1.062 | -1.536 +/- 0.973 | 0.434 +/- 0.602 | 0.001 +/- 0.002 | 12.073 +/- 2.406
LEU 865 | 22.761 +/- 2.812 | -5.931 +/- 1.430 | -23.559 +/- 1.892 | -1.784 +/- 1.026 | 0.019 +/- 0.010 | -8.494 +/- 3.099
LEU 866 | 24.914 +/- 2.956 | -2.954 +/- 1.445 | -27.159 +/- 1.999 | -4.220 +/- 1.568 | 0.575 +/- 0.092 | -8.844 +/- 3.074
GLN 867 | 33.888 +/- 3.293 | -4.484 +/- 1.256 | -73.852 +/- 5.872 | -6.817 +/- 4.564 | 0.545 +/- 0.093 | -50.720 +/- 3.234
ASN 868 | 31.490 +/- 2.886 | -6.080 +/- 1.093 | -82.736 +/- 2.557 | -9.937 +/- 2.058 | 0.216 +/- 0.042 | -67.048 +/- 2.536
LEU 869 | 24.909 +/- 2.766 | -6.602 +/- 1.382 | -30.327 +/- 1.083 | -0.008 +/- 0.610 | 0.005 +/- 0.004 | -12.023 +/- 2.862
GLY 870 | 10.764 +/- 1.851 | -3.363 +/- 0.734 | -5.651 +/- 1.558 | -4.003 +/- 0.824 | 0.085 +/- 0.027 | -2.167 +/- 1.854
LEU 871 | 25.422 +/- 2.918 | -4.900 +/- 1.416 | -30.916 +/- 1.191 | 0.105 +/- 0.999 | 0.217 +/- 0.068 | -10.071 +/- 2.980
SER 872 | 17.731 +/- 2.253 | -1.759 +/- 1.366 | -16.273 +/- 3.912 | -4.001 +/- 3.273 | 0.371 +/- 0.081 | -3.930 +/- 2.605
GLU 873 | 28.840 +/- 3.138 | -1.316 +/- 1.713 | 14.942 +/- 14.696 | -90.000 +/- 11.884 | 0.802 +/- 0.169 | -46.732 +/- 3.730
MET 874 | 22.378 +/- 2.824 | -7.900 +/- 1.269 | -5.947 +/- 2.061 | -2.045 +/- 1.477 | 0.075 +/- 0.045 | 6.561 +/- 2.962
TYR 875 | 25.283 +/- 3.021 | -1.423 +/- 1.343 | -19.882 +/- 2.249 | -12.465 +/- 1.993 | 1.153 +/- 0.175 | -7.333 +/- 3.339
PHE 876 | 24.633 +/- 3.230 | -6.900 +/- 1.309 | -6.746 +/- 1.825 | -1.978 +/- 1.599 | 0.100 +/- 0.080 | 9.109 +/- 3.405
ASN 877 | 28.737 +/- 3.115 | -2.551 +/- 1.325 | -92.444 +/- 3.481 | -5.894 +/- 1.910 | 0.539 +/- 0.110 | -71.612 +/- 3.167
TYR 878 | 26.205 +/- 3.262 | 0.578 +/- 1.198 | -26.497 +/- 2.530 | -12.404 +/- 1.770 | 1.408 +/- 0.085 | -10.711 +/- 3.441
GLU 879 | 26.220 +/- 3.175 | -2.305 +/- 1.231 | 36.866 +/- 7.553 | -110.335 +/- 7.759 | 0.958 +/- 0.091 | -48.597 +/- 3.059
THR 880 | 24.879 +/- 2.516 | -5.534 +/- 1.624 | -32.406 +/- 2.496 | -1.497 +/- 1.182 | 0.038 +/- 0.029 | -14.520 +/- 2.915
LYS 881 | 26.218 +/- 3.265 | -5.276 +/- 1.515 | -78.713 +/- 19.699 | 44.999 +/- 18.459 | 0.506 +/- 0.138 | -12.266 +/- 3.926
SER 882 | 20.089 +/- 2.099 | -2.392 +/- 1.068 | -21.010 +/- 2.425 | -4.477 +/- 1.869 | 0.361 +/- 0.069 | -7.431 +/- 2.220
ALA 883 | 15.374 +/- 2.009 | -3.668 +/- 0.801 | -3.147 +/- 1.106 | -0.859 +/- 0.522 | 0.278 +/- 0.042 | 7.979 +/- 2.160
LEU 884 | 24.715 +/- 2.899 | -6.084 +/- 1.511 | -32.353 +/- 1.470 | -1.524 +/- 0.713 | 0.052 +/- 0.050 | -15.194 +/- 2.981
GLU 885 | 25.881 +/- 2.878 | -4.425 +/- 1.468 | 58.502 +/- 13.091 | -129.331 +/- 11.486 | 0.529 +/- 0.142 | -48.844 +/- 3.388
THR 886 | 23.287 +/- 2.543 | -1.704 +/- 1.161 | -32.034 +/- 1.795 | -4.596 +/- 1.324 | 0.646 +/- 0.040 | -14.402 +/- 2.710
LEU 887 | 25.236 +/- 2.824 | -5.845 +/- 1.366 | -30.105 +/- 1.373 | -0.701 +/- 0.826 | 0.064 +/- 0.037 | -11.352 +/- 3.012
GLN 888 | 32.015 +/- 3.206 | -4.375 +/- 1.295 | -75.158 +/- 4.761 | -11.246 +/- 3.785 | 0.539 +/- 0.124 | -58.225 +/- 3.118
GLU 889 | 25.091 +/- 2.945 | -2.122 +/- 1.103 | 52.234 +/- 7.471 | -127.863 +/- 7.131 | 1.067 +/- 0.067 | -51.593 +/- 2.915
GLU 890 | 25.797 +/- 2.796 | -2.673 +/- 1.264 | 75.823 +/- 4.894 | -141.850 +/- 4.406 | 0.742 +/- 0.042 | -42.160 +/- 2.694
LYS 891 | 28.560 +/- 3.444 | -1.190 +/- 1.241 | -42.132 +/- 13.329 | 22.315 +/- 13.327 | 1.196 +/- 0.094 | 8.750 +/- 3.494
PRO 892 | 28.223 +/- 2.552 | -5.034 +/- 1.016 | -8.534 +/- 1.779 | -3.049 +/- 1.534 | 0.204 +/- 0.061 | 11.811 +/- 2.733
GLU 893 | 25.452 +/- 2.746 | -3.564 +/- 1.237 | 53.708 +/- 5.147 | -123.975 +/- 4.914 | 0.754 +/- 0.059 | -47.625 +/- 2.871
LEU 894 | 24.613 +/- 2.821 | -5.924 +/- 1.314 | -22.835 +/- 1.620 | -5.580 +/- 1.089 | 0.058 +/- 0.041 | -9.667 +/- 3.120
THR 895 | 24.578 +/- 2.639 | -1.308 +/- 1.016 | -28.017 +/- 2.029 | -10.127 +/- 1.670 | 0.803 +/- 0.059 | -14.070 +/- 2.696
VAL 896 | 22.054 +/- 2.541 | -1.963 +/- 1.197 | -25.780 +/- 1.217 | -0.687 +/- 0.756 | 0.519 +/- 0.048 | -5.856 +/- 2.544
VAL 897 | 21.697 +/- 2.603 | -3.066 +/- 1.227 | -27.215 +/- 1.292 | -1.504 +/- 1.040 | 0.246 +/- 0.059 | -9.843 +/- 2.670
PHE 898 | 23.891 +/- 3.101 | -5.436 +/- 1.263 | -2.031 +/- 1.474 | -7.852 +/- 1.194 | 0.149 +/- 0.038 | 8.722 +/- 3.155
GLU 899 | 26.518 +/- 2.887 | -1.667 +/- 1.539 | 53.639 +/- 15.074 | -111.910 +/- 13.447 | 0.694 +/- 0.117 | -32.726 +/- 3.396
PRO 900 | 28.885 +/- 2.548 | -5.944 +/- 1.900 | -10.483 +/- 3.252 | -0.147 +/- 3.157 | 0.132 +/- 0.247 | 12.444 +/- 2.971
SER 901 | 19.373 +/- 2.320 | -0.848 +/- 1.251 | -10.969 +/- 4.894 | -4.584 +/- 3.259 | 0.462 +/- 0.128 | 3.434 +/- 2.734
TRP 902 | 26.028 +/- 3.533 | -3.292 +/- 2.178 | 43.676 +/- 19.452 | -112.397 +/- 19.223 | 1.535 +/- 0.368 | -44.451 +/- 4.148
LYS 903 | 20.030 +/- 3.463 | -1.277 +/- 1.343 | -3.982 +/- 18.335 | -96.720 +/- 16.939 | 1.296 +/- 0.190 | -80.653 +/- 4.936
SER 904 | 17.421 +/- 2.396 | -2.170 +/- 1.178 | -9.918 +/- 3.682 | -6.454 +/- 3.495 | 0.402 +/- 0.145 | -0.719 +/- 2.723
PHE 905 | 24.476 +/- 2.959 | -6.229 +/- 1.184 | -6.633 +/- 1.540 | -3.113 +/- 1.246 | 0.164 +/- 0.066 | 8.665 +/- 3.187
GLU 906 | 25.560 +/- 2.694 | -3.905 +/- 1.322 | -42.275 +/- 10.809 | -29.544 +/- 9.908 | 0.486 +/- 0.080 | -49.677 +/- 2.857
VAL 907 | 21.993 +/- 2.745 | -4.808 +/- 1.467 | -29.062 +/- 2.223 | 1.947 +/- 1.078 | 0.003 +/- 0.008 | -9.926 +/- 3.186
VAL 908 | 22.450 +/- 2.544 | -2.667 +/- 1.415 | -30.073 +/- 1.122 | -0.358 +/- 0.538 | 0.318 +/- 0.068 | -10.330 +/- 2.653
PHE 909 | 22.342 +/- 2.829 | -5.614 +/- 1.171 | -4.005 +/- 1.358 | -3.366 +/- 1.247 | 0.112 +/- 0.047 | 9.469 +/- 2.977
ASN 910 | 28.852 +/- 3.010 | -2.637 +/- 1.048 | -85.085 +/- 3.259 | -11.365 +/- 2.628 | 0.738 +/- 0.104 | -69.497 +/- 2.682
ASP 911 | 25.517 +/- 2.553 | -1.717 +/- 1.302 | 4.881 +/- 7.760 | -68.817 +/- 7.779 | 0.480 +/- 0.066 | -39.656 +/- 2.711
PRO 912 | 28.759 +/- 2.434 | -2.572 +/- 0.925 | -6.542 +/- 1.386 | -6.970 +/- 1.374 | 0.732 +/- 0.127 | 13.407 +/- 2.680
GLU 913 | 24.998 +/- 2.801 | -0.062 +/- 1.210 | 22.618 +/- 5.873 | -91.591 +/- 6.584 | 1.168 +/- 0.065 | -42.869 +/- 3.022
LYS 914 | 24.732 +/- 3.075 | -3.958 +/- 1.267 | -41.021 +/- 11.021 | 11.305 +/- 10.290 | 0.674 +/- 0.102 | -8.267 +/- 3.477
VAL 915 | 22.405 +/- 2.682 | -1.993 +/- 1.094 | -30.168 +/- 1.676 | -1.613 +/- 1.394 | 0.565 +/- 0.056 | -10.804 +/- 2.825
TYR 916 | 23.911 +/- 3.289 | -7.095 +/- 1.220 | -25.394 +/- 2.991 | -5.815 +/- 2.135 | 0.055 +/- 0.025 | -14.337 +/- 3.432
GLY 917 | 9.614 +/- 1.640 | -2.630 +/- 0.774 | -10.031 +/- 1.155 | -0.238 +/- 0.740 | 0.094 +/- 0.027 | -3.190 +/- 1.731
SER 918 | 17.339 +/- 2.236 | -3.001 +/- 1.003 | -6.985 +/- 2.379 | -8.375 +/- 1.796 | 0.339 +/- 0.058 | -0.683 +/- 2.579
GLY 919 | 11.027 +/- 1.771 | -2.638 +/- 0.725 | -11.008 +/- 1.732 | -3.116 +/- 1.394 | 0.218 +/- 0.083 | -5.517 +/- 1.839
GLU 920 | 24.261 +/- 2.895 | -3.924 +/- 1.470 | -0.607 +/- 11.164 | -66.493 +/- 10.329 | 0.509 +/- 0.082 | -46.254 +/- 3.137
LYS 921 | 25.814 +/- 3.398 | -3.316 +/- 1.504 | -22.110 +/- 12.492 | -8.473 +/- 11.042 | 1.012 +/- 0.129 | -7.073 +/- 3.778
VAL 922 | 22.576 +/- 2.712 | -4.503 +/- 1.452 | -32.388 +/- 1.265 | -0.168 +/- 0.685 | 0.005 +/- 0.014 | -14.478 +/- 2.909
ALA 923 | 13.531 +/- 2.127 | -3.642 +/- 0.871 | -4.659 +/- 1.106 | -1.301 +/- 0.684 | 0.169 +/- 0.071 | 4.097 +/- 2.218
GLY 924 | 9.689 +/- 1.628 | -3.852 +/- 0.787 | -4.051 +/- 1.285 | 0.110 +/- 0.831 | 0.012 +/- 0.018 | 1.909 +/- 1.777
ARG 925 | 29.603 +/- 4.100 | -6.373 +/- 1.624 | -188.330 +/- 10.956 | -6.204 +/- 9.235 | 0.633 +/- 0.099 | -170.671 +/- 3.914
VAL 926 | 21.987 +/- 2.489 | -5.466 +/- 1.332 | -32.931 +/- 1.097 | 0.019 +/- 0.528 | 0.000 +/- 0.000 | -16.392 +/- 2.551
ILE 927 | 25.717 +/- 2.787 | -4.430 +/- 1.411 | -12.575 +/- 1.106 | -0.070 +/- 0.634 | 0.180 +/- 0.071 | 8.822 +/- 2.882
VAL 928 | 22.551 +/- 2.659 | -4.619 +/- 1.324 | -30.320 +/- 1.398 | -1.056 +/- 0.702 | 0.009 +/- 0.009 | -13.436 +/- 2.814
GLU 929 | 26.525 +/- 3.037 | -4.448 +/- 1.560 | -70.703 +/- 12.672 | -2.227 +/- 11.343 | 0.264 +/- 0.089 | -50.589 +/- 3.578
VAL 930 | 23.222 +/- 2.685 | -4.711 +/- 1.409 | -23.043 +/- 2.087 | -2.967 +/- 1.337 | 0.064 +/- 0.043 | -7.435 +/- 2.788
CYS 931 | 18.287 +/- 2.328 | -1.866 +/- 0.902 | -0.784 +/- 3.879 | -7.571 +/- 2.860 | 0.675 +/- 0.107 | 8.741 +/- 2.636
GLU 932 | 24.517 +/- 2.947 | -1.436 +/- 1.485 | -42.358 +/- 11.397 | -27.812 +/- 12.269 | 0.826 +/- 0.121 | -46.263 +/- 3.310
VAL 933 | 21.987 +/- 2.531 | -0.908 +/- 1.240 | -23.646 +/- 2.197 | -4.623 +/- 1.480 | 0.673 +/- 0.095 | -6.517 +/- 2.728
THR 934 | 23.131 +/- 2.555 | -3.702 +/- 1.327 | -29.642 +/- 1.892 | -2.759 +/- 1.756 | 0.126 +/- 0.060 | -12.846 +/- 2.810
ARG 935 | 30.250 +/- 4.002 | -5.423 +/- 1.314 | -151.633 +/- 12.245 | -37.708 +/- 11.330 | 0.940 +/- 0.097 | -163.572 +/- 3.864
VAL 936 | 21.997 +/- 2.493 | -5.790 +/- 1.218 | -24.624 +/- 1.298 | -0.732 +/- 0.828 | 0.007 +/- 0.007 | -9.141 +/- 2.708
LYS 937 | 26.389 +/- 3.174 | -5.172 +/- 1.508 | 6.018 +/- 14.959 | -35.919 +/- 14.652 | 0.687 +/- 0.168 | -7.997 +/- 3.680
ALA 938 | 14.715 +/- 1.992 | -3.986 +/- 0.784 | -9.144 +/- 0.949 | 1.731 +/- 0.584 | 0.093 +/- 0.058 | 3.409 +/- 2.138
VAL 939 | 22.111 +/- 2.573 | -5.387 +/- 1.296 | -17.998 +/- 1.068 | -2.013 +/- 0.581 | 0.004 +/- 0.005 | -3.283 +/- 2.707
ARG 940 | 29.164 +/- 3.947 | -6.207 +/- 1.565 | -199.895 +/- 6.721 | 1.067 +/- 5.966 | 0.500 +/- 0.070 | -175.371 +/- 3.539
ILE 941 | 28.060 +/- 3.089 | -6.263 +/- 1.493 | -13.393 +/- 1.044 | -2.582 +/- 0.673 | 0.006 +/- 0.006 | 5.827 +/- 3.047
LEU 942 | 25.464 +/- 2.886 | -3.871 +/- 1.447 | -35.451 +/- 1.080 | 1.132 +/- 0.637 | 0.378 +/- 0.080 | -12.348 +/- 3.104
ALA 943 | 14.907 +/- 2.006 | -4.886 +/- 0.891 | -7.242 +/- 1.202 | -0.388 +/- 0.620 | 0.005 +/- 0.008 | 2.395 +/- 2.098
CYS 944 | 16.537 +/- 2.400 | -5.574 +/- 0.917 | -0.395 +/- 1.623 | -2.003 +/- 1.105 | 0.128 +/- 0.049 | 8.693 +/- 2.638
GLY 945 | 11.220 +/- 1.683 | -3.557 +/- 0.827 | -11.551 +/- 1.157 | 0.614 +/- 0.494 | 0.001 +/- 0.002 | -3.274 +/- 1.947
VAL 946 | 21.975 +/- 2.631 | -3.601 +/- 1.355 | -27.324 +/- 1.371 | -1.862 +/- 0.951 | 0.276 +/- 0.084 | -10.536 +/- 2.707
ALA 947 | 14.761 +/- 2.046 | -3.186 +/- 1.119 | -2.894 +/- 1.422 | 1.583 +/- 0.720 | 0.069 +/- 0.029 | 10.332 +/- 2.314
LYS 948 | 24.759 +/- 3.224 | -4.700 +/- 1.265 | 38.925 +/- 7.341 | -65.648 +/- 7.136 | 0.699 +/- 0.099 | -5.965 +/- 3.461
VAL 949 | 21.219 +/- 2.443 | -5.104 +/- 1.273 | -33.282 +/- 1.059 | 2.735 +/- 0.628 | 0.141 +/- 0.032 | -14.291 +/- 2.541
LEU 950 | 24.617 +/- 3.051 | -4.029 +/- 1.402 | -27.592 +/- 1.098 | -3.104 +/- 0.686 | 0.328 +/- 0.096 | -9.779 +/- 3.217
TRP 951 | 29.007 +/- 3.378 | -13.191 +/- 1.271 | -5.147 +/- 1.642 | -2.468 +/- 0.771 | 0.034 +/- 0.025 | 8.235 +/- 3.600
MET 952 | 23.678 +/- 2.860 | -4.653 +/- 1.364 | -4.150 +/- 1.496 | -4.428 +/- 1.206 | 0.793 +/- 0.108 | 11.240 +/- 2.986
GLN 953 | 31.842 +/- 3.122 | -5.731 +/- 1.502 | -77.958 +/- 3.096 | -3.539 +/- 1.658 | 0.139 +/- 0.082 | -55.247 +/- 3.111
GLY 954 | 11.183 +/- 1.962 | -1.041 +/- 0.606 | -3.639 +/- 1.622 | -7.479 +/- 1.477 | 0.534 +/- 0.087 | -0.442 +/- 1.768
SER 955 | 19.245 +/- 2.232 | -0.245 +/- 0.954 | -6.720 +/- 2.844 | -12.393 +/- 2.316 | 0.823 +/- 0.098 | 0.711 +/- 2.463
GLN 956 | 30.959 +/- 3.205 | -2.884 +/- 1.311 | -72.164 +/- 3.601 | -9.230 +/- 2.766 | 0.751 +/- 0.148 | -52.568 +/- 3.146
GLN 957 | 32.351 +/- 3.145 | -4.809 +/- 1.401 | -69.649 +/- 3.439 | -10.320 +/- 2.531 | 0.621 +/- 0.116 | -51.807 +/- 3.139
CYS 958 | 17.736 +/- 2.230 | -7.074 +/- 1.234 | 2.214 +/- 1.468 | -0.500 +/- 0.729 | 0.003 +/- 0.014 | 12.378 +/- 2.412
LYS 959 | 25.527 +/- 3.337 | -4.695 +/- 1.476 | 20.646 +/- 15.360 | -51.222 +/- 13.718 | 0.657 +/- 0.121 | -9.087 +/- 3.728
GLN 960 | 31.072 +/- 3.023 | -6.024 +/- 1.234 | -81.816 +/- 2.810 | -3.352 +/- 1.431 | 0.257 +/- 0.056 | -59.863 +/- 2.915
THR 961 | 22.737 +/- 2.558 | -2.519 +/- 1.203 | -33.294 +/- 2.455 | -4.217 +/- 1.623 | 0.452 +/- 0.074 | -16.841 +/- 2.857
SER 962 | 19.713 +/- 2.250 | -4.087 +/- 0.997 | -14.126 +/- 1.461 | -4.280 +/- 1.055 | 0.136 +/- 0.030 | -2.644 +/- 2.315
GLU 963 | 26.330 +/- 2.661 | -4.931 +/- 1.499 | -57.634 +/- 6.625 | -15.690 +/- 5.463 | 0.266 +/- 0.044 | -51.660 +/- 3.063
TYR 964 | 25.298 +/- 2.989 | -7.312 +/- 1.210 | -20.800 +/- 1.870 | -7.208 +/- 1.656 | 0.179 +/- 0.079 | -9.843 +/- 3.132
LEU 965 | 25.143 +/- 2.879 | -6.041 +/- 1.342 | -21.560 +/- 1.259 | 0.276 +/- 0.756 | 0.054 +/- 0.031 | -2.127 +/- 3.056
ARG 966 | 30.126 +/- 3.709 | -3.687 +/- 1.609 | -192.474 +/- 6.060 | -7.301 +/- 5.300 | 0.640 +/- 0.115 | -172.697 +/- 3.645
TYR 967 | 24.555 +/- 3.072 | -3.743 +/- 1.272 | -34.721 +/- 2.982 | -5.982 +/- 2.467 | 0.600 +/- 0.087 | -19.291 +/- 3.216
GLU 968 | 25.537 +/- 2.798 | -2.758 +/- 1.189 | -6.550 +/- 8.398 | -64.688 +/- 8.097 | 0.875 +/- 0.075 | -47.584 +/- 2.828
ASP 969 | 24.367 +/- 2.598 | -3.850 +/- 1.150 | -4.281 +/- 6.063 | -70.818 +/- 5.854 | 0.389 +/- 0.054 | -54.193 +/- 2.534
THR 970 | 23.372 +/- 2.498 | -2.851 +/- 1.088 | -27.192 +/- 2.481 | -8.659 +/- 1.642 | 0.490 +/- 0.112 | -14.841 +/- 2.590
LEU 971 | 23.554 +/- 2.748 | -5.751 +/- 1.364 | -24.764 +/- 1.535 | -1.418 +/- 1.135 | 0.055 +/- 0.026 | -8.325 +/- 2.801
LEU 972 | 24.221 +/- 3.071 | -1.574 +/- 1.295 | -27.441 +/- 1.553 | -2.561 +/- 1.363 | 0.805 +/- 0.136 | -6.550 +/- 3.371
LEU 973 | 23.523 +/- 3.056 | -5.011 +/- 1.508 | -27.638 +/- 1.936 | -5.433 +/- 1.719 | 0.127 +/- 0.063 | -14.432 +/- 3.231
GLU 974 | 26.160 +/- 3.033 | -0.739 +/- 1.501 | -4.490 +/- 15.543 | -71.738 +/- 14.627 | 0.970 +/- 0.170 | -49.836 +/- 3.200
ASP 975 | 22.719 +/- 2.857 | -0.807 +/- 1.283 | 0.923 +/- 9.431 | -74.219 +/- 9.800 | 0.894 +/- 0.148 | -50.490 +/- 2.607
GLN 976 | 32.640 +/- 3.300 | -2.146 +/- 1.369 | -60.920 +/- 4.464 | -11.241 +/- 3.359 | 0.583 +/- 0.164 | -41.084 +/- 3.192
PRO 977 | 28.356 +/- 2.460 | -1.732 +/- 1.028 | -6.332 +/- 1.653 | -2.923 +/- 1.608 | 0.798 +/- 0.131 | 18.167 +/- 2.593
THR 978 | 22.698 +/- 2.573 | -3.250 +/- 1.282 | -30.456 +/- 3.385 | -6.485 +/- 2.506 | 0.225 +/- 0.096 | -17.269 +/- 2.743
GLY 979 | 9.925 +/- 1.734 | -2.160 +/- 0.942 | -9.243 +/- 2.709 | -1.786 +/- 2.101 | 0.164 +/- 0.067 | -3.098 +/- 2.079
GLU 980 | 26.133 +/- 2.912 | -1.299 +/- 1.703 | -11.519 +/- 14.596 | -61.244 +/- 14.992 | 0.905 +/- 0.241 | -47.023 +/- 3.092
ASN 981 | 28.964 +/- 3.016 | -0.771 +/- 0.993 | -86.369 +/- 5.193 | -11.128 +/- 4.127 | 1.036 +/- 0.096 | -68.267 +/- 2.873
GLU 982 | 25.433 +/- 2.908 | -2.591 +/- 1.497 | -6.817 +/- 7.846 | -63.998 +/- 7.526 | 0.729 +/- 0.128 | -47.244 +/- 2.952
MET 983 | 23.707 +/- 2.621 | -6.003 +/- 1.358 | -6.366 +/- 5.068 | -2.034 +/- 3.659 | 0.390 +/- 0.123 | 9.695 +/- 3.236
VAL 984 | 22.099 +/- 2.672 | -4.056 +/- 1.495 | -28.425 +/- 1.693 | 1.670 +/- 0.843 | 0.066 +/- 0.053 | -8.648 +/- 2.783
ILE 985 | 25.834 +/- 2.916 | -2.076 +/- 1.457 | -8.255 +/- 2.299 | -2.920 +/- 1.636 | 0.590 +/- 0.120 | 13.172 +/- 3.005
MET 986 | 23.731 +/- 2.792 | -8.886 +/- 1.143 | -5.298 +/- 1.298 | 1.226 +/- 0.917 | 0.002 +/- 0.004 | 10.775 +/- 3.062
ARG 987 | 30.650 +/- 3.968 | -3.757 +/- 1.496 | -137.996 +/- 6.569 | -43.660 +/- 6.181 | 1.061 +/- 0.132 | -153.702 +/- 3.560
PRO 988 | 26.956 +/- 2.340 | -3.531 +/- 0.993 | -7.287 +/- 1.867 | -4.042 +/- 1.565 | 0.478 +/- 0.065 | 12.574 +/- 2.430
GLY 989 | 11.231 +/- 1.803 | -1.511 +/- 0.671 | -8.459 +/- 2.418 | -4.390 +/- 1.959 | 0.463 +/- 0.119 | -2.666 +/- 1.865
ASN 990 | 28.209 +/- 2.945 | -3.152 +/- 1.261 | -77.432 +/- 3.908 | -9.677 +/- 2.951 | 0.563 +/- 0.118 | -61.490 +/- 2.720
LYS 991 | 25.541 +/- 3.460 | -2.898 +/- 1.242 | 3.070 +/- 11.674 | -34.187 +/- 11.217 | 1.028 +/- 0.121 | -7.446 +/- 3.703
TYR 992 | 24.769 +/- 3.021 | -6.364 +/- 1.462 | -36.079 +/- 1.952 | -4.373 +/- 1.221 | 0.185 +/- 0.096 | -21.862 +/- 3.421
GLU 993 | 26.908 +/- 2.973 | -3.788 +/- 1.386 | -33.177 +/- 14.890 | -37.001 +/- 13.682 | 0.442 +/- 0.113 | -46.616 +/- 3.343
TYR 994 | 25.877 +/- 3.041 | -8.108 +/- 1.317 | -22.219 +/- 1.510 | -3.501 +/- 0.907 | 0.015 +/- 0.015 | -7.936 +/- 3.168
LYS 995 | 24.861 +/- 3.231 | -2.862 +/- 1.263 | -21.248 +/- 16.235 | -10.157 +/- 14.892 | 0.936 +/- 0.164 | -8.470 +/- 4.018
PHE 996 | 23.048 +/- 2.935 | -7.046 +/- 1.290 | -12.491 +/- 1.147 | -0.752 +/- 0.786 | 0.102 +/- 0.029 | 2.862 +/- 2.999
GLY 997 | 10.491 +/- 1.791 | -2.222 +/- 0.609 | -5.499 +/- 1.372 | -4.467 +/- 1.124 | 0.245 +/- 0.065 | -1.451 +/- 1.714
PHE 998 | 23.540 +/- 2.863 | -5.716 +/- 1.414 | -10.753 +/- 1.751 | -1.132 +/- 1.150 | 0.086 +/- 0.069 | 6.024 +/- 3.113
GLU 999 | 25.754 +/- 2.777 | -3.288 +/- 1.406 | -7.217 +/- 10.982 | -62.120 +/- 10.479 | 0.708 +/- 0.112 | -46.164 +/- 2.828
LEU1000 | 24.571 +/- 2.990 | -4.920 +/- 1.435 | -17.850 +/- 1.569 | -2.733 +/- 1.097 | 0.015 +/- 0.013 | -0.917 +/- 3.067
PRO1001 | 27.887 +/- 2.522 | -4.087 +/- 1.015 | -3.686 +/- 1.806 | -6.813 +/- 0.954 | 0.302 +/- 0.087 | 13.603 +/- 2.705
GLN1002 | 29.927 +/- 2.972 | -1.222 +/- 1.193 | -68.608 +/- 3.786 | -13.653 +/- 3.607 | 1.119 +/- 0.122 | -52.436 +/- 2.947
GLY1003 | 10.873 +/- 1.796 | -0.316 +/- 0.823 | 7.516 +/- 3.410 | -8.760 +/- 2.421 | 0.296 +/- 0.061 | 9.608 +/- 2.065
PRO1004 | 27.965 +/- 2.467 | -2.483 +/- 0.929 | -8.997 +/- 2.317 | 1.174 +/- 1.617 | 0.608 +/- 0.139 | 18.267 +/- 2.740
LEU1005 | 23.125 +/- 2.915 | -6.144 +/- 1.431 | -25.632 +/- 1.487 | -3.984 +/- 1.153 | 0.021 +/- 0.018 | -12.613 +/- 3.198
GLY1006 | 10.508 +/- 1.709 | -3.277 +/- 0.914 | -12.956 +/- 1.960 | -0.741 +/- 1.134 | 0.014 +/- 0.020 | -6.452 +/- 1.958
THR1007 | 22.720 +/- 2.467 | -4.279 +/- 1.333 | -40.434 +/- 3.218 | -0.757 +/- 2.033 | 0.183 +/- 0.071 | -22.566 +/- 2.685
SER1008 | 19.911 +/- 2.238 | -3.403 +/- 1.257 | -11.425 +/- 3.326 | -6.490 +/- 2.869 | 0.173 +/- 0.046 | -1.234 +/- 2.495
PHE1009 | 23.741 +/- 3.088 | -3.070 +/- 1.350 | 0.214 +/- 1.506 | -3.784 +/- 0.901 | 0.657 +/- 0.110 | 17.757 +/- 3.237
LYS1010 | 24.077 +/- 3.312 | -1.789 +/- 1.039 | 19.253 +/- 14.299 | -49.917 +/- 14.289 | 1.330 +/- 0.120 | -7.046 +/- 3.398
GLY1011 | 9.912 +/- 1.705 | -1.372 +/- 0.710 | -4.458 +/- 1.126 | -4.195 +/- 0.833 | 0.259 +/- 0.041 | 0.145 +/- 1.638
LYS1012 | 25.989 +/- 3.307 | -1.066 +/- 1.023 | 22.559 +/- 5.248 | -56.015 +/- 5.026 | 1.403 +/- 0.082 | -7.130 +/- 3.420
TYR1013 | 24.061 +/- 3.181 | -3.402 +/- 1.385 | -30.506 +/- 2.750 | -7.296 +/- 2.309 | 0.574 +/- 0.100 | -16.569 +/- 3.432
GLY1014 | 9.900 +/- 1.676 | -2.759 +/- 0.683 | -9.779 +/- 1.357 | -1.216 +/- 0.841 | 0.043 +/- 0.031 | -3.811 +/- 1.708
CYS1015 | 16.796 +/- 2.057 | -4.205 +/- 0.976 | -3.341 +/- 2.147 | -0.009 +/- 1.941 | 0.277 +/- 0.086 | 9.518 +/- 2.329
VAL1016 | 22.015 +/- 2.586 | -4.356 +/- 1.336 | -29.070 +/- 1.611 | -1.412 +/- 1.063 | 0.037 +/- 0.025 | -12.785 +/- 2.690
ASP1017 | 23.746 +/- 2.512 | -3.767 +/- 1.159 | -48.517 +/- 9.117 | -26.137 +/- 8.445 | 0.339 +/- 0.071 | -54.336 +/- 2.802
TYR1018 | 24.686 +/- 3.206 | -8.454 +/- 1.253 | -29.851 +/- 1.632 | -1.810 +/- 0.888 | 0.004 +/- 0.006 | -15.425 +/- 3.327
TRP1019 | 29.768 +/- 3.231 | -10.630 +/- 1.182 | -0.150 +/- 1.836 | -3.344 +/- 1.500 | 0.361 +/- 0.054 | 16.005 +/- 3.413
VAL1020 | 22.288 +/- 2.593 | -5.931 +/- 1.324 | -24.563 +/- 1.135 | 2.340 +/- 0.613 | 0.001 +/- 0.004 | -5.864 +/- 2.514
LYS1021 | 25.194 +/- 3.067 | -6.321 +/- 1.374 | 8.184 +/- 10.332 | -40.575 +/- 9.166 | 0.388 +/- 0.064 | -13.129 +/- 3.674
ALA1022 | 14.485 +/- 2.072 | -4.957 +/- 0.909 | -11.989 +/- 0.958 | 2.013 +/- 0.535 | 0.000 +/- 0.000 | -0.448 +/- 2.124
PHE1023 | 22.690 +/- 3.014 | -6.207 +/- 1.135 | -5.982 +/- 1.022 | -1.878 +/- 0.575 | 0.207 +/- 0.046 | 8.828 +/- 3.088
LEU1024 | 25.995 +/- 3.001 | -6.843 +/- 1.299 | -34.488 +/- 1.258 | 1.059 +/- 0.729 | 0.025 +/- 0.026 | -14.252 +/- 3.017
ASP1025 | 22.178 +/- 2.598 | -3.933 +/- 1.327 | -63.441 +/- 6.448 | -9.588 +/- 5.958 | 0.159 +/- 0.043 | -54.625 +/- 2.677
ARG1026 | 30.709 +/- 4.004 | -6.539 +/- 1.376 | -137.937 +/- 10.749 | -39.744 +/- 9.820 | 0.387 +/- 0.153 | -153.125 +/- 4.067
PRO1027 | 27.810 +/- 2.295 | -3.361 +/- 1.102 | -7.716 +/- 1.819 | -4.799 +/- 1.302 | 0.308 +/- 0.087 | 12.242 +/- 2.525
SER1028 | 20.492 +/- 2.395 | -0.040 +/- 0.935 | -7.763 +/- 2.177 | -12.441 +/- 1.676 | 0.973 +/- 0.040 | 1.222 +/- 2.397
GLN1029 | 32.487 +/- 3.157 | -1.392 +/- 1.236 | -61.147 +/- 3.098 | -11.911 +/- 2.523 | 0.775 +/- 0.102 | -41.188 +/- 2.904
PRO1030 | 27.530 +/- 2.388 | -1.204 +/- 0.827 | -8.048 +/- 1.965 | -2.637 +/- 1.220 | 0.859 +/- 0.070 | 16.501 +/- 2.588
THR1031 | 23.819 +/- 2.530 | -2.049 +/- 1.193 | -35.264 +/- 2.459 | -4.371 +/- 1.748 | 0.452 +/- 0.058 | -17.414 +/- 2.740
GLN1032 | 30.814 +/- 2.914 | -3.619 +/- 1.331 | -76.959 +/- 4.508 | -6.016 +/- 3.431 | 0.505 +/- 0.126 | -55.276 +/- 3.260
GLU1033 | 25.940 +/- 2.829 | -3.034 +/- 1.268 | -52.730 +/- 10.919 | -18.905 +/- 10.242 | 0.697 +/- 0.058 | -48.031 +/- 2.677
THR1034 | 21.934 +/- 2.470 | -3.674 +/- 1.303 | -28.439 +/- 2.841 | -5.376 +/- 2.202 | 0.214 +/- 0.047 | -15.340 +/- 2.530
LYS1035 | 25.585 +/- 3.505 | -5.092 +/- 1.117 | 30.863 +/- 6.591 | -49.029 +/- 6.942 | 0.762 +/- 0.073 | 3.089 +/- 3.715
LYS1036 | 25.605 +/- 3.242 | -3.904 +/- 1.389 | -26.907 +/- 11.459 | -7.689 +/- 10.071 | 0.567 +/- 0.068 | -12.328 +/- 3.876
ASN1037 | 27.625 +/- 2.879 | -3.373 +/- 1.079 | -97.828 +/- 4.910 | -0.435 +/- 3.257 | 0.556 +/- 0.086 | -73.456 +/- 3.292
PHE1038 | 23.928 +/- 3.120 | -7.507 +/- 1.094 | -8.339 +/- 1.375 | -1.385 +/- 1.193 | 0.069 +/- 0.030 | 6.766 +/- 3.232
GLU1039 | 24.695 +/- 2.661 | -2.932 +/- 1.376 | 2.553 +/- 8.909 | -72.512 +/- 8.442 | 0.678 +/- 0.064 | -47.519 +/- 2.715
VAL1040 | 21.527 +/- 2.666 | -5.744 +/- 1.327 | -26.786 +/- 1.252 | -0.697 +/- 0.585 | 0.007 +/- 0.006 | -11.694 +/- 2.719
VAL1041 | 21.728 +/- 2.790 | -1.848 +/- 1.274 | -28.868 +/- 1.091 | -1.662 +/- 0.705 | 0.551 +/- 0.070 | -10.098 +/- 2.827
ASP1042 | 24.513 +/- 2.612 | -4.560 +/- 1.450 | -0.448 +/- 6.171 | -68.580 +/- 5.909 | 0.173 +/- 0.055 | -48.901 +/- 2.957
LEU1043 | 25.069 +/- 3.099 | 1.439 +/- 1.344 | -27.021 +/- 1.908 | -4.990 +/- 1.293 | 1.354 +/- 0.056 | -4.150 +/- 2.969
VAL1044 | 22.351 +/- 2.671 | 1.078 +/- 1.330 | -30.368 +/- 3.100 | -2.690 +/- 1.809 | 0.896 +/- 0.099 | -8.732 +/- 2.792
ASP1045 | 24.303 +/- 2.687 | -2.946 +/- 1.386 | -15.722 +/- 6.470 | -58.263 +/- 5.954 | 0.346 +/- 0.129 | -52.283 +/- 2.897
VAL1046 | 22.800 +/- 2.832 | -0.567 +/- 1.537 | -26.277 +/- 2.704 | -1.358 +/- 2.521 | 0.583 +/- 0.229 | -4.819 +/- 2.831
ASN1047 | 30.710 +/- 2.997 | -2.608 +/- 1.308 | -87.987 +/- 4.349 | -8.814 +/- 3.105 | 0.636 +/- 0.151 | -68.064 +/- 2.949
THR1048 | 25.629 +/- 2.616 | -2.498 +/- 1.354 | -23.482 +/- 2.006 | -5.377 +/- 1.528 | 0.112 +/- 0.051 | -5.615 +/- 2.573
PRO1049 | 28.999 +/- 2.657 | -4.238 +/- 0.959 | -5.504 +/- 0.973 | -3.787 +/- 0.794 | 0.289 +/- 0.080 | 15.760 +/- 2.642
ASP1050 | 24.156 +/- 2.502 | -3.558 +/- 1.263 | -47.257 +/- 8.210 | -25.113 +/- 7.506 | 0.407 +/- 0.064 | -51.364 +/- 2.787
LEU1051 | 24.009 +/- 2.869 | -5.924 +/- 1.357 | -31.808 +/- 1.208 | 0.263 +/- 0.499 | 0.031 +/- 0.022 | -13.429 +/- 3.053
MET1052 | 22.491 +/- 2.805 | -4.885 +/- 1.154 | -10.803 +/- 1.643 | -3.233 +/- 1.149 | 0.528 +/- 0.068 | 4.099 +/- 2.924
ALA1053 | 15.132 +/- 2.077 | -2.206 +/- 0.837 | 1.350 +/- 1.332 | 0.986 +/- 0.713 | 0.238 +/- 0.040 | 15.500 +/- 2.150
PRO1054 | 27.318 +/- 2.407 | -2.788 +/- 0.826 | -5.120 +/- 1.566 | -2.121 +/- 1.272 | 0.702 +/- 0.043 | 17.991 +/- 2.469
VAL1055 | 21.534 +/- 2.628 | -3.269 +/- 1.270 | -27.624 +/- 0.985 | -0.150 +/- 0.425 | 0.238 +/- 0.046 | -9.272 +/- 2.610
SER1056 | 17.319 +/- 2.102 | -2.220 +/- 0.822 | -8.295 +/- 1.535 | -10.006 +/- 1.180 | 0.568 +/- 0.054 | -2.634 +/- 2.441
ALA1057 | 14.060 +/- 2.153 | -2.379 +/- 0.843 | 2.052 +/- 1.149 | -0.623 +/- 0.605 | 0.240 +/- 0.044 | 13.349 +/- 2.209
LYS1058 | 24.610 +/- 3.334 | -2.382 +/- 1.296 | 12.162 +/- 16.315 | -33.869 +/- 16.481 | 1.174 +/- 0.221 | 1.695 +/- 3.598
LYS1059 | 24.965 +/- 3.320 | -3.553 +/- 1.270 | 16.288 +/- 9.276 | -51.150 +/- 9.023 | 0.805 +/- 0.095 | -12.645 +/- 3.698
GLU1060 | 25.382 +/- 2.936 | -2.726 +/- 1.392 | -37.534 +/- 12.024 | -32.307 +/- 11.675 | 0.645 +/- 0.094 | -46.541 +/- 2.994
LYS1061 | 24.429 +/- 3.202 | -3.761 +/- 1.246 | 43.922 +/- 8.086 | -64.537 +/- 8.542 | 0.698 +/- 0.161 | 0.751 +/- 3.829
LYS1062 | 25.310 +/- 2.993 | -2.278 +/- 1.286 | -5.107 +/- 14.668 | -26.441 +/- 14.337 | 1.206 +/- 0.163 | -7.311 +/- 3.486
VAL1063 | 22.937 +/- 2.890 | -2.387 +/- 1.539 | -29.312 +/- 1.436 | -2.280 +/- 0.946 | 0.240 +/- 0.100 | -10.802 +/- 3.260
SER1064 | 18.506 +/- 2.390 | -2.318 +/- 1.198 | -11.947 +/- 2.938 | -8.150 +/- 2.860 | 0.453 +/- 0.120 | -3.456 +/- 3.217
CYS1065 | 17.385 +/- 2.238 | -4.587 +/- 1.715 | -0.011 +/- 2.137 | -2.028 +/- 1.653 | 0.210 +/- 0.151 | 10.970 +/- 3.405
MET1066 | 24.359 +/- 2.750 | -8.270 +/- 1.226 | 0.169 +/- 3.617 | -6.245 +/- 2.055 | 0.126 +/- 0.035 | 10.140 +/- 3.411
PHE1067 | 25.340 +/- 3.039 | -4.360 +/- 1.243 | -0.008 +/- 1.814 | -6.575 +/- 1.375 | 0.290 +/- 0.088 | 14.687 +/- 3.057
ILE1068 | 26.732 +/- 3.010 | -2.344 +/- 1.520 | -0.489 +/- 1.972 | -0.134 +/- 1.664 | 0.302 +/- 0.058 | 24.067 +/- 3.303
PRO1069 | 29.120 +/- 2.421 | -1.291 +/- 0.828 | -11.422 +/- 2.679 | -2.204 +/- 2.435 | 0.999 +/- 0.087 | 15.202 +/- 2.553
ASP1070 | 23.304 +/- 2.707 | -1.587 +/- 1.637 | -28.454 +/- 16.976 | -46.351 +/- 15.635 | 0.471 +/- 0.118 | -52.617 +/- 3.192
GLY1071 | 11.744 +/- 1.974 | -4.126 +/- 1.004 | -7.493 +/- 2.731 | 2.706 +/- 1.257 | 0.022 +/- 0.027 | 2.853 +/- 2.787
ARG1072 | 30.667 +/- 4.417 | -5.779 +/- 1.883 | -223.359 +/- 17.729 | 20.323 +/- 13.748 | 0.380 +/- 0.142 | -177.769 +/- 5.325
VAL1073 | 22.028 +/- 2.556 | -5.471 +/- 1.255 | -34.655 +/- 1.083 | 1.801 +/- 0.672 | 0.001 +/- 0.003 | -16.296 +/- 2.680
SER1074 | 17.734 +/- 2.248 | -5.432 +/- 0.989 | -13.199 +/- 3.547 | -2.826 +/- 2.138 | 0.108 +/- 0.055 | -3.614 +/- 2.555
VAL1075 | 21.739 +/- 2.668 | -5.965 +/- 1.295 | -28.907 +/- 1.089 | 0.700 +/- 0.481 | 0.003 +/- 0.006 | -12.430 +/- 2.659
SER1076 | 17.528 +/- 2.106 | -3.837 +/- 1.045 | -15.023 +/- 1.683 | -4.104 +/- 1.626 | 0.155 +/- 0.058 | -5.281 +/- 2.974
ALA1077 | 13.966 +/- 1.864 | -4.697 +/- 0.862 | 2.851 +/- 1.003 | -0.282 +/- 0.504 | 0.000 +/- 0.000 | 11.839 +/- 2.026
ARG1078 | 31.018 +/- 4.045 | -6.805 +/- 1.673 | -169.345 +/- 7.851 | -23.586 +/- 7.401 | 0.484 +/- 0.053 | -168.234 +/- 3.836
ILE1079 | 26.672 +/- 3.029 | -5.796 +/- 1.464 | -17.926 +/- 1.053 | -0.514 +/- 0.692 | 0.020 +/- 0.015 | 2.457 +/- 2.973
ASP1080 | 22.000 +/- 2.562 | -2.713 +/- 0.976 | -32.679 +/- 6.714 | -33.159 +/- 7.106 | 0.700 +/- 0.070 | -45.851 +/- 2.474
ARG1081 | 28.566 +/- 3.841 | -7.143 +/- 1.628 | -171.735 +/- 7.238 | -15.175 +/- 6.266 | 0.304 +/- 0.057 | -165.182 +/- 3.791
LYS1082 | 25.059 +/- 3.397 | -7.779 +/- 1.269 | -2.082 +/- 6.082 | -25.713 +/- 6.360 | 0.265 +/- 0.058 | -10.250 +/- 3.782
GLY1083 | 10.637 +/- 1.784 | -4.346 +/- 0.842 | -16.904 +/- 1.226 | 0.408 +/- 0.535 | 0.000 +/- 0.000 | -10.205 +/- 1.938
PHE1084 | 22.648 +/- 3.027 | -8.396 +/- 1.354 | -10.882 +/- 1.132 | -1.254 +/- 0.561 | 0.033 +/- 0.018 | 2.149 +/- 3.183
CYS1085 | 18.056 +/- 2.279 | -5.432 +/- 1.002 | -4.331 +/- 1.818 | -1.818 +/- 1.354 | 0.071 +/- 0.054 | 6.547 +/- 2.469
GLU1086 | 24.508 +/- 3.059 | -1.116 +/- 1.383 | -67.206 +/- 17.081 | -3.167 +/- 15.454 | 0.774 +/- 0.167 | -46.207 +/- 3.368
GLY1087 | 11.107 +/- 1.723 | -1.447 +/- 0.603 | -8.481 +/- 3.081 | -5.322 +/- 2.371 | 0.375 +/- 0.112 | -3.768 +/- 1.910
ASP1088 | 24.559 +/- 2.668 | -2.169 +/- 1.568 | -96.697 +/- 8.393 | 9.481 +/- 6.693 | 0.123 +/- 0.040 | -64.702 +/- 3.274
GLU1089 | 26.095 +/- 2.801 | -0.329 +/- 1.553 | -62.875 +/- 9.007 | -12.000 +/- 8.099 | 0.775 +/- 0.079 | -48.334 +/- 3.085
ILE1090 | 25.513 +/- 3.037 | -4.589 +/- 1.671 | -13.742 +/- 1.689 | 1.527 +/- 1.053 | 0.013 +/- 0.010 | 8.722 +/- 3.170
SER1091 | 18.327 +/- 2.480 | -3.848 +/- 0.926 | -7.034 +/- 2.471 | -7.329 +/- 2.142 | 0.208 +/- 0.051 | 0.325 +/- 2.820
ILE1092 | 26.892 +/- 2.846 | -6.425 +/- 1.509 | -12.066 +/- 1.117 | 2.215 +/- 0.603 | 0.002 +/- 0.003 | 10.618 +/- 2.843
HIE1093 | 41.293 +/- 2.660 | -7.830 +/- 1.074 | -26.553 +/- 3.533 | 0.743 +/- 2.422 | 0.324 +/- 0.088 | 7.977 +/- 3.098
ALA1094 | 13.912 +/- 1.990 | -4.971 +/- 0.964 | -9.997 +/- 1.060 | 0.749 +/- 0.434 | 0.000 +/- 0.000 | -0.307 +/- 2.114
ASP1095 | 22.205 +/- 2.432 | -2.893 +/- 1.551 | -96.678 +/- 7.915 | 11.487 +/- 7.071 | 0.270 +/- 0.062 | -65.609 +/- 3.197
PHE1096 | 23.082 +/- 2.805 | -6.832 +/- 1.206 | -9.400 +/- 1.370 | -1.933 +/- 0.705 | 0.026 +/- 0.015 | 4.944 +/- 3.009
GLU1097 | 24.959 +/- 2.766 | -4.505 +/- 1.292 | -30.967 +/- 11.257 | -41.307 +/- 10.185 | 0.373 +/- 0.094 | -51.447 +/- 3.179
ASN1098 | 29.237 +/- 2.492 | -7.330 +/- 1.331 | -96.608 +/- 2.032 | -0.793 +/- 0.907 | 0.001 +/- 0.001 | -75.492 +/- 2.669
THR1099 | 24.161 +/- 2.533 | -4.677 +/- 1.453 | -38.134 +/- 3.121 | -2.254 +/- 2.069 | 0.079 +/- 0.048 | -20.825 +/- 2.897
CYS1100 | 17.936 +/- 2.168 | -5.694 +/- 1.314 | -4.800 +/- 1.836 | 0.724 +/- 1.292 | 0.006 +/- 0.008 | 8.172 +/- 2.384
SER1101 | 20.128 +/- 2.409 | -4.042 +/- 1.179 | -7.745 +/- 3.477 | -3.090 +/- 3.019 | 0.070 +/- 0.035 | 5.321 +/- 2.551
ARG1102 | 29.791 +/- 3.676 | -8.070 +/- 1.563 | -184.652 +/- 8.102 | 0.068 +/- 6.474 | 0.235 +/- 0.064 | -162.628 +/- 3.926
ILE1103 | 25.168 +/- 2.879 | -4.165 +/- 1.528 | -14.629 +/- 1.351 | 1.268 +/- 0.599 | 0.140 +/- 0.045 | 7.783 +/- 3.093
VAL1104 | 22.728 +/- 2.636 | -5.628 +/- 1.479 | -29.684 +/- 1.058 | 2.269 +/- 0.656 | 0.000 +/- 0.000 | -10.315 +/- 2.717
VAL1105 | 24.086 +/- 2.758 | -5.511 +/- 1.334 | -19.529 +/- 1.013 | 1.363 +/- 0.550 | 0.012 +/- 0.008 | 0.420 +/- 2.650
PRO1106 | 28.691 +/- 2.433 | -7.217 +/- 1.053 | -4.786 +/- 1.042 | -0.534 +/- 0.599 | 0.008 +/- 0.007 | 16.162 +/- 2.524
LYS1107 | 24.513 +/- 3.121 | -5.955 +/- 1.545 | -29.584 +/- 7.542 | -5.732 +/- 6.163 | 0.021 +/- 0.015 | -16.736 +/- 4.010
ALA1108 | 13.777 +/- 2.022 | -4.231 +/- 0.925 | -12.045 +/- 1.736 | 1.166 +/- 0.638 | 0.000 +/- 0.001 | -1.333 +/- 2.420
ALA1109 | 14.218 +/- 1.911 | -4.512 +/- 0.901 | -3.115 +/- 1.005 | -0.910 +/- 0.475 | 0.018 +/- 0.016 | 5.698 +/- 2.002
ILE1110 | 25.284 +/- 2.836 | -6.220 +/- 1.529 | -14.195 +/- 1.079 | 2.618 +/- 0.534 | 0.000 +/- 0.001 | 7.487 +/- 3.040
VAL1111 | 21.774 +/- 2.649 | -4.142 +/- 1.285 | -28.878 +/- 1.260 | -0.315 +/- 0.697 | 0.177 +/- 0.061 | -11.383 +/- 2.773
ALA1112 | 14.660 +/- 2.040 | -4.245 +/- 1.065 | -1.300 +/- 1.091 | 0.574 +/- 0.558 | 0.002 +/- 0.005 | 9.691 +/- 2.283
ARG1113 | 30.161 +/- 4.002 | -5.636 +/- 1.523 | -173.484 +/- 11.674 | -21.635 +/- 8.973 | 0.802 +/- 0.107 | -169.792 +/- 4.395
HIE1114 | 41.939 +/- 2.819 | -10.162 +/- 1.099 | -24.390 +/- 2.006 | -2.690 +/- 1.274 | 0.035 +/- 0.023 | 4.732 +/- 2.961
THR1115 | 23.003 +/- 2.394 | -5.777 +/- 1.029 | -37.567 +/- 1.346 | -2.132 +/- 0.737 | 0.075 +/- 0.041 | -22.398 +/- 2.573
TYR1116 | 24.555 +/- 3.087 | -9.135 +/- 1.338 | -26.275 +/- 1.524 | -4.783 +/- 0.997 | 0.052 +/- 0.035 | -15.586 +/- 3.232
LEU1117 | 24.129 +/- 2.837 | -4.087 +/- 1.281 | -31.226 +/- 1.962 | 0.721 +/- 1.128 | 0.319 +/- 0.082 | -10.143 +/- 2.958
ALA1118 | 14.658 +/- 2.104 | -2.955 +/- 0.979 | -1.985 +/- 1.548 | -2.538 +/- 1.196 | 0.058 +/- 0.040 | 7.239 +/- 2.265
ASN1119 | 27.309 +/- 2.978 | -1.702 +/- 1.446 | -81.687 +/- 3.981 | -11.714 +/- 4.158 | 0.716 +/- 0.226 | -67.078 +/- 2.843
GLY1120 | 10.860 +/- 1.798 | -0.689 +/- 0.670 | -4.521 +/- 1.171 | -7.284 +/- 1.003 | 0.552 +/- 0.077 | -1.081 +/- 1.784
GLN1121 | 30.968 +/- 3.155 | -1.896 +/- 1.263 | -75.328 +/- 4.445 | -8.247 +/- 3.883 | 0.862 +/- 0.139 | -53.642 +/- 2.991
THR1122 | 23.009 +/- 2.500 | -2.617 +/- 1.030 | -24.270 +/- 1.612 | -7.274 +/- 1.337 | 0.546 +/- 0.120 | -10.606 +/- 2.561
LYS1123 | 24.771 +/- 3.352 | -3.945 +/- 1.348 | 24.212 +/- 10.148 | -51.747 +/- 10.229 | 0.592 +/- 0.119 | -6.117 +/- 3.778
VAL1124 | 21.392 +/- 2.559 | -2.010 +/- 1.309 | -26.244 +/- 1.746 | -3.009 +/- 1.549 | 0.577 +/- 0.087 | -9.295 +/- 2.662
LEU1125 | 25.084 +/- 2.884 | -5.341 +/- 1.485 | -34.532 +/- 1.599 | 1.047 +/- 0.731 | 0.084 +/- 0.064 | -13.658 +/- 3.261
THR1126 | 23.148 +/- 2.475 | -3.562 +/- 1.131 | -34.421 +/- 3.442 | -3.809 +/- 2.498 | 0.340 +/- 0.110 | -18.304 +/- 3.033
GLN1127 | 31.683 +/- 2.978 | -6.494 +/- 1.426 | -73.142 +/- 2.228 | -2.088 +/- 1.290 | 0.025 +/- 0.018 | -50.015 +/- 2.947
LYS1128 | 25.606 +/- 3.134 | -5.033 +/- 1.285 | 15.330 +/- 13.592 | -35.353 +/- 12.791 | 0.427 +/- 0.137 | 0.976 +/- 4.045
LEU1129 | 24.898 +/- 2.850 | -5.176 +/- 1.371 | -36.505 +/- 1.330 | 1.187 +/- 0.727 | 0.067 +/- 0.020 | -15.530 +/- 3.009
SER1130 | 17.371 +/- 2.003 | -4.260 +/- 1.198 | -16.231 +/- 2.086 | -2.042 +/- 1.601 | 0.051 +/- 0.033 | -5.111 +/- 2.441
SER1131 | 17.651 +/- 2.313 | -3.242 +/- 0.927 | -7.485 +/- 2.361 | -6.897 +/- 1.971 | 0.268 +/- 0.082 | 0.295 +/- 2.774
VAL1132 | 21.518 +/- 2.715 | -2.856 +/- 1.362 | -20.792 +/- 1.195 | 0.033 +/- 0.691 | 0.269 +/- 0.054 | -1.828 +/- 2.756
ARG1133 | 29.371 +/- 4.118 | -4.705 +/- 1.801 | -197.368 +/- 8.477 | -2.642 +/- 6.490 | 0.322 +/- 0.061 | -175.023 +/- 4.228
GLY1134 | 10.131 +/- 1.685 | -2.142 +/- 0.659 | -9.393 +/- 1.443 | -5.635 +/- 1.074 | 0.129 +/- 0.036 | -6.910 +/- 1.607
ASN1135 | 27.658 +/- 2.933 | -1.332 +/- 0.971 | -78.953 +/- 2.671 | -12.688 +/- 1.902 | 1.032 +/- 0.063 | -64.282 +/- 2.603
HIE1136 | 40.946 +/- 3.099 | -6.489 +/- 1.073 | -15.359 +/- 1.741 | -4.344 +/- 1.304 | 0.389 +/- 0.088 | 15.143 +/- 3.108
ILE1137 | 25.649 +/- 3.000 | -5.444 +/- 1.475 | -13.887 +/- 1.135 | -0.096 +/- 0.578 | 0.041 +/- 0.019 | 6.264 +/- 2.971
ILE1138 | 25.648 +/- 3.078 | -1.997 +/- 1.515 | -11.585 +/- 1.624 | -1.321 +/- 1.155 | 0.506 +/- 0.105 | 11.251 +/- 3.178
SER1139 | 16.886 +/- 2.196 | -4.615 +/- 1.047 | -13.294 +/- 1.684 | -2.202 +/- 1.242 | 0.095 +/- 0.047 | -3.130 +/- 2.435
GLY1140 | 10.913 +/- 1.725 | -1.598 +/- 0.795 | -10.147 +/- 1.440 | -0.665 +/- 1.318 | 0.308 +/- 0.053 | -1.189 +/- 1.903
THR1141 | 23.252 +/- 2.486 | -2.540 +/- 1.186 | -35.631 +/- 1.835 | -3.197 +/- 1.145 | 0.360 +/- 0.068 | -17.756 +/- 2.653
CYS1142 | 17.650 +/- 2.202 | -2.307 +/- 0.832 | 2.040 +/- 2.124 | -4.378 +/- 1.832 | 0.673 +/- 0.053 | 13.678 +/- 2.328
ALA1143 | 13.948 +/- 1.981 | -2.035 +/- 0.871 | -1.162 +/- 1.040 | -4.154 +/- 0.510 | 0.230 +/- 0.044 | 6.827 +/- 2.048
SER1144 | 17.326 +/- 2.068 | -2.034 +/- 0.990 | -15.441 +/- 2.520 | -1.510 +/- 1.886 | 0.503 +/- 0.032 | -1.156 +/- 2.202
TRP1145 | 30.218 +/- 3.421 | -9.236 +/- 1.318 | 5.042 +/- 1.564 | -6.300 +/- 0.857 | 0.136 +/- 0.046 | 19.860 +/- 3.626
ARG1146 | 29.268 +/- 3.869 | -3.716 +/- 1.368 | -168.477 +/- 7.058 | -29.881 +/- 6.564 | 1.113 +/- 0.052 | -171.692 +/- 3.507
GLY1147 | 11.443 +/- 1.823 | -1.862 +/- 0.708 | -8.616 +/- 1.414 | -2.476 +/- 1.048 | 0.296 +/- 0.041 | -1.215 +/- 1.835
LYS1148 | 25.180 +/- 3.349 | -4.615 +/- 1.271 | 44.358 +/- 5.217 | -73.571 +/- 5.180 | 0.580 +/- 0.079 | -8.068 +/- 3.620
SER1149 | 17.706 +/- 2.129 | -3.234 +/- 0.813 | -9.807 +/- 2.423 | -8.455 +/- 2.167 | 0.439 +/- 0.074 | -3.350 +/- 2.622
LEU1150 | 25.847 +/- 3.112 | -5.710 +/- 1.703 | -23.973 +/- 1.938 | 0.302 +/- 0.791 | 0.018 +/- 0.012 | -3.516 +/- 3.278
ARG1151 | 29.221 +/- 3.798 | -3.428 +/- 1.689 | -164.039 +/- 11.091 | -33.947 +/- 9.172 | 0.841 +/- 0.131 | -171.352 +/- 4.152
VAL1152 | 22.213 +/- 2.565 | -2.955 +/- 1.229 | -30.243 +/- 1.341 | -0.959 +/- 1.238 | 0.231 +/- 0.078 | -11.713 +/- 2.649
GLN1153 | 31.137 +/- 3.081 | -2.340 +/- 1.241 | -64.280 +/- 3.897 | -10.031 +/- 3.083 | 0.658 +/- 0.148 | -44.856 +/- 3.019
LYS1154 | 26.411 +/- 3.333 | -0.811 +/- 1.286 | 56.639 +/- 11.650 | -86.878 +/- 11.316 | 1.268 +/- 0.198 | -3.370 +/- 3.664
ILE1155 | 25.128 +/- 3.019 | -2.219 +/- 1.457 | -5.186 +/- 1.748 | -2.481 +/- 1.490 | 0.261 +/- 0.107 | 15.503 +/- 3.010
ARG1156 | 31.256 +/- 4.067 | -1.092 +/- 1.704 | -117.710 +/- 17.836 | -65.931 +/- 14.514 | 1.141 +/- 0.181 | -152.335 +/- 4.585
PRO1157 | 28.845 +/- 2.722 | -4.492 +/- 1.119 | -9.003 +/- 1.574 | -2.748 +/- 0.964 | 0.278 +/- 0.075 | 12.881 +/- 2.810
SER1158 | 20.015 +/- 2.178 | -2.973 +/- 1.260 | -11.845 +/- 1.845 | -6.228 +/- 1.388 | 0.095 +/- 0.044 | -0.936 +/- 2.674
ILE1159 | 25.461 +/- 2.966 | -4.413 +/- 1.397 | -7.207 +/- 0.831 | -0.352 +/- 0.779 | 0.107 +/- 0.028 | 13.596 +/- 2.956
LEU1160 | 22.901 +/- 2.984 | -0.954 +/- 1.299 | -27.794 +/- 1.447 | -3.615 +/- 0.717 | 0.684 +/- 0.088 | -8.777 +/- 3.078
GLY1161 | 11.708 +/- 1.955 | -1.736 +/- 0.548 | -5.835 +/- 1.305 | -7.119 +/- 0.997 | 0.441 +/- 0.050 | -2.542 +/- 1.855
CYS1162 | 18.075 +/- 2.059 | -0.799 +/- 1.034 | -3.099 +/- 2.549 | -4.727 +/- 1.711 | 0.732 +/- 0.075 | 10.181 +/- 2.220
ASN1163 | 27.752 +/- 2.893 | -4.446 +/- 1.195 | -83.961 +/- 3.522 | -8.621 +/- 2.574 | 0.321 +/- 0.062 | -68.955 +/- 2.724
ILE1164 | 24.549 +/- 2.827 | -5.119 +/- 1.467 | -4.992 +/- 1.685 | -3.753 +/- 1.122 | 0.216 +/- 0.042 | 10.901 +/- 2.904
LEU1165 | 25.447 +/- 2.970 | -6.540 +/- 1.391 | -21.044 +/- 1.208 | -1.151 +/- 0.720 | 0.084 +/- 0.036 | -3.203 +/- 3.017
ARG1166 | 28.301 +/- 3.600 | -8.551 +/- 1.460 | -178.836 +/- 8.430 | -10.737 +/- 7.364 | 0.233 +/- 0.100 | -169.589 +/- 3.518
VAL1167 | 21.896 +/- 2.619 | -3.590 +/- 1.230 | -32.238 +/- 1.271 | -1.953 +/- 0.986 | 0.172 +/- 0.037 | -15.713 +/- 2.806
GLU1168 | 26.586 +/- 2.971 | -2.708 +/- 1.541 | -49.167 +/- 13.016 | -23.320 +/- 12.156 | 0.556 +/- 0.144 | -48.054 +/- 2.960
TYR1169 | 24.218 +/- 3.139 | -7.257 +/- 1.088 | -18.310 +/- 1.941 | -11.312 +/- 1.752 | 0.256 +/- 0.048 | -12.404 +/- 3.281
SER1170 | 17.451 +/- 2.311 | -4.611 +/- 1.067 | -12.220 +/- 2.716 | -2.296 +/- 2.208 | 0.181 +/- 0.061 | -1.494 +/- 2.876
LEU1171 | 26.437 +/- 2.847 | -6.806 +/- 1.342 | -27.506 +/- 1.369 | -1.138 +/- 0.695 | 0.003 +/- 0.005 | -9.010 +/- 2.972
LEU1172 | 24.233 +/- 2.844 | -4.104 +/- 1.385 | -31.717 +/- 1.208 | 0.398 +/- 0.508 | 0.305 +/- 0.058 | -10.884 +/- 3.074
ILE1173 | 26.535 +/- 3.074 | -6.270 +/- 1.600 | -13.580 +/- 1.041 | 0.444 +/- 0.499 | 0.000 +/- 0.001 | 7.128 +/- 3.052
TYR1174 | 25.359 +/- 3.290 | -6.715 +/- 1.446 | -34.223 +/- 2.234 | 0.109 +/- 1.296 | 0.100 +/- 0.042 | -15.369 +/- 3.437
VAL1175 | 21.851 +/- 2.385 | -5.993 +/- 1.323 | -30.755 +/- 1.130 | 3.185 +/- 0.555 | 0.001 +/- 0.002 | -11.711 +/- 2.546
SER1176 | 19.861 +/- 2.003 | -5.929 +/- 0.823 | -10.624 +/- 1.425 | -4.230 +/- 1.059 | 0.005 +/- 0.005 | -0.917 +/- 2.210
VAL1177 | 23.891 +/- 2.616 | -4.292 +/- 1.343 | -15.666 +/- 1.005 | 2.407 +/- 0.939 | 0.014 +/- 0.018 | 6.355 +/- 2.889
PRO1178 | 27.551 +/- 2.497 | -6.752 +/- 1.039 | -8.320 +/- 2.708 | -0.024 +/- 1.377 | 0.028 +/- 0.020 | 12.483 +/- 2.744
GLY1179 | 11.054 +/- 1.889 | -1.489 +/- 0.566 | -8.103 +/- 1.584 | -4.697 +/- 1.339 | 0.483 +/- 0.093 | -2.752 +/- 1.903
SER1180 | 17.216 +/- 2.220 | -2.272 +/- 0.914 | -1.613 +/- 2.864 | -8.585 +/- 1.884 | 0.313 +/- 0.074 | 5.059 +/- 2.956
LYS1181 | 24.717 +/- 3.156 | -1.476 +/- 1.229 | 42.010 +/- 15.398 | -64.633 +/- 14.555 | 1.079 +/- 0.180 | 1.697 +/- 3.743
LYS1182 | 25.356 +/- 3.337 | -5.199 +/- 1.200 | 32.968 +/- 6.581 | -58.262 +/- 6.538 | 0.610 +/- 0.100 | -4.527 +/- 3.596
VAL1183 | 22.642 +/- 2.580 | -4.291 +/- 1.257 | -30.310 +/- 1.162 | -0.002 +/- 0.644 | 0.031 +/- 0.019 | -11.930 +/- 2.719
ILE1184 | 27.410 +/- 3.183 | -3.513 +/- 1.493 | -12.022 +/- 2.829 | 1.133 +/- 1.642 | 0.422 +/- 0.107 | 13.429 +/- 3.166
LEU1185 | 24.672 +/- 3.072 | -5.273 +/- 1.439 | -35.555 +/- 1.375 | 1.883 +/- 0.685 | 0.075 +/- 0.044 | -14.198 +/- 3.122
ASP1186 | 23.463 +/- 2.715 | -2.901 +/- 1.167 | -33.199 +/- 7.419 | -39.255 +/- 7.345 | 0.655 +/- 0.071 | -51.237 +/- 2.628
LEU1187 | 25.209 +/- 2.891 | -5.179 +/- 1.520 | -20.544 +/- 1.949 | -1.195 +/- 1.022 | 0.028 +/- 0.021 | -1.682 +/- 3.120
PRO1188 | 27.884 +/- 2.612 | -3.525 +/- 0.871 | -4.508 +/- 1.665 | -1.396 +/- 0.955 | 0.524 +/- 0.058 | 18.980 +/- 2.671
LEU1189 | 25.018 +/- 2.764 | -6.303 +/- 1.270 | -25.649 +/- 1.089 | -1.218 +/- 0.914 | 0.045 +/- 0.020 | -8.108 +/- 2.993
VAL1190 | 21.849 +/- 2.545 | -4.204 +/- 1.251 | -27.273 +/- 0.952 | 0.434 +/- 0.408 | 0.200 +/- 0.031 | -8.994 +/- 2.553
ILE1191 | 24.984 +/- 2.966 | -4.789 +/- 1.469 | -11.308 +/- 2.103 | -1.201 +/- 1.031 | 0.101 +/- 0.036 | 7.787 +/- 3.015
GLY1192 | 10.301 +/- 1.710 | -2.921 +/- 0.814 | -9.614 +/- 1.461 | -2.054 +/- 0.940 | 0.052 +/- 0.023 | -4.236 +/- 1.800
SER1193 | 17.571 +/- 2.087 | -2.617 +/- 1.043 | -4.825 +/- 3.465 | -6.726 +/- 2.584 | 0.441 +/- 0.080 | 3.844 +/- 2.725
ARG1194 | 26.939 +/- 4.233 | -4.841 +/- 1.716 | -217.734 +/- 11.483 | -53.374 +/- 10.323 | 1.101 +/- 0.206 | -247.910 +/- 3.940
Sidechain Energy Decomposition:
Residue | Internal | van der Waals | Electrostatic | Polar Solvation | Non-Polar Solv. | TOTAL
-------------------------------------------------------------------------------------------------------------------------------------------
ASP 1 | 10.763 +/- 2.044 | -0.114 +/- 0.847 | -93.469 +/- 10.865 | 25.214 +/- 10.838 | 0.723 +/- 0.096 | -56.881 +/- 1.855
TYR 2 | 17.591 +/- 2.662 | -5.311 +/- 0.848 | -18.915 +/- 1.082 | -4.549 +/- 0.887 | 0.029 +/- 0.017 | -11.155 +/- 2.709
ARG 3 | 21.525 +/- 3.578 | -6.079 +/- 1.122 | -105.732 +/- 3.807 | -76.605 +/- 3.368 | 0.466 +/- 0.038 | -166.425 +/- 3.317
LYS 4 | 17.351 +/- 2.774 | -0.365 +/- 0.747 | 73.851 +/- 5.699 | -95.330 +/- 5.395 | 1.186 +/- 0.085 | -3.307 +/- 2.931
LYS 5 | 16.805 +/- 2.663 | -2.870 +/- 0.832 | 56.404 +/- 7.864 | -77.106 +/- 7.985 | 0.776 +/- 0.098 | -5.992 +/- 2.986
TYR 6 | 16.803 +/- 2.611 | -6.582 +/- 0.883 | -15.744 +/- 0.974 | -5.564 +/- 0.674 | 0.028 +/- 0.030 | -11.058 +/- 2.800
ARG 7 | 22.238 +/- 3.447 | -9.281 +/- 1.095 | -110.468 +/- 4.181 | -68.042 +/- 3.680 | 0.200 +/- 0.052 | -165.354 +/- 3.023
LYS 8 | 17.167 +/- 2.857 | -2.094 +/- 0.759 | 74.195 +/- 7.750 | -95.332 +/- 7.209 | 1.078 +/- 0.106 | -4.985 +/- 3.191
TYR 9 | 17.201 +/- 2.504 | -5.898 +/- 1.014 | -16.568 +/- 2.150 | -5.778 +/- 1.772 | 0.102 +/- 0.066 | -10.941 +/- 2.835
VAL 10 | 13.571 +/- 2.127 | -4.604 +/- 0.862 | -14.803 +/- 0.298 | -0.459 +/- 0.137 | 0.000 +/- 0.001 | -6.295 +/- 2.208
ARG 11 | 21.705 +/- 3.387 | -4.598 +/- 1.059 | -102.736 +/- 6.126 | -80.483 +/- 5.520 | 0.822 +/- 0.105 | -165.290 +/- 3.030
SER 12 | 10.145 +/- 1.626 | -1.587 +/- 0.562 | 1.192 +/- 2.709 | -6.991 +/- 2.741 | 0.348 +/- 0.085 | 3.108 +/- 1.818
ARG 13 | 22.312 +/- 3.649 | -4.480 +/- 1.610 | -168.672 +/- 10.294 | -19.654 +/- 7.911 | 0.409 +/- 0.159 | -170.085 +/- 4.048
PHE 14 | 15.531 +/- 2.522 | -4.545 +/- 1.048 | 2.606 +/- 0.531 | -1.841 +/- 0.413 | 0.151 +/- 0.071 | 11.903 +/- 2.615
GLN 15 | 22.989 +/- 2.437 | -4.098 +/- 0.957 | -64.144 +/- 3.166 | -6.395 +/- 2.507 | 0.337 +/- 0.086 | -51.310 +/- 2.367
CYS 16 | 9.735 +/- 1.537 | -2.612 +/- 0.545 | 6.417 +/- 1.428 | -2.304 +/- 1.153 | 0.349 +/- 0.045 | 11.585 +/- 1.551
ILE 17 | 18.052 +/- 2.533 | -4.213 +/- 1.097 | -1.171 +/- 0.302 | -0.998 +/- 0.229 | 0.021 +/- 0.016 | 11.690 +/- 2.559
GLU 18 | 18.140 +/- 2.169 | -2.735 +/- 1.691 | -100.852 +/- 5.106 | 28.385 +/- 4.099 | 0.001 +/- 0.003 | -57.061 +/- 3.251
ASP 19 | 14.568 +/- 1.798 | -3.973 +/- 1.190 | -66.755 +/- 4.356 | 3.437 +/- 3.842 | 0.013 +/- 0.011 | -52.710 +/- 2.201
ARG 20 | 22.735 +/- 3.479 | -6.830 +/- 1.469 | -154.847 +/- 4.705 | -30.517 +/- 3.720 | 0.028 +/- 0.012 | -169.431 +/- 3.526
ASN 21 | 21.529 +/- 2.319 | -4.442 +/- 0.861 | -81.418 +/- 1.940 | -2.178 +/- 1.180 | 0.025 +/- 0.019 | -66.484 +/- 2.161
ALA 22 | 7.526 +/- 1.423 | -2.295 +/- 0.373 | 2.740 +/- 0.185 | -0.819 +/- 0.151 | 0.027 +/- 0.014 | 7.179 +/- 1.479
ARG 23 | 22.506 +/- 3.697 | -6.184 +/- 1.384 | -162.802 +/- 6.322 | -18.629 +/- 4.461 | 0.077 +/- 0.032 | -165.033 +/- 3.958
LEU 24 | 16.561 +/- 2.440 | -3.103 +/- 0.940 | -22.507 +/- 0.497 | -0.214 +/- 0.212 | 0.125 +/- 0.048 | -9.138 +/- 2.535
GLY 25 | 2.860 +/- 0.541 | -0.879 +/- 0.218 | -0.119 +/- 0.144 | 0.078 +/- 0.115 | 0.000 +/- 0.000 | 1.939 +/- 0.555
GLU 26 | 17.715 +/- 2.364 | -2.615 +/- 1.219 | -54.881 +/- 16.109 | -7.380 +/- 15.158 | 0.361 +/- 0.168 | -46.799 +/- 2.850
SER 27 | 9.480 +/- 1.545 | -1.415 +/- 1.101 | -9.008 +/- 2.403 | 0.180 +/- 1.596 | 0.059 +/- 0.022 | -0.704 +/- 1.921
VAL 28 | 14.055 +/- 2.192 | -1.385 +/- 0.791 | -15.676 +/- 0.356 | -0.692 +/- 0.148 | 0.531 +/- 0.063 | -3.167 +/- 2.280
SER 29 | 10.568 +/- 1.552 | -2.145 +/- 0.639 | -0.808 +/- 1.989 | -5.807 +/- 1.639 | 0.196 +/- 0.035 | 2.005 +/- 1.988
LEU 30 | 15.505 +/- 2.317 | -4.835 +/- 1.084 | -21.546 +/- 0.448 | -0.295 +/- 0.240 | 0.037 +/- 0.030 | -11.135 +/- 2.388
ASN 31 | 20.002 +/- 2.529 | -1.517 +/- 0.763 | -78.188 +/- 2.737 | -7.909 +/- 1.972 | 0.655 +/- 0.098 | -66.957 +/- 2.312
LYS 32 | 17.624 +/- 2.885 | -0.424 +/- 0.710 | 51.456 +/- 7.351 | -73.913 +/- 7.254 | 1.239 +/- 0.075 | -4.019 +/- 2.991
ARG 33 | 22.073 +/- 3.670 | -5.281 +/- 1.421 | -177.851 +/- 10.078 | -14.480 +/- 6.485 | 0.294 +/- 0.043 | -175.246 +/- 4.708
TYR 34 | 16.527 +/- 2.664 | -7.042 +/- 0.909 | -13.455 +/- 0.916 | -9.987 +/- 0.611 | 0.083 +/- 0.038 | -13.874 +/- 2.879
THR 35 | 14.355 +/- 2.064 | -3.068 +/- 0.958 | -24.204 +/- 2.190 | -1.033 +/- 1.403 | 0.034 +/- 0.029 | -13.915 +/- 2.342
ARG 36 | 21.460 +/- 3.641 | -3.372 +/- 1.233 | -119.688 +/- 8.053 | -63.726 +/- 7.614 | 0.712 +/- 0.253 | -164.614 +/- 3.466
LEU 37 | 15.597 +/- 2.642 | -4.120 +/- 1.046 | -21.027 +/- 0.388 | -0.048 +/- 0.332 | 0.024 +/- 0.017 | -9.573 +/- 2.807
ARG 38 | 22.381 +/- 3.452 | -7.603 +/- 1.382 | -162.683 +/- 7.579 | -20.461 +/- 6.343 | 0.074 +/- 0.036 | -168.292 +/- 3.572
LEU 39 | 15.734 +/- 2.509 | -4.734 +/- 1.067 | -21.609 +/- 0.441 | 0.221 +/- 0.216 | 0.014 +/- 0.016 | -10.372 +/- 2.617
ILE 40 | 17.613 +/- 2.582 | -2.127 +/- 1.100 | -1.910 +/- 0.391 | -0.156 +/- 0.254 | 0.509 +/- 0.069 | 13.929 +/- 2.555
LYS 41 | 17.001 +/- 2.815 | -4.513 +/- 1.010 | -8.155 +/- 13.012 | -15.739 +/- 11.592 | 0.391 +/- 0.104 | -11.015 +/- 3.797
GLU 42 | 16.972 +/- 2.241 | -4.767 +/- 1.174 | -49.757 +/- 7.545 | -7.141 +/- 6.791 | 0.064 +/- 0.053 | -44.629 +/- 2.561
HIE 43 | 33.460 +/- 2.495 | -6.770 +/- 0.777 | -5.802 +/- 2.061 | -7.275 +/- 1.463 | 0.271 +/- 0.103 | 13.883 +/- 2.718
ARG 44 | 21.849 +/- 3.622 | -5.075 +/- 1.590 | -169.495 +/- 5.167 | -22.916 +/- 4.508 | 0.214 +/- 0.066 | -175.423 +/- 3.525
SER 45 | 9.879 +/- 1.618 | -1.535 +/- 0.690 | -4.120 +/- 3.636 | -4.083 +/- 1.702 | 0.192 +/- 0.091 | 0.333 +/- 2.837
GLN 46 | 23.213 +/- 2.692 | -2.805 +/- 1.215 | -71.823 +/- 4.283 | -0.680 +/- 4.197 | 0.560 +/- 0.161 | -51.535 +/- 2.674
GLN 47 | 23.061 +/- 2.680 | -4.204 +/- 1.049 | -69.439 +/- 4.727 | -4.085 +/- 2.861 | 0.254 +/- 0.064 | -54.414 +/- 3.084
GLU 48 | 17.196 +/- 2.458 | -1.580 +/- 1.056 | -22.910 +/- 13.944 | -37.406 +/- 12.084 | 0.611 +/- 0.097 | -44.090 +/- 3.066
ARG 49 | 21.736 +/- 3.737 | -1.612 +/- 1.142 | -152.356 +/- 11.501 | -35.528 +/- 9.290 | 1.135 +/- 0.177 | -166.625 +/- 3.742
GLU 50 | 16.387 +/- 2.228 | -0.909 +/- 0.874 | -20.062 +/- 6.571 | -42.570 +/- 6.378 | 0.841 +/- 0.066 | -46.313 +/- 2.240
GLN 51 | 23.165 +/- 2.861 | 0.225 +/- 0.840 | -65.397 +/- 3.683 | -9.463 +/- 2.526 | 1.041 +/- 0.064 | -50.429 +/- 2.811
GLU 52 | 16.882 +/- 2.187 | -2.493 +/- 1.306 | -74.165 +/- 6.593 | 8.189 +/- 5.140 | 0.130 +/- 0.055 | -51.456 +/- 3.166
LEU 53 | 15.893 +/- 2.430 | 0.797 +/- 0.934 | -22.220 +/- 0.474 | -1.064 +/- 0.197 | 1.020 +/- 0.052 | -5.573 +/- 2.526
LEU 54 | 15.151 +/- 2.480 | -1.130 +/- 0.970 | -21.132 +/- 0.432 | -1.304 +/- 0.203 | 0.626 +/- 0.056 | -7.789 +/- 2.607
ALA 55 | 6.666 +/- 1.335 | -1.301 +/- 0.389 | 3.017 +/- 0.256 | -1.069 +/- 0.212 | 0.250 +/- 0.057 | 7.563 +/- 1.377
ILE 56 | 16.783 +/- 2.377 | -1.854 +/- 1.088 | -1.144 +/- 0.341 | -0.746 +/- 0.272 | 0.305 +/- 0.104 | 13.344 +/- 2.434
GLY 57 | 2.477 +/- 0.588 | -0.147 +/- 0.249 | -0.378 +/- 0.196 | 0.538 +/- 0.184 | 0.002 +/- 0.002 | 2.493 +/- 0.592
LYS 58 | 17.488 +/- 2.987 | -0.192 +/- 1.032 | -18.607 +/- 16.642 | -7.087 +/- 15.450 | 0.893 +/- 0.182 | -7.505 +/- 3.629
THR 59 | 14.503 +/- 1.935 | -1.960 +/- 1.044 | -30.429 +/- 1.523 | 2.390 +/- 0.871 | 0.093 +/- 0.071 | -15.403 +/- 2.098
LYS 60 | 17.033 +/- 2.908 | -1.610 +/- 0.929 | 29.391 +/- 5.696 | -51.636 +/- 5.970 | 0.994 +/- 0.117 | -5.828 +/- 3.135
THR 61 | 14.389 +/- 2.039 | -0.440 +/- 0.641 | -20.620 +/- 2.042 | -5.601 +/- 1.523 | 0.738 +/- 0.077 | -11.533 +/- 2.085
CYS 62 | 9.193 +/- 1.641 | -3.499 +/- 0.638 | 4.453 +/- 0.947 | -0.068 +/- 0.759 | 0.076 +/- 0.054 | 10.154 +/- 1.751
GLU 63 | 16.303 +/- 2.543 | -0.903 +/- 0.813 | -23.019 +/- 6.494 | -38.901 +/- 6.872 | 0.907 +/- 0.066 | -45.613 +/- 2.368
SER 64 | 10.620 +/- 1.663 | -1.878 +/- 0.705 | -0.178 +/- 1.400 | -4.900 +/- 1.609 | 0.235 +/- 0.113 | 3.899 +/- 1.753
PRO 65 | 18.304 +/- 1.978 | -1.732 +/- 0.745 | 4.975 +/- 1.593 | -4.813 +/- 1.434 | 0.381 +/- 0.087 | 17.115 +/- 2.154
VAL 66 | 13.443 +/- 2.101 | -0.330 +/- 0.877 | -15.709 +/- 0.529 | -0.703 +/- 0.236 | 0.702 +/- 0.073 | -2.598 +/- 2.087
SER 67 | 9.326 +/- 1.483 | -2.827 +/- 0.719 | -5.050 +/- 1.186 | -1.777 +/- 0.861 | 0.000 +/- 0.002 | -0.327 +/- 1.685
PRO 68 | 18.176 +/- 1.959 | -2.640 +/- 0.566 | 7.078 +/- 1.351 | -6.751 +/- 1.223 | 0.344 +/- 0.063 | 16.207 +/- 2.066
ILE 69 | 17.047 +/- 2.659 | -4.965 +/- 1.061 | -1.679 +/- 0.274 | -0.320 +/- 0.188 | 0.039 +/- 0.028 | 10.122 +/- 2.598
LYS 70 | 16.389 +/- 2.826 | -6.951 +/- 1.073 | 7.393 +/- 8.246 | -22.038 +/- 7.925 | 0.055 +/- 0.052 | -5.152 +/- 3.625
MET 71 | 15.083 +/- 2.478 | -5.965 +/- 0.964 | 0.994 +/- 1.045 | -0.334 +/- 1.074 | 0.084 +/- 0.059 | 9.861 +/- 2.614
GLU 72 | 16.475 +/- 2.411 | -3.007 +/- 1.083 | -45.071 +/- 12.570 | -14.559 +/- 10.871 | 0.326 +/- 0.106 | -45.836 +/- 2.922
LEU 73 | 15.310 +/- 2.301 | -1.297 +/- 1.113 | -23.575 +/- 0.549 | 0.285 +/- 0.283 | 0.508 +/- 0.099 | -8.769 +/- 2.393
LEU 74 | 16.082 +/- 2.592 | -3.944 +/- 1.103 | -21.816 +/- 0.493 | -0.461 +/- 0.203 | 0.026 +/- 0.026 | -10.114 +/- 2.713
PHE 75 | 14.781 +/- 2.458 | -4.091 +/- 0.821 | 1.868 +/- 0.313 | -2.254 +/- 0.281 | 0.074 +/- 0.037 | 10.377 +/- 2.597
ASP 76 | 13.496 +/- 1.944 | -2.338 +/- 1.056 | -52.317 +/- 6.440 | -11.349 +/- 5.568 | 0.167 +/- 0.046 | -52.341 +/- 2.248
PRO 77 | 18.016 +/- 1.869 | -1.639 +/- 0.647 | -2.032 +/- 1.239 | 1.688 +/- 1.177 | 0.466 +/- 0.081 | 16.499 +/- 2.014
ASP 78 | 14.056 +/- 1.850 | -2.412 +/- 1.003 | -28.243 +/- 11.339 | -34.747 +/- 10.038 | 0.092 +/- 0.077 | -51.256 +/- 2.269
ASP 79 | 12.681 +/- 2.170 | -0.616 +/- 0.748 | -12.779 +/- 11.488 | -51.523 +/- 11.022 | 0.669 +/- 0.097 | -51.568 +/- 2.040
GLU 80 | 16.504 +/- 2.457 | -2.202 +/- 1.026 | -26.863 +/- 11.259 | -34.262 +/- 10.638 | 0.351 +/- 0.139 | -46.472 +/- 2.518
HIE 81 | 32.642 +/- 2.224 | -6.456 +/- 0.791 | -9.950 +/- 1.607 | -3.448 +/- 1.175 | 0.157 +/- 0.056 | 12.945 +/- 2.377
SER 82 | 10.085 +/- 1.524 | -1.732 +/- 0.548 | -0.620 +/- 1.568 | -5.469 +/- 1.342 | 0.288 +/- 0.068 | 2.553 +/- 1.637
GLU 83 | 18.409 +/- 2.394 | -0.549 +/- 0.811 | -3.015 +/- 6.430 | -59.572 +/- 6.431 | 0.899 +/- 0.079 | -43.828 +/- 2.291
PRO 84 | 18.051 +/- 1.870 | -0.580 +/- 0.702 | -2.347 +/- 1.271 | 2.055 +/- 1.168 | 0.604 +/- 0.089 | 17.783 +/- 2.033
VAL 85 | 13.047 +/- 2.208 | -3.443 +/- 0.869 | -15.999 +/- 0.331 | 0.451 +/- 0.144 | 0.045 +/- 0.027 | -5.898 +/- 2.260
HIE 86 | 32.349 +/- 2.243 | -6.104 +/- 0.919 | -20.603 +/- 3.505 | 2.700 +/- 2.038 | 0.162 +/- 0.072 | 8.504 +/- 3.093
THR 87 | 13.599 +/- 1.890 | -4.330 +/- 0.813 | -23.877 +/- 1.310 | -1.063 +/- 0.663 | 0.006 +/- 0.008 | -15.666 +/- 2.467
VAL 88 | 12.745 +/- 2.045 | -4.524 +/- 0.813 | -15.985 +/- 0.285 | 0.145 +/- 0.144 | 0.019 +/- 0.013 | -7.601 +/- 2.147
VAL 89 | 13.958 +/- 2.195 | -4.320 +/- 0.906 | -16.273 +/- 0.351 | 0.555 +/- 0.164 | 0.003 +/- 0.006 | -6.076 +/- 2.249
PHE 90 | 16.510 +/- 2.615 | -5.396 +/- 0.922 | 2.092 +/- 0.241 | -3.008 +/- 0.338 | 0.006 +/- 0.012 | 10.205 +/- 2.756
GLN 91 | 23.578 +/- 2.515 | -5.829 +/- 1.076 | -69.145 +/- 3.100 | -1.006 +/- 2.222 | 0.133 +/- 0.067 | -52.270 +/- 2.630
GLY 92 | 2.441 +/- 0.593 | -0.942 +/- 0.242 | -0.523 +/- 0.183 | 0.389 +/- 0.138 | 0.001 +/- 0.002 | 1.366 +/- 0.608
ALA 93 | 6.869 +/- 1.484 | -1.010 +/- 0.341 | 2.976 +/- 0.251 | -1.062 +/- 0.205 | 0.331 +/- 0.042 | 8.105 +/- 1.496
ALA 94 | 6.702 +/- 1.398 | -1.544 +/- 0.376 | 3.220 +/- 0.238 | -1.163 +/- 0.197 | 0.086 +/- 0.041 | 7.301 +/- 1.428
GLY 95 | 2.458 +/- 0.575 | -1.060 +/- 0.176 | -0.668 +/- 0.143 | 0.640 +/- 0.126 | 0.000 +/- 0.001 | 1.370 +/- 0.583
ILE 96 | 16.632 +/- 2.450 | -4.186 +/- 1.104 | -1.267 +/- 0.287 | -0.496 +/- 0.201 | 0.064 +/- 0.028 | 10.748 +/- 2.538
GLY 97 | 2.992 +/- 0.613 | -1.159 +/- 0.178 | -0.785 +/- 0.133 | 0.578 +/- 0.122 | 0.000 +/- 0.000 | 1.626 +/- 0.631
LYS 98 | 19.018 +/- 2.949 | -7.269 +/- 1.394 | 13.803 +/- 6.177 | -26.247 +/- 5.231 | 0.055 +/- 0.022 | -0.639 +/- 3.814
THR 99 | 15.642 +/- 2.120 | -3.173 +/- 0.961 | -24.680 +/- 1.451 | -0.607 +/- 0.583 | 0.053 +/- 0.018 | -12.765 +/- 2.306
ILE 100 | 17.032 +/- 2.574 | -5.287 +/- 1.073 | -1.123 +/- 0.209 | -0.817 +/- 0.164 | 0.011 +/- 0.007 | 9.816 +/- 2.566
LEU 101 | 16.257 +/- 2.378 | -4.644 +/- 0.988 | -22.039 +/- 0.393 | -0.206 +/- 0.265 | 0.064 +/- 0.040 | -10.568 +/- 2.528
ALA 102 | 6.744 +/- 1.305 | -2.999 +/- 0.366 | 2.897 +/- 0.169 | -0.779 +/- 0.126 | 0.000 +/- 0.001 | 5.863 +/- 1.342
ARG 103 | 23.167 +/- 3.570 | -7.397 +/- 1.398 | -150.136 +/- 4.985 | -31.945 +/- 3.890 | 0.104 +/- 0.031 | -166.207 +/- 3.887
LYS 104 | 18.094 +/- 2.773 | -4.760 +/- 1.193 | 25.229 +/- 7.389 | -47.376 +/- 6.151 | 0.196 +/- 0.090 | -8.618 +/- 3.387
MET 105 | 14.714 +/- 2.270 | -5.144 +/- 0.696 | 2.425 +/- 0.417 | -1.801 +/- 0.343 | 0.242 +/- 0.068 | 10.436 +/- 2.353
MET 106 | 14.295 +/- 2.360 | -7.720 +/- 0.691 | 2.745 +/- 0.431 | -1.379 +/- 0.438 | 0.002 +/- 0.003 | 7.944 +/- 2.287
LEU 107 | 17.391 +/- 2.526 | -5.117 +/- 1.064 | -21.481 +/- 0.449 | -0.661 +/- 0.236 | 0.054 +/- 0.031 | -9.813 +/- 2.541
ASP 108 | 12.857 +/- 2.044 | -2.949 +/- 0.892 | -86.135 +/- 5.990 | 22.223 +/- 5.270 | 0.233 +/- 0.068 | -53.771 +/- 2.030
TRP 109 | 20.702 +/- 2.992 | -11.992 +/- 0.921 | 5.477 +/- 1.140 | -2.637 +/- 0.629 | 0.038 +/- 0.016 | 11.587 +/- 3.183
ALA 110 | 6.662 +/- 1.274 | -3.472 +/- 0.396 | 4.051 +/- 0.201 | -1.973 +/- 0.166 | 0.001 +/- 0.003 | 5.269 +/- 1.341
SER 111 | 9.600 +/- 1.415 | -1.391 +/- 0.823 | -1.436 +/- 1.798 | -4.073 +/- 1.473 | 0.241 +/- 0.053 | 2.942 +/- 1.632
GLY 112 | 2.652 +/- 0.604 | -0.742 +/- 0.196 | -1.494 +/- 0.147 | 1.584 +/- 0.127 | 0.001 +/- 0.003 | 2.001 +/- 0.632
THR 113 | 13.042 +/- 2.166 | -0.783 +/- 0.668 | -19.012 +/- 1.058 | -7.038 +/- 1.009 | 0.649 +/- 0.049 | -13.142 +/- 2.263
LEU 114 | 15.564 +/- 2.284 | 0.893 +/- 0.971 | -21.809 +/- 0.436 | -1.237 +/- 0.223 | 0.974 +/- 0.073 | -5.615 +/- 2.337
TYR 115 | 16.904 +/- 2.737 | -5.668 +/- 1.015 | -21.385 +/- 1.522 | -2.369 +/- 1.193 | 0.150 +/- 0.040 | -12.367 +/- 2.914
GLN 116 | 23.540 +/- 2.756 | -4.465 +/- 1.028 | -66.576 +/- 6.599 | -4.093 +/- 5.662 | 0.221 +/- 0.090 | -51.373 +/- 2.962
ASP 117 | 14.306 +/- 2.193 | -2.035 +/- 0.917 | -33.314 +/- 10.627 | -29.207 +/- 9.560 | 0.471 +/- 0.087 | -49.779 +/- 2.436
ARG 118 | 21.395 +/- 3.435 | -4.104 +/- 1.557 | -184.197 +/- 6.327 | -9.415 +/- 4.594 | 0.252 +/- 0.058 | -176.069 +/- 3.474
PHE 119 | 14.816 +/- 2.662 | -6.371 +/- 0.772 | 1.950 +/- 0.346 | -2.870 +/- 0.306 | 0.072 +/- 0.030 | 7.596 +/- 2.774
ASP 120 | 12.588 +/- 1.836 | -1.925 +/- 0.956 | -81.339 +/- 4.407 | 15.811 +/- 4.285 | 0.297 +/- 0.028 | -54.569 +/- 1.807
TYR 121 | 16.398 +/- 2.661 | -4.604 +/- 0.812 | -14.902 +/- 1.819 | -8.340 +/- 1.645 | 0.314 +/- 0.044 | -11.134 +/- 2.697
LEU 122 | 16.970 +/- 2.305 | -5.041 +/- 1.096 | -21.758 +/- 0.384 | -0.766 +/- 0.179 | 0.017 +/- 0.014 | -10.578 +/- 2.511
PHE 123 | 15.298 +/- 2.509 | -3.628 +/- 1.038 | 1.765 +/- 0.518 | -1.270 +/- 0.420 | 0.231 +/- 0.139 | 12.396 +/- 2.724
TYR 124 | 16.677 +/- 2.716 | -5.695 +/- 1.036 | -19.050 +/- 2.276 | -3.446 +/- 1.807 | 0.062 +/- 0.037 | -11.452 +/- 2.892
ILE 125 | 17.235 +/- 2.457 | -3.931 +/- 1.068 | -1.764 +/- 0.229 | -0.381 +/- 0.159 | 0.083 +/- 0.049 | 11.241 +/- 2.469
HIE 126 | 33.397 +/- 2.389 | -8.017 +/- 0.719 | -9.507 +/- 2.054 | -5.364 +/- 1.223 | 0.086 +/- 0.030 | 10.596 +/- 2.903
CYS 127 | 8.933 +/- 1.515 | -5.099 +/- 0.556 | 6.305 +/- 0.637 | -1.389 +/- 0.406 | 0.011 +/- 0.012 | 8.761 +/- 1.701
ARG 128 | 22.046 +/- 3.768 | -6.446 +/- 1.618 | -177.584 +/- 5.027 | -7.337 +/- 3.704 | 0.020 +/- 0.017 | -169.302 +/- 4.292
GLU 129 | 17.348 +/- 2.393 | -3.773 +/- 1.142 | -39.888 +/- 10.669 | -17.239 +/- 9.451 | 0.268 +/- 0.112 | -43.284 +/- 2.539
VAL 130 | 13.415 +/- 2.261 | -3.128 +/- 1.003 | -16.158 +/- 0.393 | 0.272 +/- 0.165 | 0.096 +/- 0.077 | -5.503 +/- 2.409
SER 131 | 10.476 +/- 1.538 | -2.066 +/- 0.755 | -3.201 +/- 1.831 | -2.090 +/- 1.475 | 0.091 +/- 0.065 | 3.211 +/- 1.799
LEU 132 | 15.579 +/- 2.516 | -2.946 +/- 1.151 | -22.160 +/- 0.479 | -0.291 +/- 0.249 | 0.155 +/- 0.105 | -9.663 +/- 2.745
VAL 133 | 13.577 +/- 2.161 | 0.586 +/- 0.816 | -16.056 +/- 0.479 | -0.251 +/- 0.223 | 0.868 +/- 0.083 | -1.275 +/- 2.193
THR 134 | 13.667 +/- 2.051 | -0.729 +/- 0.703 | -20.933 +/- 1.428 | -4.907 +/- 1.018 | 0.601 +/- 0.111 | -12.300 +/- 2.225
GLN 135 | 23.528 +/- 2.630 | -0.725 +/- 1.086 | -64.310 +/- 2.956 | -9.373 +/- 2.715 | 0.897 +/- 0.193 | -49.983 +/- 2.393
ARG 136 | 21.637 +/- 3.780 | -4.087 +/- 1.504 | -186.870 +/- 8.929 | -1.496 +/- 6.445 | 0.321 +/- 0.116 | -170.495 +/- 5.004
SER 137 | 9.430 +/- 1.470 | -1.300 +/- 0.680 | -2.975 +/- 3.679 | -3.946 +/- 3.312 | 0.288 +/- 0.170 | 1.497 +/- 1.982
LEU 138 | 16.101 +/- 2.480 | -1.190 +/- 1.242 | -22.184 +/- 0.574 | -0.731 +/- 0.291 | 0.502 +/- 0.245 | -7.502 +/- 2.733
GLY 139 | 2.532 +/- 0.646 | -0.748 +/- 0.228 | -0.704 +/- 0.233 | 0.737 +/- 0.226 | 0.004 +/- 0.007 | 1.822 +/- 0.677
ASP 140 | 13.887 +/- 2.115 | -2.580 +/- 1.000 | -49.270 +/- 8.509 | -13.286 +/- 8.741 | 0.447 +/- 0.141 | -50.801 +/- 2.047
LEU 141 | 15.792 +/- 2.571 | 0.712 +/- 0.995 | -22.362 +/- 0.442 | -0.941 +/- 0.212 | 1.035 +/- 0.086 | -5.763 +/- 2.593
ILE 142 | 17.056 +/- 2.411 | -0.923 +/- 1.113 | -0.760 +/- 0.490 | -1.176 +/- 0.371 | 0.568 +/- 0.144 | 14.765 +/- 2.553
MET 143 | 14.457 +/- 2.225 | -6.940 +/- 0.962 | 0.752 +/- 1.243 | -0.363 +/- 1.040 | 0.057 +/- 0.072 | 7.963 +/- 2.425
SER 144 | 10.530 +/- 1.587 | -1.075 +/- 0.711 | -0.511 +/- 3.411 | -5.975 +/- 3.539 | 0.390 +/- 0.096 | 3.359 +/- 1.933
CYS 145 | 9.074 +/- 1.576 | -3.116 +/- 0.794 | 5.476 +/- 1.284 | -0.817 +/- 1.106 | 0.110 +/- 0.108 | 10.727 +/- 1.742
CYS 146 | 9.367 +/- 1.595 | -1.689 +/- 0.840 | 5.622 +/- 1.396 | -1.616 +/- 1.123 | 0.461 +/- 0.203 | 12.146 +/- 1.876
PRO 147 | 17.829 +/- 1.893 | -3.506 +/- 0.968 | 8.002 +/- 1.210 | -7.957 +/- 1.019 | 0.152 +/- 0.132 | 14.521 +/- 2.034
ASP 148 | 12.548 +/- 2.192 | -1.612 +/- 1.062 | -100.559 +/- 11.796 | 35.285 +/- 10.642 | 0.200 +/- 0.063 | -54.139 +/- 2.346
PRO 149 | 17.830 +/- 1.941 | -2.470 +/- 1.333 | 9.284 +/- 1.344 | -9.022 +/- 1.072 | 0.386 +/- 0.247 | 16.009 +/- 2.281
ASN 150 | 19.839 +/- 2.262 | -3.234 +/- 0.728 | -79.735 +/- 3.391 | -2.996 +/- 2.414 | 0.213 +/- 0.085 | -65.914 +/- 2.255
PRO 151 | 18.744 +/- 1.836 | -2.483 +/- 0.896 | 8.224 +/- 1.371 | -7.600 +/- 1.405 | 0.361 +/- 0.139 | 17.245 +/- 2.066
PRO 152 | 18.014 +/- 1.924 | -2.230 +/- 0.641 | 10.139 +/- 0.946 | -10.001 +/- 0.916 | 0.454 +/- 0.083 | 16.375 +/- 2.076
ILE 153 | 16.440 +/- 2.419 | -2.970 +/- 1.051 | -0.626 +/- 0.192 | -1.417 +/- 0.131 | 0.158 +/- 0.042 | 11.585 +/- 2.523
HIE 154 | 33.594 +/- 2.393 | -8.234 +/- 0.866 | -11.870 +/- 2.872 | -0.625 +/- 1.535 | 0.111 +/- 0.072 | 12.975 +/- 2.883
LYS 155 | 16.907 +/- 2.701 | -2.221 +/- 0.910 | 55.036 +/- 3.816 | -76.922 +/- 4.272 | 0.966 +/- 0.123 | -6.234 +/- 3.188
ILE 156 | 16.629 +/- 2.421 | -0.067 +/- 1.007 | -0.540 +/- 0.211 | -1.325 +/- 0.130 | 0.797 +/- 0.056 | 15.494 +/- 2.392
VAL 157 | 14.015 +/- 2.082 | -0.393 +/- 0.965 | -15.771 +/- 0.315 | -0.452 +/- 0.172 | 0.429 +/- 0.055 | -2.173 +/- 2.154
ARG 158 | 22.420 +/- 3.862 | -3.562 +/- 1.169 | -119.961 +/- 5.989 | -63.223 +/- 5.655 | 0.993 +/- 0.149 | -163.333 +/- 3.448
LYS 159 | 18.325 +/- 3.047 | -0.088 +/- 0.856 | 35.885 +/- 9.626 | -55.358 +/- 10.073 | 1.280 +/- 0.113 | 0.045 +/- 3.391
PRO 160 | 18.428 +/- 1.993 | -2.239 +/- 0.706 | 7.982 +/- 0.983 | -7.350 +/- 0.887 | 0.316 +/- 0.067 | 17.138 +/- 2.167
SER 161 | 10.289 +/- 1.627 | -2.718 +/- 0.796 | -4.907 +/- 2.834 | -2.403 +/- 1.508 | 0.076 +/- 0.048 | 0.337 +/- 2.423
ARG 162 | 21.041 +/- 3.351 | -3.771 +/- 1.421 | -170.551 +/- 5.769 | -22.157 +/- 5.017 | 0.389 +/- 0.053 | -175.049 +/- 2.986
ILE 163 | 17.217 +/- 2.533 | -4.984 +/- 1.115 | -0.740 +/- 0.197 | -1.069 +/- 0.138 | 0.021 +/- 0.017 | 10.444 +/- 2.599
LEU 164 | 16.291 +/- 2.432 | -5.411 +/- 1.135 | -22.098 +/- 0.406 | -0.410 +/- 0.167 | 0.028 +/- 0.028 | -11.599 +/- 2.569
PHE 165 | 16.200 +/- 2.566 | -4.476 +/- 1.061 | 2.097 +/- 0.411 | -1.761 +/- 0.298 | 0.119 +/- 0.071 | 12.180 +/- 2.745
LEU 166 | 16.883 +/- 2.413 | -5.551 +/- 0.991 | -21.768 +/- 0.393 | -0.698 +/- 0.164 | 0.005 +/- 0.006 | -11.129 +/- 2.515
MET 167 | 14.935 +/- 2.253 | -7.050 +/- 0.851 | 0.735 +/- 0.551 | -0.518 +/- 0.406 | 0.021 +/- 0.022 | 8.123 +/- 2.420
ASP 168 | 14.662 +/- 1.985 | -2.476 +/- 1.371 | -87.386 +/- 5.939 | 18.654 +/- 3.835 | 0.000 +/- 0.002 | -56.546 +/- 3.492
GLY 169 | 2.445 +/- 0.599 | -1.222 +/- 0.199 | 0.000 +/- 0.130 | 0.114 +/- 0.107 | 0.001 +/- 0.002 | 1.338 +/- 0.631
PHE 170 | 16.050 +/- 2.546 | -6.096 +/- 0.959 | 0.969 +/- 0.451 | -2.348 +/- 0.356 | 0.032 +/- 0.031 | 8.607 +/- 2.752
ASP 171 | 14.242 +/- 1.859 | -4.948 +/- 1.029 | -61.824 +/- 6.549 | 3.590 +/- 5.243 | 0.019 +/- 0.014 | -48.921 +/- 2.589
GLU 172 | 17.541 +/- 2.129 | -5.144 +/- 1.323 | -60.770 +/- 5.201 | 1.880 +/- 4.909 | 0.015 +/- 0.009 | -46.478 +/- 2.682
LEU 173 | 16.228 +/- 2.519 | -4.223 +/- 1.060 | -22.799 +/- 0.433 | 0.463 +/- 0.257 | 0.069 +/- 0.056 | -10.262 +/- 2.561
GLN 174 | 23.941 +/- 2.819 | -4.663 +/- 1.072 | -68.060 +/- 2.426 | -2.518 +/- 1.575 | 0.112 +/- 0.049 | -51.187 +/- 2.698
GLY 175 | 2.467 +/- 0.616 | -0.549 +/- 0.214 | 0.345 +/- 0.204 | -0.269 +/- 0.192 | 0.007 +/- 0.008 | 2.001 +/- 0.658
ALA 176 | 7.017 +/- 1.363 | -1.810 +/- 0.622 | 1.354 +/- 0.335 | 0.603 +/- 0.242 | 0.078 +/- 0.110 | 7.241 +/- 1.372
PHE 177 | 15.741 +/- 2.564 | -0.003 +/- 1.364 | 1.364 +/- 0.748 | -1.630 +/- 0.512 | 0.904 +/- 0.280 | 16.376 +/- 3.019
ASP 178 | 13.357 +/- 2.147 | -2.009 +/- 0.773 | 1.247 +/- 6.234 | -64.069 +/- 6.832 | 0.502 +/- 0.149 | -50.972 +/- 2.109
GLU 179 | 16.568 +/- 2.533 | -2.333 +/- 1.216 | -0.566 +/- 12.804 | -59.181 +/- 12.787 | 0.493 +/- 0.220 | -45.018 +/- 2.752
HIE 180 | 32.656 +/- 2.144 | -5.323 +/- 0.827 | -5.103 +/- 1.811 | -7.809 +/- 1.274 | 0.456 +/- 0.127 | 14.877 +/- 2.354
ILE 181 | 16.864 +/- 2.586 | -0.604 +/- 1.347 | -2.870 +/- 0.290 | 0.646 +/- 0.186 | 0.680 +/- 0.260 | 14.715 +/- 2.854
GLY 182 | 2.423 +/- 0.611 | 0.170 +/- 0.288 | 1.157 +/- 0.208 | -0.707 +/- 0.202 | 0.012 +/- 0.007 | 3.055 +/- 0.634
PRO 183 | 17.903 +/- 1.852 | -0.057 +/- 0.507 | -2.371 +/- 1.137 | 1.908 +/- 1.113 | 0.852 +/- 0.047 | 18.236 +/- 1.979
LEU 184 | 15.911 +/- 2.506 | -2.033 +/- 1.063 | -22.724 +/- 0.702 | 0.153 +/- 0.437 | 0.231 +/- 0.108 | -8.461 +/- 2.608
CYS 185 | 9.554 +/- 1.611 | -1.742 +/- 0.646 | 5.159 +/- 1.784 | -1.274 +/- 1.289 | 0.376 +/- 0.133 | 12.074 +/- 1.588
THR 186 | 14.979 +/- 1.995 | -1.363 +/- 1.110 | -22.991 +/- 2.409 | -2.745 +/- 2.148 | 0.364 +/- 0.175 | -11.756 +/- 2.279
ASP 187 | 13.168 +/- 2.170 | -2.372 +/- 0.896 | -21.364 +/- 17.104 | -41.775 +/- 16.253 | 0.380 +/- 0.084 | -51.963 +/- 2.089
TRP 188 | 20.684 +/- 2.964 | -4.460 +/- 1.024 | 9.244 +/- 2.563 | -4.496 +/- 1.947 | 0.850 +/- 0.196 | 21.822 +/- 3.172
GLN 189 | 23.536 +/- 2.771 | -2.344 +/- 1.079 | -66.535 +/- 6.161 | -7.073 +/- 5.308 | 0.681 +/- 0.113 | -51.734 +/- 2.753
LYS 190 | 17.247 +/- 2.667 | -1.991 +/- 1.436 | 43.392 +/- 9.659 | -65.459 +/- 9.570 | 0.913 +/- 0.320 | -5.898 +/- 3.098
ALA 191 | 6.844 +/- 1.384 | -0.709 +/- 0.319 | 2.081 +/- 0.279 | -0.267 +/- 0.239 | 0.420 +/- 0.049 | 8.368 +/- 1.383
GLU 192 | 16.811 +/- 2.429 | -2.365 +/- 0.934 | -7.601 +/- 6.932 | -53.587 +/- 7.216 | 0.569 +/- 0.114 | -46.172 +/- 2.476
ARG 193 | 21.826 +/- 3.835 | -6.793 +/- 1.302 | -133.440 +/- 5.844 | -48.351 +/- 5.977 | 0.360 +/- 0.185 | -166.399 +/- 3.774
GLY 194 | 2.325 +/- 0.617 | -0.349 +/- 0.201 | 0.432 +/- 0.162 | -0.197 +/- 0.161 | 0.016 +/- 0.008 | 2.228 +/- 0.645
ASP 195 | 14.226 +/- 2.057 | -0.536 +/- 1.348 | -54.976 +/- 11.090 | -13.946 +/- 9.378 | 0.296 +/- 0.115 | -54.936 +/- 2.700
ILE 196 | 17.226 +/- 2.545 | -2.388 +/- 1.039 | -1.290 +/- 0.420 | -0.913 +/- 0.253 | 0.231 +/- 0.109 | 12.866 +/- 2.518
LEU 197 | 16.485 +/- 2.450 | -3.055 +/- 1.035 | -23.310 +/- 0.479 | 0.586 +/- 0.336 | 0.130 +/- 0.062 | -9.165 +/- 2.571
LEU 198 | 15.445 +/- 2.472 | -2.986 +/- 1.148 | -23.275 +/- 0.507 | 0.451 +/- 0.313 | 0.223 +/- 0.122 | -10.142 +/- 2.638
SER 199 | 9.831 +/- 1.588 | -2.072 +/- 0.705 | -3.432 +/- 1.287 | -1.894 +/- 1.111 | 0.134 +/- 0.067 | 2.569 +/- 1.693
SER 200 | 9.863 +/- 1.521 | -2.787 +/- 0.733 | -2.096 +/- 0.986 | -3.039 +/- 0.851 | 0.016 +/- 0.019 | 1.956 +/- 1.708
LEU 201 | 15.847 +/- 2.432 | -3.460 +/- 1.132 | -22.897 +/- 0.513 | 0.399 +/- 0.249 | 0.137 +/- 0.073 | -9.976 +/- 2.713
ILE 202 | 16.496 +/- 2.473 | -3.395 +/- 1.524 | -1.730 +/- 0.223 | -0.023 +/- 0.176 | 0.211 +/- 0.124 | 11.559 +/- 2.745
ARG 203 | 21.974 +/- 3.357 | -6.948 +/- 1.536 | -165.563 +/- 4.772 | -13.295 +/- 4.439 | 0.084 +/- 0.044 | -163.747 +/- 3.213
LYS 204 | 17.131 +/- 2.828 | -3.269 +/- 1.226 | -7.936 +/- 10.797 | -9.747 +/- 10.756 | 0.543 +/- 0.144 | -3.278 +/- 3.291
LYS 205 | 17.059 +/- 2.762 | -1.290 +/- 0.933 | 18.490 +/- 11.776 | -39.149 +/- 11.418 | 1.022 +/- 0.216 | -3.869 +/- 3.222
LEU 206 | 15.517 +/- 2.601 | 1.148 +/- 1.016 | -21.624 +/- 0.489 | -0.709 +/- 0.279 | 0.994 +/- 0.081 | -4.675 +/- 2.683
LEU 207 | 16.440 +/- 2.343 | 0.397 +/- 1.367 | -20.909 +/- 0.583 | -1.395 +/- 0.313 | 0.820 +/- 0.244 | -4.647 +/- 2.638
PRO 208 | 17.942 +/- 1.909 | -3.601 +/- 0.703 | 1.275 +/- 1.165 | -1.055 +/- 1.109 | 0.095 +/- 0.056 | 14.657 +/- 1.994
GLU 209 | 17.202 +/- 2.243 | -3.708 +/- 0.923 | -44.674 +/- 7.201 | -13.841 +/- 7.204 | 0.372 +/- 0.074 | -44.649 +/- 2.212
ALA 210 | 6.454 +/- 1.228 | -2.834 +/- 0.398 | 3.020 +/- 0.229 | -0.930 +/- 0.194 | 0.039 +/- 0.025 | 5.749 +/- 1.292
SER 211 | 9.733 +/- 1.628 | -3.523 +/- 0.483 | 0.233 +/- 0.903 | -5.337 +/- 0.755 | 0.042 +/- 0.018 | 1.149 +/- 1.988
LEU 212 | 16.260 +/- 2.450 | -5.456 +/- 1.105 | -22.779 +/- 0.392 | 0.372 +/- 0.178 | 0.013 +/- 0.014 | -11.590 +/- 2.546
LEU 213 | 16.180 +/- 2.388 | -5.499 +/- 0.967 | -21.812 +/- 0.379 | -0.338 +/- 0.177 | 0.006 +/- 0.008 | -11.463 +/- 2.469
ILE 214 | 17.173 +/- 2.434 | -4.978 +/- 1.081 | -1.940 +/- 0.189 | -0.011 +/- 0.134 | 0.006 +/- 0.010 | 10.250 +/- 2.548
THR 215 | 14.979 +/- 2.255 | -4.718 +/- 0.977 | -21.577 +/- 1.860 | -2.742 +/- 0.935 | 0.000 +/- 0.001 | -14.058 +/- 2.223
THR 216 | 13.122 +/- 1.919 | -4.087 +/- 1.090 | -24.905 +/- 1.145 | -1.288 +/- 0.769 | 0.000 +/- 0.001 | -17.158 +/- 2.144
ARG 217 | 20.934 +/- 3.388 | -5.853 +/- 1.386 | -169.674 +/- 7.524 | -17.428 +/- 6.296 | 0.177 +/- 0.067 | -171.845 +/- 3.466
PRO 218 | 18.180 +/- 1.690 | -2.405 +/- 0.527 | 5.094 +/- 1.301 | -4.369 +/- 1.153 | 0.531 +/- 0.077 | 17.031 +/- 1.736
VAL 219 | 13.587 +/- 2.102 | -1.125 +/- 0.787 | -15.429 +/- 0.522 | -0.223 +/- 0.272 | 0.509 +/- 0.113 | -2.682 +/- 2.073
ALA 220 | 6.878 +/- 1.337 | -3.246 +/- 0.471 | 2.267 +/- 0.238 | -0.113 +/- 0.187 | 0.004 +/- 0.007 | 5.789 +/- 1.396
LEU 221 | 15.905 +/- 2.364 | -3.784 +/- 1.116 | -23.057 +/- 0.468 | -0.113 +/- 0.236 | 0.167 +/- 0.073 | -10.881 +/- 2.588
GLU 222 | 16.905 +/- 2.525 | -1.780 +/- 0.907 | -8.924 +/- 9.108 | -52.604 +/- 8.728 | 0.784 +/- 0.088 | -45.619 +/- 2.349
LYS 223 | 17.197 +/- 2.825 | -3.892 +/- 1.339 | -1.600 +/- 12.658 | -17.213 +/- 11.884 | 0.481 +/- 0.157 | -5.028 +/- 3.720
LEU 224 | 16.091 +/- 2.465 | -4.482 +/- 0.979 | -21.663 +/- 0.452 | 0.166 +/- 0.200 | 0.030 +/- 0.037 | -9.859 +/- 2.572
GLN 225 | 23.410 +/- 2.709 | -2.797 +/- 1.093 | -64.955 +/- 3.292 | -6.990 +/- 2.858 | 0.669 +/- 0.146 | -50.663 +/- 2.601
HIE 226 | 33.098 +/- 2.397 | -6.033 +/- 1.376 | -12.095 +/- 3.202 | -1.812 +/- 1.875 | 0.304 +/- 0.177 | 13.462 +/- 2.839
LEU 227 | 15.934 +/- 2.599 | -4.104 +/- 1.344 | -22.789 +/- 0.458 | 0.388 +/- 0.208 | 0.060 +/- 0.065 | -10.512 +/- 2.791
LEU 228 | 15.225 +/- 2.406 | -3.979 +/- 1.037 | -22.392 +/- 0.434 | 0.428 +/- 0.208 | 0.025 +/- 0.029 | -10.693 +/- 2.553
ASP 229 | 14.600 +/- 2.080 | -1.838 +/- 0.888 | -24.716 +/- 7.411 | -38.285 +/- 7.361 | 0.311 +/- 0.084 | -49.927 +/- 2.232
HIE 230 | 33.763 +/- 2.210 | -2.846 +/- 0.831 | -5.884 +/- 2.079 | -7.598 +/- 1.697 | 0.772 +/- 0.123 | 18.207 +/- 2.384
PRO 231 | 17.686 +/- 1.835 | -3.930 +/- 0.725 | 0.318 +/- 1.038 | 0.984 +/- 0.942 | 0.083 +/- 0.065 | 15.140 +/- 1.962
ARG 232 | 21.048 +/- 3.556 | -7.614 +/- 1.063 | -180.882 +/- 6.874 | 0.258 +/- 5.522 | 0.090 +/- 0.042 | -167.101 +/- 3.559
HIE 233 | 33.197 +/- 2.369 | -4.761 +/- 0.747 | -8.706 +/- 3.832 | -4.997 +/- 2.254 | 0.588 +/- 0.097 | 15.321 +/- 2.958
VAL 234 | 13.190 +/- 2.155 | -3.276 +/- 0.961 | -16.323 +/- 0.346 | 0.338 +/- 0.182 | 0.042 +/- 0.033 | -6.030 +/- 2.316
GLU 235 | 17.036 +/- 2.304 | -3.094 +/- 0.917 | -30.580 +/- 7.472 | -28.915 +/- 7.501 | 0.483 +/- 0.079 | -45.070 +/- 2.347
ILE 236 | 17.028 +/- 2.411 | -5.903 +/- 1.050 | -0.933 +/- 0.257 | -0.893 +/- 0.198 | 0.000 +/- 0.001 | 9.300 +/- 2.456
LEU 237 | 15.874 +/- 2.374 | -3.639 +/- 0.994 | -21.805 +/- 0.423 | -0.402 +/- 0.307 | 0.207 +/- 0.065 | -9.765 +/- 2.414
GLY 238 | 2.382 +/- 0.605 | -0.617 +/- 0.172 | -0.474 +/- 0.136 | 0.552 +/- 0.127 | 0.001 +/- 0.002 | 1.843 +/- 0.603
PHE 239 | 14.907 +/- 2.459 | -3.402 +/- 0.931 | 2.087 +/- 0.714 | -2.169 +/- 0.464 | 0.068 +/- 0.037 | 11.491 +/- 2.732
SER 240 | 9.257 +/- 1.524 | -2.860 +/- 0.693 | -0.763 +/- 2.530 | -4.424 +/- 2.222 | 0.059 +/- 0.053 | 1.269 +/- 1.887
GLU 241 | 17.392 +/- 2.322 | -3.173 +/- 1.095 | -34.419 +/- 8.167 | -24.295 +/- 8.447 | 0.508 +/- 0.145 | -43.987 +/- 2.356
ALA 242 | 6.662 +/- 1.245 | -1.326 +/- 0.359 | 2.770 +/- 0.303 | -0.920 +/- 0.241 | 0.303 +/- 0.075 | 7.489 +/- 1.272
LYS 243 | 17.677 +/- 2.948 | -4.060 +/- 1.031 | 46.745 +/- 7.144 | -65.249 +/- 6.485 | 0.428 +/- 0.126 | -4.459 +/- 3.723
ARG 244 | 21.582 +/- 3.714 | -8.317 +/- 1.160 | -162.588 +/- 6.534 | -19.005 +/- 5.327 | 0.104 +/- 0.044 | -168.225 +/- 3.344
LYS 245 | 16.894 +/- 2.726 | -3.157 +/- 0.792 | 44.644 +/- 6.257 | -67.340 +/- 6.291 | 0.812 +/- 0.100 | -8.147 +/- 3.074
GLU 246 | 16.858 +/- 2.495 | -2.243 +/- 1.217 | -95.648 +/- 8.953 | 31.323 +/- 7.696 | 0.406 +/- 0.066 | -49.304 +/- 3.040
TYR 247 | 17.818 +/- 2.906 | -6.302 +/- 0.961 | -17.504 +/- 1.646 | -4.807 +/- 1.737 | 0.012 +/- 0.021 | -10.782 +/- 3.005
PHE 248 | 15.866 +/- 2.546 | -6.022 +/- 0.836 | 1.828 +/- 0.378 | -1.974 +/- 0.272 | 0.003 +/- 0.008 | 9.701 +/- 2.659
PHE 249 | 15.839 +/- 2.656 | -3.476 +/- 0.838 | 1.018 +/- 0.709 | -1.663 +/- 0.353 | 0.389 +/- 0.061 | 12.107 +/- 2.818
LYS 250 | 17.042 +/- 2.880 | -4.147 +/- 1.144 | 28.141 +/- 7.782 | -49.971 +/- 6.943 | 0.411 +/- 0.067 | -8.524 +/- 3.541
TYR 251 | 17.482 +/- 2.880 | -5.675 +/- 1.007 | -18.250 +/- 1.793 | -4.521 +/- 1.125 | 0.086 +/- 0.069 | -10.878 +/- 3.081
PHE 252 | 15.180 +/- 2.672 | -4.852 +/- 0.972 | 2.771 +/- 0.533 | -2.188 +/- 0.351 | 0.077 +/- 0.055 | 10.987 +/- 2.786
SER 253 | 9.490 +/- 1.572 | -1.109 +/- 0.909 | -1.945 +/- 4.660 | -4.882 +/- 4.081 | 0.371 +/- 0.066 | 1.925 +/- 1.716
ASP 254 | 13.860 +/- 2.342 | -1.212 +/- 0.743 | -45.461 +/- 12.224 | -19.095 +/- 12.407 | 0.665 +/- 0.076 | -51.243 +/- 2.101
GLU 255 | 17.154 +/- 2.477 | -0.190 +/- 1.007 | -21.759 +/- 11.266 | -40.808 +/- 11.525 | 0.932 +/- 0.077 | -44.671 +/- 2.369
ALA 256 | 6.729 +/- 1.353 | -1.793 +/- 0.469 | 2.447 +/- 0.339 | -0.535 +/- 0.258 | 0.144 +/- 0.066 | 6.992 +/- 1.405
GLN 257 | 22.592 +/- 2.605 | -1.798 +/- 0.877 | -63.337 +/- 2.630 | -9.568 +/- 2.018 | 0.797 +/- 0.087 | -51.314 +/- 2.428
ALA 258 | 6.831 +/- 1.310 | -2.790 +/- 0.394 | 2.495 +/- 0.231 | -0.616 +/- 0.198 | 0.039 +/- 0.026 | 5.959 +/- 1.390
ARG 259 | 22.271 +/- 3.795 | -6.734 +/- 1.266 | -150.626 +/- 8.442 | -35.296 +/- 6.890 | 0.412 +/- 0.096 | -169.973 +/- 3.334
ALA 260 | 6.798 +/- 1.337 | -1.264 +/- 0.348 | 2.068 +/- 0.229 | -0.298 +/- 0.189 | 0.329 +/- 0.050 | 7.633 +/- 1.394
ALA 261 | 6.732 +/- 1.388 | -2.716 +/- 0.423 | 2.118 +/- 0.244 | -0.259 +/- 0.184 | 0.020 +/- 0.020 | 5.897 +/- 1.455
PHE 262 | 15.824 +/- 2.626 | -5.899 +/- 0.814 | 2.330 +/- 0.493 | -2.778 +/- 0.421 | 0.031 +/- 0.023 | 9.508 +/- 2.703
SER 263 | 10.009 +/- 1.478 | -1.208 +/- 0.630 | -1.267 +/- 1.557 | -4.935 +/- 1.648 | 0.442 +/- 0.047 | 3.041 +/- 1.613
LEU 264 | 15.402 +/- 2.373 | -1.664 +/- 0.948 | -21.899 +/- 0.499 | -0.862 +/- 0.207 | 0.541 +/- 0.080 | -8.481 +/- 2.453
ILE 265 | 17.008 +/- 2.442 | -5.185 +/- 1.050 | -0.784 +/- 0.204 | -0.906 +/- 0.160 | 0.006 +/- 0.014 | 10.138 +/- 2.403
GLN 266 | 23.474 +/- 2.992 | -3.043 +/- 0.941 | -68.361 +/- 5.574 | -4.066 +/- 4.835 | 0.552 +/- 0.110 | -51.445 +/- 2.756
GLU 267 | 16.967 +/- 2.493 | -1.418 +/- 0.797 | -6.941 +/- 6.958 | -54.867 +/- 7.170 | 0.812 +/- 0.083 | -45.448 +/- 2.350
ASN 268 | 20.033 +/- 2.440 | -2.715 +/- 0.744 | -77.205 +/- 4.131 | -9.030 +/- 3.771 | 0.427 +/- 0.073 | -68.490 +/- 2.283
GLU 269 | 17.334 +/- 2.471 | -1.998 +/- 1.342 | -15.472 +/- 9.831 | -44.304 +/- 9.374 | 0.507 +/- 0.209 | -43.933 +/- 2.611
VAL 270 | 13.612 +/- 2.117 | -2.565 +/- 0.926 | -15.870 +/- 0.362 | 0.208 +/- 0.206 | 0.251 +/- 0.083 | -4.364 +/- 2.274
LEU 271 | 17.288 +/- 2.658 | -4.010 +/- 1.086 | -21.991 +/- 0.444 | -0.064 +/- 0.219 | 0.009 +/- 0.016 | -8.767 +/- 2.702
PHE 272 | 16.179 +/- 2.431 | -3.115 +/- 1.078 | 0.957 +/- 0.752 | -1.406 +/- 0.518 | 0.428 +/- 0.121 | 13.044 +/- 2.725
THR 273 | 14.471 +/- 1.932 | -2.614 +/- 0.714 | -19.293 +/- 1.613 | -4.589 +/- 1.162 | 0.141 +/- 0.085 | -11.885 +/- 1.993
MET 274 | 15.662 +/- 2.207 | -6.498 +/- 0.746 | 2.009 +/- 0.552 | -1.194 +/- 0.343 | 0.036 +/- 0.027 | 10.016 +/- 2.284
CYS 275 | 8.892 +/- 1.556 | -5.297 +/- 0.526 | 4.354 +/- 0.780 | 0.724 +/- 0.538 | 0.000 +/- 0.001 | 8.674 +/- 1.626
PHE 276 | 15.662 +/- 2.522 | -1.860 +/- 0.776 | 2.940 +/- 0.657 | -2.669 +/- 0.457 | 0.665 +/- 0.089 | 14.738 +/- 2.537
ILE 277 | 16.703 +/- 2.562 | -2.027 +/- 0.982 | -0.618 +/- 0.204 | -0.822 +/- 0.172 | 0.353 +/- 0.079 | 13.590 +/- 2.530
PRO 278 | 18.118 +/- 1.825 | -3.182 +/- 0.650 | 5.675 +/- 0.911 | -5.002 +/- 0.865 | 0.233 +/- 0.042 | 15.842 +/- 1.913
LEU 279 | 16.020 +/- 2.447 | -3.262 +/- 1.032 | -21.965 +/- 0.396 | -0.811 +/- 0.210 | 0.180 +/- 0.053 | -9.838 +/- 2.625
VAL 280 | 12.534 +/- 1.944 | -3.670 +/- 0.829 | -15.520 +/- 0.299 | -0.077 +/- 0.150 | 0.016 +/- 0.014 | -6.715 +/- 2.046
CYS 281 | 10.177 +/- 1.680 | -4.604 +/- 0.671 | 4.689 +/- 0.820 | -0.204 +/- 0.510 | 0.007 +/- 0.009 | 10.064 +/- 1.748
TRP 282 | 21.504 +/- 2.924 | -9.456 +/- 0.902 | 7.572 +/- 0.751 | -2.844 +/- 0.448 | 0.055 +/- 0.021 | 16.830 +/- 3.090
ILE 283 | 17.476 +/- 2.730 | -4.828 +/- 1.080 | -1.197 +/- 0.184 | -0.699 +/- 0.146 | 0.017 +/- 0.016 | 10.770 +/- 2.715
VAL 284 | 13.345 +/- 2.112 | -3.982 +/- 0.906 | -15.608 +/- 0.323 | -0.034 +/- 0.151 | 0.007 +/- 0.009 | -6.272 +/- 2.151
CYS 285 | 9.350 +/- 1.539 | -4.534 +/- 0.573 | 3.741 +/- 0.789 | 0.316 +/- 0.423 | 0.004 +/- 0.005 | 8.876 +/- 1.621
THR 286 | 15.301 +/- 1.904 | -3.217 +/- 0.819 | -23.503 +/- 1.248 | -0.767 +/- 0.626 | 0.077 +/- 0.037 | -12.109 +/- 2.126
GLY 287 | 3.002 +/- 0.648 | -0.865 +/- 0.223 | -0.374 +/- 0.138 | 0.445 +/- 0.116 | 0.001 +/- 0.002 | 2.208 +/- 0.646
LEU 288 | 15.842 +/- 2.606 | -4.674 +/- 1.178 | -21.501 +/- 0.431 | -0.162 +/- 0.180 | 0.010 +/- 0.012 | -10.485 +/- 2.846
LYS 289 | 17.199 +/- 2.726 | -3.466 +/- 1.189 | 18.949 +/- 6.931 | -38.492 +/- 7.090 | 0.576 +/- 0.176 | -5.234 +/- 3.448
GLN 290 | 23.463 +/- 2.698 | -2.725 +/- 1.351 | -66.185 +/- 4.736 | -5.906 +/- 4.347 | 0.625 +/- 0.214 | -50.727 +/- 2.619
GLN 291 | 23.018 +/- 2.669 | -4.876 +/- 1.103 | -65.733 +/- 2.708 | -5.302 +/- 1.623 | 0.144 +/- 0.091 | -52.748 +/- 2.792
MET 292 | 14.508 +/- 2.242 | -6.579 +/- 0.798 | 1.493 +/- 0.529 | -0.920 +/- 0.671 | 0.013 +/- 0.014 | 8.515 +/- 2.346
GLU 293 | 17.452 +/- 2.292 | -3.191 +/- 0.951 | -31.167 +/- 8.978 | -28.459 +/- 8.942 | 0.485 +/- 0.095 | -44.880 +/- 2.209
SER 294 | 9.850 +/- 1.467 | -1.905 +/- 0.723 | -1.647 +/- 2.008 | -3.908 +/- 1.957 | 0.212 +/- 0.097 | 2.602 +/- 1.842
GLY 295 | 2.590 +/- 0.634 | -1.075 +/- 0.212 | -0.099 +/- 0.161 | 0.236 +/- 0.148 | 0.000 +/- 0.000 | 1.651 +/- 0.643
LYS 296 | 16.693 +/- 2.799 | -2.026 +/- 0.889 | 28.322 +/- 8.334 | -50.167 +/- 8.270 | 0.872 +/- 0.128 | -6.306 +/- 3.070
SER 297 | 10.553 +/- 1.688 | -1.195 +/- 0.779 | -2.589 +/- 2.869 | -4.118 +/- 2.565 | 0.211 +/- 0.156 | 2.863 +/- 1.763
LEU 298 | 15.484 +/- 2.269 | -3.777 +/- 1.116 | -21.680 +/- 0.423 | -0.141 +/- 0.190 | 0.031 +/- 0.027 | -10.084 +/- 2.408
ALA 299 | 6.517 +/- 1.382 | -2.552 +/- 0.505 | 2.867 +/- 0.252 | -0.796 +/- 0.181 | 0.051 +/- 0.031 | 6.087 +/- 1.423
GLN 300 | 23.887 +/- 2.830 | -6.020 +/- 1.146 | -64.759 +/- 2.760 | -4.430 +/- 2.221 | 0.025 +/- 0.026 | -51.297 +/- 3.202
THR 301 | 15.400 +/- 2.034 | -1.156 +/- 0.989 | -24.848 +/- 2.753 | -2.371 +/- 2.031 | 0.270 +/- 0.089 | -12.705 +/- 3.161
SER 302 | 10.705 +/- 1.534 | -0.942 +/- 0.836 | -2.896 +/- 3.600 | -4.383 +/- 2.673 | 0.360 +/- 0.112 | 2.845 +/- 1.750
LYS 303 | 17.036 +/- 2.802 | -3.243 +/- 1.188 | 35.249 +/- 6.777 | -55.565 +/- 6.532 | 0.616 +/- 0.157 | -5.908 +/- 3.204
THR 304 | 13.322 +/- 1.960 | -2.654 +/- 0.981 | -24.905 +/- 4.669 | -1.664 +/- 2.126 | 0.041 +/- 0.051 | -15.860 +/- 3.538
THR 305 | 14.237 +/- 2.024 | -2.830 +/- 0.795 | -20.085 +/- 1.046 | -3.797 +/- 0.826 | 0.144 +/- 0.066 | -12.330 +/- 2.149
THR 306 | 14.972 +/- 1.949 | -3.211 +/- 0.850 | -22.048 +/- 1.536 | -2.724 +/- 1.155 | 0.056 +/- 0.050 | -12.956 +/- 2.294
ALA 307 | 6.927 +/- 1.281 | -2.913 +/- 0.452 | 3.129 +/- 0.223 | -1.046 +/- 0.163 | 0.001 +/- 0.003 | 6.098 +/- 1.351
VAL 308 | 13.543 +/- 2.053 | -3.816 +/- 0.870 | -15.470 +/- 0.284 | 0.061 +/- 0.146 | 0.019 +/- 0.023 | -5.663 +/- 2.108
TYR 309 | 16.537 +/- 2.697 | -4.844 +/- 0.820 | -16.132 +/- 0.648 | -7.340 +/- 0.480 | 0.193 +/- 0.048 | -11.586 +/- 2.765
VAL 310 | 13.393 +/- 2.161 | -4.433 +/- 0.976 | -15.268 +/- 0.389 | -0.021 +/- 0.177 | 0.000 +/- 0.001 | -6.328 +/- 2.249
PHE 311 | 15.560 +/- 2.472 | -5.793 +/- 0.966 | 2.213 +/- 0.589 | -2.718 +/- 0.434 | 0.121 +/- 0.050 | 9.383 +/- 2.631
PHE 312 | 15.719 +/- 2.667 | -5.459 +/- 0.930 | 1.992 +/- 0.390 | -1.690 +/- 0.283 | 0.006 +/- 0.010 | 10.567 +/- 2.736
LEU 313 | 16.589 +/- 2.693 | -4.814 +/- 1.037 | -21.581 +/- 0.525 | -0.391 +/- 0.175 | 0.002 +/- 0.003 | -10.196 +/- 2.685
SER 314 | 9.371 +/- 1.592 | -3.127 +/- 0.996 | -2.601 +/- 1.729 | -2.137 +/- 0.810 | 0.017 +/- 0.019 | 1.524 +/- 2.127
SER 315 | 10.131 +/- 1.461 | -3.065 +/- 0.769 | -3.187 +/- 1.960 | -2.435 +/- 1.026 | 0.032 +/- 0.036 | 1.477 +/- 2.342
LEU 316 | 15.445 +/- 2.438 | -4.320 +/- 1.046 | -21.756 +/- 0.413 | -0.273 +/- 0.213 | 0.031 +/- 0.032 | -10.874 +/- 2.494
LEU 317 | 15.459 +/- 2.405 | -5.152 +/- 1.015 | -21.390 +/- 0.393 | -0.280 +/- 0.184 | 0.001 +/- 0.003 | -11.361 +/- 2.525
GLN 318 | 23.883 +/- 2.552 | -4.526 +/- 1.188 | -66.447 +/- 3.530 | -5.089 +/- 2.239 | 0.201 +/- 0.147 | -51.978 +/- 3.010
PRO 319 | 17.942 +/- 1.863 | -2.142 +/- 0.648 | 4.274 +/- 0.973 | -3.716 +/- 0.889 | 0.386 +/- 0.104 | 16.744 +/- 2.001
ARG 320 | 22.186 +/- 3.913 | -4.882 +/- 1.453 | -156.895 +/- 12.941 | -28.649 +/- 10.408 | 0.356 +/- 0.105 | -167.885 +/- 4.569
GLY 321 | 2.374 +/- 0.573 | -0.591 +/- 0.232 | -0.257 +/- 0.165 | 0.578 +/- 0.154 | 0.003 +/- 0.003 | 2.106 +/- 0.599
GLY 322 | 2.722 +/- 0.622 | -0.584 +/- 0.212 | -0.596 +/- 0.191 | 0.728 +/- 0.185 | 0.005 +/- 0.007 | 2.274 +/- 0.683
SER 323 | 9.100 +/- 1.581 | -2.271 +/- 0.939 | -2.933 +/- 3.206 | -4.604 +/- 2.637 | 0.135 +/- 0.069 | -0.572 +/- 2.114
GLN 324 | 23.295 +/- 2.604 | -5.247 +/- 1.126 | -67.018 +/- 2.899 | -3.455 +/- 1.947 | 0.064 +/- 0.071 | -52.362 +/- 2.765
GLU 325 | 17.173 +/- 2.456 | -2.243 +/- 1.351 | -51.446 +/- 18.610 | -9.690 +/- 17.170 | 0.491 +/- 0.162 | -45.714 +/- 2.841
HIE 326 | 32.612 +/- 2.407 | -4.387 +/- 0.863 | -9.064 +/- 2.596 | -4.855 +/- 1.945 | 0.631 +/- 0.091 | 14.938 +/- 2.727
GLY 327 | 2.727 +/- 0.605 | -0.467 +/- 0.185 | -0.687 +/- 0.139 | 0.808 +/- 0.135 | 0.015 +/- 0.008 | 2.396 +/- 0.612
LEU 328 | 15.138 +/- 2.353 | -4.759 +/- 1.169 | -21.431 +/- 0.406 | -0.106 +/- 0.194 | 0.020 +/- 0.024 | -11.138 +/- 2.531
CYS 329 | 8.808 +/- 1.440 | -3.359 +/- 0.559 | 6.516 +/- 0.917 | -1.927 +/- 0.784 | 0.137 +/- 0.063 | 10.175 +/- 1.591
ALA 330 | 6.887 +/- 1.396 | -1.184 +/- 0.318 | 3.014 +/- 0.205 | -1.149 +/- 0.170 | 0.409 +/- 0.045 | 7.976 +/- 1.446
HIE 331 | 33.560 +/- 2.338 | -7.007 +/- 1.014 | -12.620 +/- 3.807 | -3.280 +/- 1.408 | 0.154 +/- 0.125 | 10.807 +/- 4.016
LEU 332 | 16.088 +/- 2.365 | -4.660 +/- 1.022 | -21.936 +/- 0.402 | -0.330 +/- 0.172 | 0.004 +/- 0.006 | -10.834 +/- 2.457
TRP 333 | 20.384 +/- 2.935 | -5.257 +/- 0.981 | 5.466 +/- 1.979 | -1.637 +/- 1.004 | 0.691 +/- 0.088 | 19.648 +/- 3.077
GLY 334 | 2.610 +/- 0.618 | -1.079 +/- 0.206 | -0.305 +/- 0.134 | 0.332 +/- 0.111 | 0.003 +/- 0.003 | 1.561 +/- 0.621
LEU 335 | 16.269 +/- 2.519 | -4.871 +/- 1.017 | -22.309 +/- 0.413 | -0.390 +/- 0.172 | 0.017 +/- 0.015 | -11.284 +/- 2.583
CYS 336 | 9.118 +/- 1.490 | -5.169 +/- 0.604 | 4.853 +/- 0.571 | -0.405 +/- 0.322 | 0.000 +/- 0.000 | 8.397 +/- 1.571
SER 337 | 9.428 +/- 1.615 | -3.354 +/- 0.617 | -0.986 +/- 1.880 | -4.582 +/- 1.713 | 0.090 +/- 0.041 | 0.596 +/- 2.037
LEU 338 | 16.065 +/- 2.361 | -4.607 +/- 1.055 | -22.135 +/- 0.449 | -0.333 +/- 0.194 | 0.011 +/- 0.016 | -10.998 +/- 2.417
ALA 339 | 6.753 +/- 1.322 | -3.281 +/- 0.507 | 2.145 +/- 0.163 | -0.157 +/- 0.122 | 0.000 +/- 0.001 | 5.461 +/- 1.413
ALA 340 | 6.692 +/- 1.265 | -2.852 +/- 0.411 | 1.916 +/- 0.207 | -0.020 +/- 0.156 | 0.064 +/- 0.040 | 5.801 +/- 1.282
ASP 341 | 14.762 +/- 2.090 | -1.947 +/- 0.900 | -44.409 +/- 5.881 | -20.906 +/- 5.593 | 0.337 +/- 0.067 | -52.164 +/- 2.072
GLY 342 | 2.798 +/- 0.623 | -0.880 +/- 0.207 | -0.018 +/- 0.158 | -0.006 +/- 0.135 | 0.004 +/- 0.004 | 1.899 +/- 0.634
ILE 343 | 18.023 +/- 2.399 | -5.492 +/- 0.990 | -2.369 +/- 0.193 | 0.151 +/- 0.138 | 0.013 +/- 0.018 | 10.327 +/- 2.405
TRP 344 | 20.858 +/- 3.028 | -6.420 +/- 1.124 | 8.826 +/- 1.131 | -4.028 +/- 0.691 | 0.315 +/- 0.114 | 19.550 +/- 3.353
ASN 345 | 20.082 +/- 2.439 | -1.419 +/- 0.614 | -76.151 +/- 2.371 | -9.884 +/- 1.971 | 0.713 +/- 0.070 | -66.659 +/- 2.043
GLN 346 | 23.856 +/- 2.835 | -2.126 +/- 1.100 | -63.980 +/- 2.876 | -8.217 +/- 2.550 | 0.635 +/- 0.164 | -49.832 +/- 2.525
LYS 347 | 16.941 +/- 2.960 | -3.019 +/- 0.909 | 17.645 +/- 6.204 | -38.878 +/- 6.055 | 0.825 +/- 0.097 | -6.485 +/- 3.252
ILE 348 | 17.613 +/- 2.464 | -4.201 +/- 1.127 | -2.123 +/- 0.282 | 0.089 +/- 0.181 | 0.044 +/- 0.039 | 11.423 +/- 2.541
LEU 349 | 14.886 +/- 2.367 | -3.965 +/- 1.142 | -22.192 +/- 0.406 | 0.195 +/- 0.185 | 0.096 +/- 0.051 | -10.981 +/- 2.527
PHE 350 | 14.747 +/- 2.610 | -5.172 +/- 0.993 | 0.535 +/- 0.776 | -1.788 +/- 0.469 | 0.077 +/- 0.059 | 8.399 +/- 2.960
GLU 351 | 16.784 +/- 2.432 | -2.317 +/- 0.912 | -24.144 +/- 6.703 | -36.240 +/- 6.680 | 0.672 +/- 0.094 | -45.245 +/- 2.294
GLU 352 | 17.212 +/- 2.416 | -3.139 +/- 1.334 | -53.982 +/- 11.023 | -6.907 +/- 10.623 | 0.249 +/- 0.091 | -46.567 +/- 3.088
SER 353 | 10.453 +/- 1.561 | -2.944 +/- 0.644 | -1.132 +/- 1.950 | -3.875 +/- 1.660 | 0.021 +/- 0.032 | 2.521 +/- 1.765
ASP 354 | 13.008 +/- 2.425 | -1.414 +/- 1.085 | -50.653 +/- 15.136 | -14.000 +/- 14.382 | 0.388 +/- 0.124 | -52.671 +/- 2.490
LEU 355 | 15.470 +/- 2.417 | -0.486 +/- 0.993 | -22.688 +/- 0.519 | -0.323 +/- 0.244 | 0.812 +/- 0.068 | -7.216 +/- 2.540
ARG 356 | 20.317 +/- 3.253 | -6.393 +/- 1.078 | -165.334 +/- 5.740 | -14.906 +/- 4.689 | 0.174 +/- 0.046 | -166.141 +/- 3.192
ASN 357 | 19.700 +/- 2.672 | -2.650 +/- 0.905 | -78.364 +/- 2.883 | -6.907 +/- 2.284 | 0.439 +/- 0.092 | -67.782 +/- 2.143
HIE 358 | 32.931 +/- 2.355 | -6.230 +/- 0.713 | -9.418 +/- 1.571 | -3.547 +/- 1.477 | 0.265 +/- 0.065 | 14.002 +/- 2.572
GLY 359 | 2.468 +/- 0.607 | -0.273 +/- 0.208 | -0.117 +/- 0.117 | 0.317 +/- 0.108 | 0.017 +/- 0.009 | 2.413 +/- 0.646
LEU 360 | 15.614 +/- 2.423 | 1.339 +/- 0.934 | -22.085 +/- 0.413 | -0.898 +/- 0.144 | 1.073 +/- 0.053 | -4.958 +/- 2.535
GLN 361 | 23.253 +/- 2.560 | -4.563 +/- 1.250 | -66.099 +/- 2.612 | -4.060 +/- 2.382 | 0.159 +/- 0.158 | -51.311 +/- 2.421
LYS 362 | 16.804 +/- 2.725 | -0.972 +/- 0.861 | 34.344 +/- 7.369 | -57.048 +/- 7.178 | 1.140 +/- 0.113 | -5.732 +/- 3.007
ALA 363 | 6.832 +/- 1.320 | -1.548 +/- 0.494 | 2.324 +/- 0.331 | -0.450 +/- 0.281 | 0.207 +/- 0.113 | 7.365 +/- 1.385
ASP 364 | 13.646 +/- 2.179 | -1.087 +/- 1.133 | -72.111 +/- 12.999 | 5.405 +/- 11.168 | 0.447 +/- 0.092 | -53.699 +/- 2.819
VAL 365 | 13.308 +/- 2.086 | -3.672 +/- 0.871 | -16.037 +/- 0.378 | -0.104 +/- 0.145 | 0.075 +/- 0.038 | -6.430 +/- 2.225
SER 366 | 10.322 +/- 1.623 | -2.912 +/- 0.714 | -1.705 +/- 2.291 | -2.966 +/- 1.337 | 0.012 +/- 0.016 | 2.752 +/- 1.907
ALA 367 | 6.911 +/- 1.413 | -1.729 +/- 0.391 | 2.844 +/- 0.356 | -0.883 +/- 0.289 | 0.225 +/- 0.076 | 7.369 +/- 1.434
PHE 368 | 15.330 +/- 2.597 | -3.543 +/- 0.969 | 2.530 +/- 0.505 | -1.928 +/- 0.331 | 0.141 +/- 0.075 | 12.530 +/- 2.805
LEU 369 | 15.287 +/- 2.433 | -4.484 +/- 0.968 | -21.808 +/- 0.422 | -0.136 +/- 0.208 | 0.007 +/- 0.010 | -11.134 +/- 2.572
ARG 370 | 22.386 +/- 3.733 | -3.223 +/- 1.379 | -166.706 +/- 11.841 | -23.873 +/- 9.611 | 0.615 +/- 0.172 | -170.801 +/- 3.884
MET 371 | 14.661 +/- 2.356 | -3.394 +/- 0.936 | 1.706 +/- 0.898 | -1.554 +/- 0.762 | 0.610 +/- 0.179 | 12.029 +/- 2.481
ASN 372 | 19.513 +/- 2.224 | -3.597 +/- 1.020 | -79.191 +/- 3.114 | -4.468 +/- 2.238 | 0.163 +/- 0.116 | -67.581 +/- 2.222
LEU 373 | 15.600 +/- 2.464 | 0.507 +/- 0.995 | -22.535 +/- 0.435 | -0.505 +/- 0.178 | 0.948 +/- 0.067 | -5.985 +/- 2.490
PHE 374 | 15.631 +/- 2.715 | -4.754 +/- 0.859 | 1.370 +/- 0.491 | -2.986 +/- 0.395 | 0.115 +/- 0.049 | 9.375 +/- 2.999
GLN 375 | 23.396 +/- 2.545 | -5.963 +/- 1.052 | -66.661 +/- 2.179 | -4.547 +/- 1.240 | 0.079 +/- 0.046 | -53.696 +/- 2.815
LYS 376 | 16.749 +/- 2.638 | -3.089 +/- 1.124 | -0.632 +/- 8.493 | -24.785 +/- 7.678 | 0.636 +/- 0.076 | -11.122 +/- 3.224
GLU 377 | 16.772 +/- 2.394 | -2.554 +/- 0.836 | -13.991 +/- 6.037 | -46.724 +/- 5.794 | 0.658 +/- 0.068 | -45.838 +/- 2.209
VAL 378 | 13.763 +/- 2.118 | -1.914 +/- 0.851 | -15.939 +/- 0.459 | -0.223 +/- 0.196 | 0.310 +/- 0.075 | -4.003 +/- 2.168
ASP 379 | 14.473 +/- 2.117 | -3.076 +/- 1.161 | -75.648 +/- 5.347 | 3.275 +/- 4.074 | 0.018 +/- 0.012 | -60.959 +/- 3.785
CYS 380 | 9.338 +/- 1.629 | -2.661 +/- 0.731 | 5.236 +/- 1.123 | -0.801 +/- 0.973 | 0.131 +/- 0.098 | 11.244 +/- 1.857
GLU 381 | 17.936 +/- 2.551 | -1.023 +/- 1.200 | -40.619 +/- 15.713 | -22.188 +/- 14.078 | 0.606 +/- 0.107 | -45.288 +/- 2.803
LYS 382 | 17.368 +/- 2.730 | -2.432 +/- 0.931 | 19.888 +/- 7.192 | -41.351 +/- 7.509 | 0.875 +/- 0.124 | -5.652 +/- 3.103
PHE 383 | 15.301 +/- 2.676 | -2.803 +/- 1.010 | 1.013 +/- 0.613 | -1.163 +/- 0.392 | 0.431 +/- 0.114 | 12.779 +/- 2.905
TYR 384 | 16.771 +/- 2.662 | -6.611 +/- 0.938 | -16.724 +/- 1.611 | -5.909 +/- 1.157 | 0.020 +/- 0.016 | -12.454 +/- 2.830
SER 385 | 9.039 +/- 1.568 | -2.571 +/- 1.031 | -6.703 +/- 1.892 | -2.893 +/- 1.563 | 0.006 +/- 0.005 | -3.122 +/- 2.260
PHE 386 | 16.401 +/- 2.701 | -5.260 +/- 1.011 | 1.396 +/- 0.540 | -2.425 +/- 0.336 | 0.011 +/- 0.011 | 10.123 +/- 2.741
ILE 387 | 18.221 +/- 2.495 | -4.088 +/- 1.082 | -1.603 +/- 0.189 | -0.606 +/- 0.176 | 0.086 +/- 0.047 | 12.010 +/- 2.512
HIE 388 | 32.864 +/- 2.320 | -8.421 +/- 0.810 | -15.650 +/- 2.867 | -1.426 +/- 1.412 | 0.068 +/- 0.026 | 7.435 +/- 3.257
MET 389 | 15.052 +/- 2.416 | -7.175 +/- 0.756 | 0.763 +/- 0.792 | -0.518 +/- 0.511 | 0.051 +/- 0.031 | 8.172 +/- 2.638
THR 390 | 14.438 +/- 2.064 | -3.287 +/- 0.779 | -22.900 +/- 2.257 | -1.440 +/- 1.676 | 0.023 +/- 0.017 | -13.165 +/- 2.231
PHE 391 | 16.358 +/- 2.536 | -4.422 +/- 0.799 | 1.545 +/- 0.339 | -1.211 +/- 0.265 | 0.085 +/- 0.041 | 12.355 +/- 2.639
GLN 392 | 22.437 +/- 2.519 | -6.877 +/- 0.966 | -70.258 +/- 1.613 | 0.476 +/- 0.818 | 0.004 +/- 0.005 | -54.219 +/- 2.342
GLU 393 | 17.974 +/- 2.473 | -3.655 +/- 1.270 | -61.774 +/- 11.283 | -2.731 +/- 8.772 | 0.082 +/- 0.048 | -50.104 +/- 3.611
PHE 394 | 15.337 +/- 2.448 | -4.941 +/- 0.818 | 1.846 +/- 0.321 | -1.410 +/- 0.219 | 0.024 +/- 0.019 | 10.856 +/- 2.625
PHE 395 | 16.034 +/- 2.566 | -5.586 +/- 0.945 | 1.054 +/- 0.403 | -1.053 +/- 0.258 | 0.005 +/- 0.013 | 10.454 +/- 2.718
ALA 396 | 6.775 +/- 1.233 | -3.386 +/- 0.427 | 2.026 +/- 0.196 | -0.023 +/- 0.139 | 0.001 +/- 0.004 | 5.394 +/- 1.308
ALA 397 | 6.732 +/- 1.281 | -2.938 +/- 0.437 | 2.370 +/- 0.199 | -0.399 +/- 0.149 | 0.006 +/- 0.006 | 5.771 +/- 1.380
MET 398 | 14.377 +/- 2.188 | -7.272 +/- 0.738 | 1.346 +/- 0.443 | -0.896 +/- 0.407 | 0.001 +/- 0.002 | 7.556 +/- 2.260
TYR 399 | 17.077 +/- 2.757 | -5.167 +/- 1.017 | -16.428 +/- 1.469 | -6.524 +/- 1.259 | 0.315 +/- 0.083 | -10.727 +/- 2.884
TYR 400 | 16.730 +/- 2.775 | -5.000 +/- 1.029 | -17.855 +/- 1.648 | -5.085 +/- 1.479 | 0.204 +/- 0.085 | -11.007 +/- 2.999
LEU 401 | 16.286 +/- 2.191 | -5.042 +/- 0.968 | -21.623 +/- 0.374 | -0.390 +/- 0.178 | 0.006 +/- 0.006 | -10.764 +/- 2.345
LEU 402 | 15.453 +/- 2.534 | -4.754 +/- 1.031 | -21.988 +/- 0.468 | -0.343 +/- 0.234 | 0.016 +/- 0.014 | -11.616 +/- 2.627
GLU 403 | 16.996 +/- 2.427 | -2.990 +/- 1.193 | -56.921 +/- 9.967 | -3.616 +/- 9.071 | 0.245 +/- 0.083 | -46.286 +/- 2.454
GLU 404 | 16.679 +/- 2.345 | -3.651 +/- 1.338 | -63.640 +/- 5.744 | 0.195 +/- 4.595 | 0.030 +/- 0.019 | -50.387 +/- 3.190
GLU 405 | 17.543 +/- 2.318 | -1.736 +/- 0.977 | -47.812 +/- 6.202 | -12.845 +/- 6.172 | 0.548 +/- 0.075 | -44.301 +/- 2.171
LYS 406 | 17.010 +/- 2.841 | -1.287 +/- 1.041 | 7.926 +/- 10.008 | -33.165 +/- 9.300 | 0.846 +/- 0.117 | -8.670 +/- 3.132
GLU 407 | 16.165 +/- 2.261 | -1.799 +/- 0.895 | -17.708 +/- 10.462 | -43.292 +/- 10.394 | 0.539 +/- 0.135 | -46.095 +/- 2.183
GLY 408 | 2.533 +/- 0.597 | -0.289 +/- 0.210 | 0.309 +/- 0.156 | -0.090 +/- 0.151 | 0.016 +/- 0.008 | 2.479 +/- 0.617
ARG 409 | 21.541 +/- 3.552 | -4.924 +/- 1.537 | -175.162 +/- 10.580 | -11.149 +/- 6.764 | 0.067 +/- 0.049 | -169.627 +/- 5.132
THR 410 | 13.676 +/- 1.925 | -1.854 +/- 0.765 | -23.607 +/- 1.525 | -3.660 +/- 0.956 | 0.357 +/- 0.092 | -15.089 +/- 2.462
ASN 411 | 19.315 +/- 2.249 | -3.037 +/- 0.848 | -79.740 +/- 2.967 | -5.374 +/- 1.910 | 0.211 +/- 0.068 | -68.626 +/- 2.306
VAL 412 | 14.055 +/- 2.081 | -2.183 +/- 0.900 | -14.919 +/- 0.353 | -0.522 +/- 0.178 | 0.168 +/- 0.059 | -3.402 +/- 2.215
PRO 413 | 18.156 +/- 1.970 | -2.648 +/- 0.682 | 7.015 +/- 1.067 | -6.375 +/- 1.003 | 0.257 +/- 0.065 | 16.406 +/- 2.128
GLY 414 | 2.448 +/- 0.572 | -0.971 +/- 0.228 | -0.547 +/- 0.163 | 0.597 +/- 0.148 | 0.009 +/- 0.006 | 1.536 +/- 0.593
SER 415 | 10.144 +/- 1.558 | -2.691 +/- 0.930 | -3.571 +/- 2.014 | -1.994 +/- 1.285 | 0.084 +/- 0.061 | 1.972 +/- 1.754
ARG 416 | 22.707 +/- 3.495 | -6.979 +/- 1.528 | -169.166 +/- 4.891 | -20.337 +/- 4.173 | 0.098 +/- 0.047 | -173.678 +/- 3.349
LEU 417 | 15.325 +/- 2.404 | -2.263 +/- 1.204 | -21.173 +/- 0.492 | -0.633 +/- 0.232 | 0.383 +/- 0.094 | -8.361 +/- 2.612
LYS 418 | 16.462 +/- 2.783 | -1.601 +/- 1.041 | 34.211 +/- 4.734 | -56.340 +/- 4.676 | 1.003 +/- 0.182 | -6.263 +/- 3.068
LEU 419 | 17.052 +/- 2.561 | -0.429 +/- 1.193 | -21.399 +/- 0.536 | -0.601 +/- 0.299 | 0.658 +/- 0.236 | -4.719 +/- 2.742
PRO 420 | 17.923 +/- 1.995 | -0.961 +/- 0.545 | 5.836 +/- 1.002 | -5.720 +/- 0.918 | 0.650 +/- 0.057 | 17.727 +/- 2.051
SER 421 | 10.259 +/- 1.553 | -1.881 +/- 0.701 | -2.327 +/- 1.656 | -3.856 +/- 1.413 | 0.174 +/- 0.065 | 2.369 +/- 1.714
ARG 422 | 21.128 +/- 3.725 | -5.861 +/- 1.194 | -152.102 +/- 9.039 | -30.905 +/- 7.911 | 0.425 +/- 0.133 | -167.316 +/- 3.960
ASP 423 | 12.833 +/- 2.146 | -1.763 +/- 1.081 | -61.076 +/- 14.687 | -3.985 +/- 11.780 | 0.204 +/- 0.109 | -53.787 +/- 3.931
VAL 424 | 13.976 +/- 2.211 | -0.646 +/- 0.890 | -16.324 +/- 0.498 | -0.321 +/- 0.191 | 0.609 +/- 0.070 | -2.706 +/- 2.256
THR 425 | 14.400 +/- 1.979 | -1.721 +/- 0.880 | -21.166 +/- 1.906 | -3.864 +/- 1.830 | 0.385 +/- 0.148 | -11.966 +/- 2.112
VAL 426 | 13.352 +/- 2.101 | 0.012 +/- 0.812 | -16.031 +/- 0.377 | -0.143 +/- 0.136 | 0.813 +/- 0.056 | -1.997 +/- 2.138
LEU 427 | 16.587 +/- 2.452 | -1.156 +/- 1.118 | -22.671 +/- 0.466 | -0.207 +/- 0.166 | 0.535 +/- 0.125 | -6.912 +/- 2.471
LEU 428 | 15.695 +/- 2.437 | -3.383 +/- 1.170 | -22.621 +/- 0.452 | -0.064 +/- 0.265 | 0.105 +/- 0.083 | -10.267 +/- 2.484
GLU 429 | 17.797 +/- 2.374 | -3.134 +/- 1.097 | -23.195 +/- 10.844 | -35.947 +/- 10.991 | 0.497 +/- 0.110 | -43.982 +/- 2.586
ASN 430 | 19.953 +/- 2.241 | -3.921 +/- 0.951 | -81.179 +/- 3.698 | -2.870 +/- 2.793 | 0.182 +/- 0.083 | -67.835 +/- 2.498
TYR 431 | 17.134 +/- 2.722 | -6.726 +/- 1.193 | -22.528 +/- 1.596 | -2.148 +/- 0.620 | 0.012 +/- 0.012 | -14.256 +/- 2.787
GLY 432 | 2.572 +/- 0.590 | -1.045 +/- 0.235 | -0.103 +/- 0.259 | 0.212 +/- 0.205 | 0.001 +/- 0.002 | 1.637 +/- 0.630
LYS 433 | 17.326 +/- 2.975 | -2.417 +/- 1.080 | 17.848 +/- 14.960 | -37.800 +/- 15.135 | 0.814 +/- 0.222 | -4.229 +/- 3.598
PHE 434 | 15.509 +/- 2.642 | -4.004 +/- 0.936 | 1.648 +/- 0.469 | -1.673 +/- 0.350 | 0.113 +/- 0.059 | 11.592 +/- 2.883
GLU 435 | 17.505 +/- 2.368 | -2.787 +/- 1.405 | -80.213 +/- 8.923 | 10.668 +/- 6.122 | 0.037 +/- 0.033 | -54.789 +/- 4.500
LYS 436 | 16.942 +/- 2.819 | -2.155 +/- 1.062 | 16.363 +/- 14.912 | -38.314 +/- 14.417 | 0.808 +/- 0.180 | -6.356 +/- 3.567
GLY 437 | 2.577 +/- 0.598 | -0.813 +/- 0.195 | -0.445 +/- 0.128 | 0.686 +/- 0.120 | 0.009 +/- 0.005 | 2.014 +/- 0.613
TYR 438 | 16.661 +/- 2.631 | -6.103 +/- 0.864 | -16.494 +/- 0.658 | -5.644 +/- 0.547 | 0.017 +/- 0.012 | -11.563 +/- 2.762
LEU 439 | 16.559 +/- 2.422 | -3.638 +/- 0.999 | -22.184 +/- 0.504 | -0.230 +/- 0.248 | 0.170 +/- 0.058 | -9.323 +/- 2.586
ILE 440 | 17.710 +/- 2.780 | -3.024 +/- 1.097 | -1.608 +/- 0.318 | -0.605 +/- 0.210 | 0.190 +/- 0.080 | 12.664 +/- 2.871
PHE 441 | 15.729 +/- 2.484 | -5.685 +/- 0.837 | 2.462 +/- 0.398 | -3.683 +/- 0.436 | 0.014 +/- 0.013 | 8.838 +/- 2.626
VAL 442 | 13.120 +/- 2.145 | -4.231 +/- 0.839 | -15.497 +/- 0.321 | 0.149 +/- 0.186 | 0.003 +/- 0.004 | -6.456 +/- 2.238
VAL 443 | 13.451 +/- 2.319 | -4.066 +/- 0.884 | -15.759 +/- 0.295 | 0.587 +/- 0.165 | 0.026 +/- 0.019 | -5.762 +/- 2.464
ARG 444 | 21.320 +/- 3.534 | -6.098 +/- 1.402 | -180.152 +/- 5.909 | -8.935 +/- 5.334 | 0.141 +/- 0.096 | -173.724 +/- 3.416
PHE 445 | 15.425 +/- 2.485 | -3.522 +/- 0.954 | 1.346 +/- 0.735 | -2.182 +/- 0.499 | 0.281 +/- 0.096 | 11.348 +/- 2.804
LEU 446 | 16.542 +/- 2.424 | -3.455 +/- 1.154 | -21.599 +/- 0.454 | -0.814 +/- 0.284 | 0.156 +/- 0.084 | -9.170 +/- 2.576
PHE 447 | 15.607 +/- 2.624 | 1.170 +/- 1.070 | 2.382 +/- 0.746 | -2.978 +/- 0.659 | 1.222 +/- 0.212 | 17.403 +/- 2.762
GLY 448 | 2.531 +/- 0.630 | -0.512 +/- 0.191 | -1.137 +/- 0.177 | 1.236 +/- 0.158 | 0.014 +/- 0.008 | 2.132 +/- 0.645
LEU 449 | 15.449 +/- 2.266 | -4.479 +/- 1.043 | -21.795 +/- 0.566 | -0.243 +/- 0.317 | 0.050 +/- 0.031 | -11.016 +/- 2.420
VAL 450 | 13.870 +/- 2.096 | -2.241 +/- 0.868 | -14.917 +/- 0.368 | -0.607 +/- 0.249 | 0.304 +/- 0.072 | -3.590 +/- 2.186
ASN 451 | 19.408 +/- 2.310 | -3.710 +/- 0.864 | -82.415 +/- 3.376 | -2.860 +/- 2.021 | 0.219 +/- 0.103 | -69.358 +/- 2.597
GLN 452 | 22.108 +/- 2.532 | -6.366 +/- 1.076 | -66.167 +/- 3.195 | -3.948 +/- 1.649 | 0.042 +/- 0.046 | -54.331 +/- 3.095
GLU 453 | 20.942 +/- 2.364 | -3.593 +/- 1.518 | -107.470 +/- 4.023 | 30.678 +/- 3.647 | 0.003 +/- 0.005 | -59.441 +/- 3.340
ARG 454 | 23.252 +/- 3.858 | -5.429 +/- 1.398 | -140.173 +/- 7.571 | -42.727 +/- 6.261 | 0.289 +/- 0.071 | -164.787 +/- 3.748
THR 455 | 14.625 +/- 1.826 | -2.820 +/- 1.166 | -28.646 +/- 1.948 | -0.683 +/- 0.815 | 0.025 +/- 0.029 | -17.498 +/- 2.282
SER 456 | 10.888 +/- 1.481 | -1.529 +/- 0.493 | 0.241 +/- 0.912 | -6.833 +/- 0.816 | 0.255 +/- 0.062 | 3.023 +/- 1.551
TYR 457 | 17.316 +/- 2.800 | -0.934 +/- 1.198 | -14.687 +/- 1.397 | -9.331 +/- 1.192 | 0.892 +/- 0.174 | -6.745 +/- 2.875
LEU 458 | 15.573 +/- 2.533 | -2.912 +/- 1.284 | -21.756 +/- 0.503 | -1.302 +/- 0.283 | 0.238 +/- 0.121 | -10.160 +/- 2.841
GLU 459 | 16.849 +/- 2.298 | -2.651 +/- 1.390 | -102.372 +/- 5.806 | 40.405 +/- 4.977 | 0.316 +/- 0.105 | -47.454 +/- 3.193
LYS 460 | 17.289 +/- 2.995 | -0.831 +/- 1.023 | 55.138 +/- 5.628 | -77.373 +/- 5.404 | 1.204 +/- 0.147 | -4.572 +/- 3.128
LYS 461 | 17.437 +/- 3.015 | -1.400 +/- 1.020 | 60.604 +/- 5.753 | -81.206 +/- 5.508 | 1.013 +/- 0.144 | -3.552 +/- 3.153
LEU 462 | 15.707 +/- 2.562 | 0.718 +/- 1.207 | -21.518 +/- 0.521 | -1.031 +/- 0.280 | 0.964 +/- 0.133 | -5.160 +/- 2.690
SER 463 | 9.645 +/- 1.573 | -1.764 +/- 0.685 | 0.482 +/- 2.119 | -6.825 +/- 2.177 | 0.228 +/- 0.103 | 1.766 +/- 2.023
CYS 464 | 9.577 +/- 1.492 | -1.782 +/- 1.088 | 5.400 +/- 1.796 | -1.539 +/- 1.541 | 0.427 +/- 0.248 | 12.082 +/- 1.911
LYS 465 | 16.985 +/- 2.769 | -0.729 +/- 0.883 | 50.657 +/- 10.428 | -73.318 +/- 9.978 | 1.165 +/- 0.128 | -5.240 +/- 3.024
ILE 466 | 16.815 +/- 2.565 | -2.080 +/- 1.540 | -0.714 +/- 0.382 | -1.156 +/- 0.282 | 0.292 +/- 0.209 | 13.157 +/- 2.886
SER 467 | 10.136 +/- 1.665 | -1.436 +/- 0.735 | 0.597 +/- 1.737 | -6.807 +/- 1.774 | 0.283 +/- 0.174 | 2.772 +/- 1.978
GLN 468 | 23.131 +/- 2.646 | -4.637 +/- 1.492 | -68.497 +/- 2.960 | -2.702 +/- 2.533 | 0.164 +/- 0.153 | -52.541 +/- 2.652
GLN 469 | 23.082 +/- 2.663 | -1.300 +/- 1.151 | -65.404 +/- 4.338 | -7.979 +/- 3.613 | 0.833 +/- 0.206 | -50.768 +/- 2.658
ILE 470 | 18.433 +/- 2.498 | -3.067 +/- 1.132 | -1.421 +/- 0.465 | -0.952 +/- 0.289 | 0.200 +/- 0.098 | 13.193 +/- 2.571
ARG 471 | 22.536 +/- 3.852 | -2.574 +/- 1.949 | -141.741 +/- 15.126 | -46.178 +/- 13.313 | 0.927 +/- 0.422 | -167.031 +/- 4.083
LEU 472 | 15.669 +/- 2.593 | -2.299 +/- 1.711 | -21.735 +/- 0.744 | -0.510 +/- 0.657 | 0.331 +/- 0.281 | -8.544 +/- 2.963
GLU 473 | 17.191 +/- 2.555 | -0.407 +/- 1.149 | -44.773 +/- 16.990 | -17.317 +/- 17.456 | 0.799 +/- 0.245 | -44.507 +/- 2.718
LEU 474 | 15.944 +/- 2.408 | -1.451 +/- 1.439 | -21.906 +/- 0.553 | -0.763 +/- 0.438 | 0.453 +/- 0.247 | -7.724 +/- 2.708
LEU 475 | 16.091 +/- 2.528 | 0.583 +/- 1.126 | -21.342 +/- 0.541 | -1.437 +/- 0.288 | 0.958 +/- 0.141 | -5.147 +/- 2.639
LYS 476 | 17.168 +/- 2.847 | -0.252 +/- 0.911 | 40.838 +/- 6.977 | -63.388 +/- 7.159 | 1.237 +/- 0.152 | -4.397 +/- 2.992
TRP 477 | 20.654 +/- 2.943 | -3.846 +/- 1.523 | 8.168 +/- 2.206 | -3.716 +/- 1.393 | 0.818 +/- 0.278 | 22.077 +/- 3.509
ILE 478 | 17.008 +/- 2.455 | -1.996 +/- 1.278 | -1.532 +/- 0.311 | -0.762 +/- 0.240 | 0.461 +/- 0.130 | 13.179 +/- 2.495
GLU 479 | 17.485 +/- 2.270 | -3.231 +/- 1.193 | -61.985 +/- 15.468 | 2.384 +/- 14.654 | 0.208 +/- 0.128 | -45.139 +/- 2.587
VAL 480 | 13.715 +/- 2.230 | -3.756 +/- 0.929 | -15.433 +/- 0.322 | 0.037 +/- 0.178 | 0.030 +/- 0.020 | -5.407 +/- 2.275
LYS 481 | 16.408 +/- 2.707 | -5.255 +/- 1.254 | 38.527 +/- 8.738 | -53.091 +/- 9.183 | 0.147 +/- 0.114 | -3.265 +/- 4.279
ALA 482 | 6.323 +/- 1.286 | -3.117 +/- 0.503 | 3.087 +/- 0.182 | -0.956 +/- 0.137 | 0.001 +/- 0.001 | 5.337 +/- 1.367
LYS 483 | 18.741 +/- 2.756 | -6.627 +/- 1.327 | 29.207 +/- 4.886 | -41.238 +/- 4.465 | 0.004 +/- 0.008 | 0.086 +/- 3.872
ALA 484 | 7.869 +/- 1.386 | -2.596 +/- 0.537 | 3.157 +/- 0.179 | -0.905 +/- 0.142 | 0.001 +/- 0.002 | 7.526 +/- 1.458
LYS 485 | 17.485 +/- 2.798 | -4.765 +/- 1.307 | -6.830 +/- 6.103 | -14.955 +/- 4.791 | 0.024 +/- 0.017 | -9.041 +/- 3.821
LYS 486 | 17.498 +/- 2.892 | -3.765 +/- 1.010 | 53.194 +/- 7.059 | -71.380 +/- 7.674 | 0.391 +/- 0.105 | -4.062 +/- 3.242
LEU 487 | 15.061 +/- 2.603 | -1.444 +/- 1.011 | -21.411 +/- 0.443 | -0.439 +/- 0.287 | 0.589 +/- 0.072 | -7.645 +/- 2.594
GLN 488 | 22.741 +/- 2.542 | -3.072 +/- 1.180 | -76.438 +/- 3.435 | -0.159 +/- 1.756 | 0.124 +/- 0.067 | -56.804 +/- 2.894
ILE 489 | 16.977 +/- 2.646 | -4.949 +/- 1.112 | -0.570 +/- 0.250 | -1.327 +/- 0.218 | 0.009 +/- 0.014 | 10.139 +/- 2.670
GLN 490 | 24.013 +/- 2.748 | -2.031 +/- 1.053 | -63.375 +/- 3.706 | -8.188 +/- 3.117 | 0.666 +/- 0.186 | -48.916 +/- 2.532
PRO 491 | 18.305 +/- 1.947 | -2.679 +/- 0.642 | 10.102 +/- 1.250 | -9.121 +/- 1.172 | 0.332 +/- 0.078 | 16.940 +/- 2.020
SER 492 | 10.434 +/- 1.472 | -2.794 +/- 0.665 | -0.847 +/- 1.872 | -3.803 +/- 1.636 | 0.097 +/- 0.044 | 3.086 +/- 1.656
GLN 493 | 23.099 +/- 2.687 | -4.949 +/- 0.992 | -68.091 +/- 2.915 | -2.292 +/- 2.381 | 0.211 +/- 0.082 | -52.021 +/- 2.562
LEU 494 | 15.854 +/- 2.466 | -3.655 +/- 0.988 | -21.781 +/- 0.538 | -1.073 +/- 0.232 | 0.134 +/- 0.065 | -10.521 +/- 2.519
GLU 495 | 15.845 +/- 2.235 | -2.983 +/- 1.345 | -73.919 +/- 6.497 | 9.483 +/- 5.310 | 0.167 +/- 0.047 | -51.407 +/- 2.947
LEU 496 | 16.597 +/- 2.510 | -4.175 +/- 1.085 | -22.698 +/- 0.460 | 0.111 +/- 0.244 | 0.048 +/- 0.034 | -10.116 +/- 2.669
PHE 497 | 15.663 +/- 2.657 | -3.918 +/- 0.990 | 1.255 +/- 1.034 | -1.541 +/- 0.678 | 0.226 +/- 0.111 | 11.684 +/- 2.835
TYR 498 | 17.023 +/- 2.770 | -5.714 +/- 1.135 | -20.315 +/- 1.483 | -3.037 +/- 0.909 | 0.044 +/- 0.038 | -12.000 +/- 2.983
CYS 499 | 9.408 +/- 1.553 | -4.264 +/- 0.603 | 3.772 +/- 1.180 | 0.449 +/- 0.888 | 0.067 +/- 0.037 | 9.432 +/- 1.708
LEU 500 | 16.033 +/- 2.380 | -3.983 +/- 1.297 | -22.376 +/- 0.601 | 0.021 +/- 0.257 | 0.164 +/- 0.100 | -10.141 +/- 2.535
TYR 501 | 17.057 +/- 2.780 | -3.342 +/- 1.439 | -16.962 +/- 1.821 | -5.228 +/- 1.760 | 0.429 +/- 0.204 | -8.047 +/- 3.150
GLU 502 | 16.158 +/- 2.462 | -3.274 +/- 1.019 | -22.179 +/- 6.448 | -36.489 +/- 6.643 | 0.356 +/- 0.110 | -45.429 +/- 2.324
MET 503 | 14.868 +/- 2.258 | -4.492 +/- 0.861 | 0.621 +/- 1.201 | -0.364 +/- 1.224 | 0.361 +/- 0.144 | 10.995 +/- 2.329
GLN 504 | 23.441 +/- 2.741 | -0.549 +/- 0.884 | -64.767 +/- 3.321 | -8.751 +/- 2.862 | 1.007 +/- 0.142 | -49.618 +/- 2.494
GLU 505 | 16.267 +/- 2.261 | -2.649 +/- 1.003 | 21.545 +/- 8.279 | -79.240 +/- 6.954 | 0.518 +/- 0.126 | -43.559 +/- 2.976
GLU 506 | 17.265 +/- 2.352 | -5.357 +/- 1.303 | -21.051 +/- 9.416 | -38.518 +/- 8.256 | 0.048 +/- 0.023 | -47.613 +/- 2.784
ASP 507 | 12.882 +/- 2.527 | -3.095 +/- 1.030 | 7.820 +/- 14.287 | -66.476 +/- 11.499 | 0.289 +/- 0.070 | -48.579 +/- 2.780
PHE 508 | 15.411 +/- 2.578 | 0.853 +/- 0.858 | 2.234 +/- 0.494 | -2.500 +/- 0.445 | 1.058 +/- 0.126 | 17.056 +/- 2.695
VAL 509 | 13.547 +/- 2.093 | -2.264 +/- 0.997 | -16.233 +/- 0.440 | 0.241 +/- 0.250 | 0.165 +/- 0.114 | -4.544 +/- 2.119
GLN 510 | 23.506 +/- 2.643 | -4.319 +/- 1.213 | -73.807 +/- 1.768 | 2.479 +/- 1.349 | 0.198 +/- 0.086 | -51.942 +/- 2.579
ARG 511 | 21.909 +/- 3.659 | -3.432 +/- 1.635 | -185.217 +/- 16.149 | -1.702 +/- 13.729 | 0.792 +/- 0.229 | -167.649 +/- 4.267
ALA 512 | 6.868 +/- 1.258 | -2.529 +/- 0.437 | 1.874 +/- 0.248 | 0.122 +/- 0.211 | 0.031 +/- 0.026 | 6.366 +/- 1.335
MET 513 | 15.398 +/- 2.270 | -6.925 +/- 0.930 | -1.170 +/- 1.105 | 1.480 +/- 1.044 | 0.030 +/- 0.039 | 8.813 +/- 2.297
ASP 514 | 13.846 +/- 2.299 | -3.423 +/- 0.988 | 15.200 +/- 10.433 | -72.778 +/- 10.254 | 0.285 +/- 0.136 | -46.870 +/- 2.499
TYR 515 | 16.994 +/- 2.696 | -2.912 +/- 1.106 | -16.868 +/- 1.395 | -5.880 +/- 1.298 | 0.486 +/- 0.135 | -8.180 +/- 2.817
PHE 516 | 16.040 +/- 2.535 | -3.399 +/- 0.928 | 1.828 +/- 0.579 | -1.914 +/- 0.383 | 0.207 +/- 0.072 | 12.763 +/- 2.800
PRO 517 | 18.024 +/- 1.896 | -5.164 +/- 0.774 | -1.581 +/- 1.095 | 2.723 +/- 0.994 | 0.007 +/- 0.011 | 14.009 +/- 2.126
LYS 518 | 17.690 +/- 2.762 | -4.206 +/- 1.432 | -26.056 +/- 7.095 | 5.941 +/- 5.671 | 0.159 +/- 0.060 | -6.472 +/- 3.364
ILE 519 | 17.281 +/- 2.610 | -2.638 +/- 1.239 | -1.856 +/- 0.494 | -0.339 +/- 0.238 | 0.288 +/- 0.141 | 12.736 +/- 2.524
GLU 520 | 17.943 +/- 2.377 | -2.258 +/- 1.348 | -61.242 +/- 8.595 | -3.359 +/- 7.007 | 0.185 +/- 0.099 | -48.731 +/- 3.247
ILE 521 | 16.537 +/- 2.473 | -3.019 +/- 1.225 | -2.719 +/- 0.263 | 0.408 +/- 0.162 | 0.151 +/- 0.062 | 11.358 +/- 2.509
ASN 522 | 19.608 +/- 2.208 | -2.219 +/- 0.850 | -80.359 +/- 4.817 | -5.731 +/- 3.099 | 0.414 +/- 0.143 | -68.287 +/- 2.591
LEU 523 | 16.733 +/- 2.426 | -4.428 +/- 1.200 | -23.742 +/- 0.520 | 0.674 +/- 0.169 | 0.043 +/- 0.053 | -10.721 +/- 2.642
SER 524 | 9.742 +/- 1.589 | -2.502 +/- 0.953 | -2.789 +/- 2.684 | -2.574 +/- 1.813 | 0.036 +/- 0.032 | 1.913 +/- 2.032
THR 525 | 14.006 +/- 2.005 | -2.426 +/- 0.965 | -23.999 +/- 3.059 | -1.494 +/- 1.995 | 0.099 +/- 0.050 | -13.813 +/- 2.288
ARG 526 | 22.523 +/- 3.645 | -4.801 +/- 1.454 | -158.135 +/- 6.773 | -21.601 +/- 7.843 | 0.426 +/- 0.219 | -161.588 +/- 3.254
MET 527 | 14.661 +/- 2.291 | -4.323 +/- 1.086 | 0.594 +/- 1.219 | -0.454 +/- 1.000 | 0.371 +/- 0.184 | 10.849 +/- 2.503
ASP 528 | 14.132 +/- 2.044 | -3.136 +/- 0.976 | -23.931 +/- 11.020 | -38.749 +/- 9.771 | 0.238 +/- 0.068 | -51.446 +/- 2.445
HIE 529 | 33.041 +/- 2.295 | -8.193 +/- 0.856 | -7.660 +/- 1.600 | -4.485 +/- 1.156 | 0.105 +/- 0.072 | 12.807 +/- 2.757
MET 530 | 14.190 +/- 2.253 | -6.586 +/- 0.730 | 0.905 +/- 0.694 | -0.612 +/- 0.504 | 0.195 +/- 0.050 | 8.090 +/- 2.346
VAL 531 | 14.039 +/- 2.103 | -0.531 +/- 0.945 | -16.498 +/- 0.359 | 0.130 +/- 0.167 | 0.435 +/- 0.100 | -2.424 +/- 2.169
SER 532 | 10.366 +/- 1.556 | -1.997 +/- 0.888 | -7.652 +/- 3.161 | -0.022 +/- 2.225 | 0.126 +/- 0.062 | 0.821 +/- 1.808
SER 533 | 10.695 +/- 1.578 | -0.674 +/- 0.530 | -1.673 +/- 1.564 | -5.529 +/- 1.681 | 0.527 +/- 0.051 | 3.345 +/- 1.604
PHE 534 | 15.353 +/- 2.467 | -0.359 +/- 1.022 | 1.012 +/- 0.786 | -1.403 +/- 0.525 | 0.824 +/- 0.187 | 15.427 +/- 2.640
CYS 535 | 9.186 +/- 1.680 | -2.048 +/- 0.904 | 5.201 +/- 1.372 | -1.490 +/- 1.251 | 0.354 +/- 0.210 | 11.203 +/- 2.057
ILE 536 | 17.352 +/- 2.642 | -1.159 +/- 1.386 | -2.662 +/- 0.415 | 0.323 +/- 0.241 | 0.632 +/- 0.196 | 14.486 +/- 2.721
GLU 537 | 16.930 +/- 2.320 | -1.711 +/- 1.137 | -8.211 +/- 10.819 | -51.879 +/- 10.427 | 0.614 +/- 0.169 | -44.257 +/- 2.850
ASN 538 | 20.425 +/- 2.386 | -2.935 +/- 1.145 | -81.504 +/- 2.942 | -4.198 +/- 2.005 | 0.287 +/- 0.167 | -67.925 +/- 2.151
CYS 539 | 9.661 +/- 1.649 | -2.361 +/- 0.882 | 5.586 +/- 1.427 | -1.364 +/- 1.365 | 0.314 +/- 0.160 | 11.836 +/- 1.811
HIE 540 | 33.091 +/- 2.281 | -3.620 +/- 0.953 | -5.784 +/- 2.943 | -7.437 +/- 2.239 | 0.669 +/- 0.176 | 16.918 +/- 2.476
ARG 541 | 22.180 +/- 3.795 | -5.233 +/- 1.500 | -197.075 +/- 13.468 | 10.736 +/- 10.545 | 0.307 +/- 0.161 | -169.084 +/- 5.085
VAL 542 | 13.083 +/- 2.308 | -0.681 +/- 0.962 | -16.345 +/- 0.386 | 0.009 +/- 0.169 | 0.551 +/- 0.121 | -3.383 +/- 2.438
GLU 543 | 16.423 +/- 2.428 | -1.307 +/- 1.447 | -31.627 +/- 20.039 | -33.097 +/- 16.765 | 0.449 +/- 0.238 | -49.159 +/- 4.550
SER 544 | 10.302 +/- 1.560 | -0.783 +/- 0.517 | -0.772 +/- 2.353 | -5.879 +/- 2.141 | 0.514 +/- 0.076 | 3.381 +/- 1.666
LEU 545 | 15.382 +/- 2.425 | -1.169 +/- 1.115 | -22.442 +/- 0.501 | -0.040 +/- 0.212 | 0.499 +/- 0.106 | -7.770 +/- 2.573
SER 546 | 8.948 +/- 1.538 | -2.817 +/- 0.664 | -2.490 +/- 1.962 | -3.728 +/- 2.154 | 0.026 +/- 0.026 | -0.061 +/- 2.444
LEU 547 | 16.126 +/- 2.548 | -2.837 +/- 1.128 | -22.764 +/- 0.445 | 0.576 +/- 0.245 | 0.124 +/- 0.075 | -8.775 +/- 2.656
GLY 548 | 2.883 +/- 0.656 | -1.007 +/- 0.202 | 0.463 +/- 0.181 | -0.471 +/- 0.154 | 0.000 +/- 0.001 | 1.869 +/- 0.660
PHE 549 | 16.389 +/- 2.570 | -3.819 +/- 0.998 | 0.938 +/- 0.935 | -1.179 +/- 0.597 | 0.202 +/- 0.087 | 12.529 +/- 2.851
LEU 550 | 15.408 +/- 2.359 | -4.258 +/- 1.066 | -22.670 +/- 0.461 | 0.795 +/- 0.233 | 0.033 +/- 0.035 | -10.691 +/- 2.524
HIE 551 | 33.069 +/- 2.263 | -5.886 +/- 0.816 | -8.724 +/- 1.985 | -4.212 +/- 1.728 | 0.306 +/- 0.075 | 14.552 +/- 2.376
ASN 552 | 20.125 +/- 2.551 | -5.118 +/- 0.885 | -80.932 +/- 3.408 | -1.246 +/- 2.657 | 0.050 +/- 0.039 | -67.121 +/- 2.392
MET 553 | 14.672 +/- 2.177 | -6.373 +/- 0.896 | -1.492 +/- 1.478 | 1.394 +/- 1.079 | 0.041 +/- 0.034 | 8.241 +/- 2.388
PRO 554 | 18.035 +/- 1.816 | -3.767 +/- 0.872 | 2.622 +/- 1.507 | -1.051 +/- 1.482 | 0.031 +/- 0.038 | 15.869 +/- 2.020
LYS 555 | 17.444 +/- 2.885 | -3.145 +/- 1.280 | 24.081 +/- 13.744 | -41.810 +/- 12.074 | 0.363 +/- 0.168 | -3.067 +/- 3.868
GLU 556 | 17.114 +/- 2.454 | -1.522 +/- 1.055 | -41.348 +/- 15.746 | -19.057 +/- 15.147 | 0.643 +/- 0.186 | -44.171 +/- 2.650
GLU 557 | 17.671 +/- 2.268 | -1.842 +/- 1.008 | -9.043 +/- 6.127 | -51.103 +/- 5.917 | 0.584 +/- 0.109 | -43.733 +/- 2.124
GLU 558 | 16.798 +/- 2.472 | -1.930 +/- 1.082 | -32.049 +/- 6.778 | -29.533 +/- 6.334 | 0.542 +/- 0.090 | -46.172 +/- 2.621
GLU 559 | 17.041 +/- 2.493 | -2.736 +/- 1.370 | -55.392 +/- 10.743 | -7.843 +/- 9.146 | 0.206 +/- 0.079 | -48.723 +/- 2.906
GLU 560 | 17.186 +/- 2.304 | -3.829 +/- 1.442 | -53.383 +/- 5.585 | -11.308 +/- 4.953 | 0.030 +/- 0.033 | -51.303 +/- 2.574
GLU 561 | 17.921 +/- 2.372 | -3.594 +/- 1.229 | -65.264 +/- 6.176 | 1.638 +/- 5.711 | 0.110 +/- 0.029 | -49.189 +/- 2.487
LYS 562 | 17.199 +/- 2.776 | -5.523 +/- 1.148 | -5.266 +/- 11.616 | -6.225 +/- 8.735 | 0.017 +/- 0.011 | 0.202 +/- 4.551
GLU 563 | 16.908 +/- 2.454 | -3.341 +/- 1.446 | -40.743 +/- 6.809 | -20.194 +/- 5.058 | 0.036 +/- 0.027 | -47.334 +/- 3.137
GLY 564 | 2.623 +/- 0.613 | -1.062 +/- 0.195 | -0.000 +/- 0.174 | 0.030 +/- 0.169 | 0.000 +/- 0.001 | 1.591 +/- 0.646
ARG 565 | 21.518 +/- 3.526 | -5.423 +/- 1.414 | -187.669 +/- 9.081 | 3.303 +/- 7.334 | 0.238 +/- 0.114 | -168.033 +/- 3.787
HIE 566 | 33.151 +/- 2.373 | -3.522 +/- 0.835 | -9.543 +/- 4.253 | -3.884 +/- 3.563 | 0.693 +/- 0.162 | 16.895 +/- 2.602
LEU 567 | 15.634 +/- 2.488 | -2.126 +/- 1.134 | -22.763 +/- 0.503 | 0.056 +/- 0.284 | 0.230 +/- 0.145 | -8.969 +/- 2.616
ASP 568 | 13.308 +/- 2.240 | -0.997 +/- 0.745 | -26.450 +/- 12.528 | -37.110 +/- 12.501 | 0.616 +/- 0.115 | -50.633 +/- 2.093
MET 569 | 14.983 +/- 2.411 | -2.438 +/- 1.132 | -0.268 +/- 1.374 | -0.232 +/- 1.189 | 0.725 +/- 0.209 | 12.771 +/- 2.711
VAL 570 | 13.228 +/- 2.138 | -1.939 +/- 0.955 | -16.224 +/- 0.395 | 0.335 +/- 0.223 | 0.213 +/- 0.091 | -4.388 +/- 2.263
GLN 571 | 23.311 +/- 2.598 | -1.790 +/- 0.901 | -65.275 +/- 2.390 | -7.279 +/- 2.219 | 0.726 +/- 0.122 | -50.306 +/- 2.356
CYS 572 | 9.961 +/- 1.638 | -1.955 +/- 0.477 | 6.303 +/- 0.901 | -2.085 +/- 0.856 | 0.439 +/- 0.096 | 12.663 +/- 1.651
VAL 573 | 14.159 +/- 2.307 | -1.840 +/- 0.834 | -16.091 +/- 0.397 | 0.146 +/- 0.217 | 0.346 +/- 0.086 | -3.280 +/- 2.294
LEU 574 | 16.312 +/- 2.255 | -3.676 +/- 1.133 | -22.110 +/- 0.444 | 0.690 +/- 0.239 | 0.055 +/- 0.031 | -8.728 +/- 2.351
PRO 575 | 17.927 +/- 1.951 | -4.272 +/- 0.773 | -0.225 +/- 0.866 | 1.143 +/- 0.791 | 0.035 +/- 0.046 | 14.608 +/- 2.123
SER 576 | 9.894 +/- 1.670 | -2.859 +/- 0.770 | -2.469 +/- 1.741 | -2.345 +/- 1.255 | 0.054 +/- 0.038 | 2.274 +/- 1.984
SER 577 | 10.813 +/- 1.606 | -2.804 +/- 0.631 | -1.614 +/- 1.375 | -3.086 +/- 1.243 | 0.066 +/- 0.029 | 3.375 +/- 1.701
SER 578 | 10.676 +/- 1.539 | -3.189 +/- 0.604 | -3.605 +/- 1.976 | -2.243 +/- 1.357 | 0.016 +/- 0.022 | 1.656 +/- 1.801
HIE 579 | 32.592 +/- 2.277 | -7.749 +/- 0.976 | -12.363 +/- 1.458 | -3.047 +/- 0.874 | 0.054 +/- 0.049 | 9.488 +/- 2.677
ALA 580 | 6.923 +/- 1.316 | -2.468 +/- 0.489 | 1.426 +/- 0.247 | 0.468 +/- 0.189 | 0.048 +/- 0.024 | 6.397 +/- 1.337
ALA 581 | 6.895 +/- 1.312 | -2.959 +/- 0.402 | 1.398 +/- 0.224 | 0.517 +/- 0.162 | 0.007 +/- 0.008 | 5.857 +/- 1.375
CYS 582 | 9.161 +/- 1.551 | -3.592 +/- 0.632 | 3.893 +/- 1.294 | -0.761 +/- 0.640 | 0.017 +/- 0.015 | 8.718 +/- 1.775
SER 583 | 10.160 +/- 1.545 | -1.834 +/- 0.789 | -2.768 +/- 3.608 | -2.807 +/- 2.794 | 0.180 +/- 0.116 | 2.931 +/- 1.776
HIE 584 | 32.957 +/- 2.261 | -4.524 +/- 0.820 | -6.225 +/- 1.513 | -7.929 +/- 1.214 | 0.453 +/- 0.128 | 14.732 +/- 2.352
GLY 585 | 2.496 +/- 0.564 | -0.544 +/- 0.215 | 0.452 +/- 0.155 | -0.270 +/- 0.145 | 0.008 +/- 0.008 | 2.142 +/- 0.589
LEU 586 | 16.363 +/- 2.530 | -4.210 +/- 1.052 | -22.467 +/- 0.487 | 0.108 +/- 0.271 | 0.052 +/- 0.028 | -10.154 +/- 2.644
VAL 587 | 13.022 +/- 2.202 | -3.327 +/- 0.790 | -16.676 +/- 0.311 | 0.894 +/- 0.157 | 0.039 +/- 0.022 | -6.048 +/- 2.282
ASN 588 | 22.641 +/- 2.759 | -3.417 +/- 1.015 | -91.882 +/- 2.764 | 2.603 +/- 1.744 | 0.015 +/- 0.016 | -70.039 +/- 2.280
SER 589 | 10.681 +/- 1.561 | -2.335 +/- 1.049 | -6.953 +/- 3.869 | -0.815 +/- 1.761 | 0.005 +/- 0.012 | 0.583 +/- 2.433
HIE 590 | 32.859 +/- 2.295 | -4.697 +/- 1.062 | -7.254 +/- 1.410 | -6.290 +/- 1.033 | 0.493 +/- 0.200 | 15.112 +/- 2.852
LEU 591 | 16.381 +/- 2.613 | -1.503 +/- 1.119 | -22.158 +/- 0.532 | -0.504 +/- 0.221 | 0.421 +/- 0.092 | -7.361 +/- 2.728
THR 592 | 15.444 +/- 1.938 | -3.365 +/- 0.841 | -22.846 +/- 1.332 | -1.698 +/- 0.868 | 0.016 +/- 0.013 | -12.449 +/- 2.074
SER 593 | 10.272 +/- 1.533 | -2.593 +/- 0.610 | -2.944 +/- 2.223 | -2.882 +/- 1.724 | 0.079 +/- 0.040 | 1.932 +/- 2.057
SER 594 | 9.169 +/- 1.414 | -3.073 +/- 0.586 | -0.817 +/- 0.861 | -6.594 +/- 0.962 | 0.094 +/- 0.035 | -1.221 +/- 1.672
PHE 595 | 15.582 +/- 2.480 | -2.020 +/- 0.870 | 1.147 +/- 0.617 | -1.365 +/- 0.407 | 0.579 +/- 0.112 | 13.923 +/- 2.612
CYS 596 | 9.544 +/- 1.413 | -3.369 +/- 0.567 | 5.361 +/- 1.564 | -1.018 +/- 1.135 | 0.117 +/- 0.052 | 10.635 +/- 1.605
ARG 597 | 21.140 +/- 3.494 | -4.418 +/- 1.262 | -175.872 +/- 9.064 | -10.843 +/- 7.252 | 0.770 +/- 0.163 | -169.223 +/- 3.393
GLY 598 | 2.788 +/- 0.559 | -1.071 +/- 0.185 | 0.600 +/- 0.143 | -0.421 +/- 0.124 | 0.004 +/- 0.005 | 1.901 +/- 0.564
LEU 599 | 16.101 +/- 2.464 | -3.985 +/- 0.942 | -23.062 +/- 0.389 | 0.499 +/- 0.164 | 0.054 +/- 0.025 | -10.392 +/- 2.505
PHE 600 | 16.640 +/- 2.567 | -5.038 +/- 0.878 | 1.085 +/- 0.489 | -1.508 +/- 0.302 | 0.090 +/- 0.030 | 11.270 +/- 2.665
SER 601 | 10.412 +/- 1.423 | -3.969 +/- 0.818 | -7.349 +/- 1.100 | -2.269 +/- 0.768 | 0.000 +/- 0.001 | -3.175 +/- 1.802
VAL 602 | 13.357 +/- 2.148 | -4.170 +/- 0.967 | -16.609 +/- 0.299 | 0.807 +/- 0.147 | 0.050 +/- 0.023 | -6.565 +/- 2.271
LEU 603 | 15.276 +/- 2.357 | -4.592 +/- 1.013 | -22.638 +/- 0.395 | 0.582 +/- 0.154 | 0.009 +/- 0.008 | -11.364 +/- 2.498
SER 604 | 9.312 +/- 1.536 | -3.079 +/- 0.573 | -0.833 +/- 1.372 | -3.995 +/- 1.491 | 0.097 +/- 0.041 | 1.503 +/- 1.980
THR 605 | 13.811 +/- 1.891 | -3.301 +/- 0.893 | -23.446 +/- 1.477 | -0.621 +/- 0.775 | 0.080 +/- 0.047 | -13.477 +/- 2.052
SER 606 | 9.483 +/- 1.611 | -2.854 +/- 0.520 | -2.649 +/- 1.582 | -3.103 +/- 1.435 | 0.076 +/- 0.034 | 0.953 +/- 2.018
GLN 607 | 22.997 +/- 2.567 | -0.528 +/- 0.897 | -65.242 +/- 3.168 | -8.298 +/- 2.762 | 1.036 +/- 0.103 | -50.035 +/- 2.388
SER 608 | 10.218 +/- 1.686 | -1.454 +/- 0.540 | -1.051 +/- 1.560 | -5.059 +/- 1.606 | 0.308 +/- 0.120 | 2.963 +/- 1.835
LEU 609 | 16.240 +/- 2.369 | -0.275 +/- 1.183 | -21.577 +/- 0.513 | -1.122 +/- 0.313 | 0.668 +/- 0.161 | -6.065 +/- 2.463
THR 610 | 14.560 +/- 2.035 | -3.395 +/- 0.787 | -20.720 +/- 1.695 | -2.770 +/- 1.171 | 0.035 +/- 0.023 | -12.289 +/- 2.144
GLU 611 | 17.646 +/- 2.453 | -4.008 +/- 1.313 | -71.449 +/- 7.941 | 7.587 +/- 6.434 | 0.129 +/- 0.049 | -50.095 +/- 3.013
LEU 612 | 16.404 +/- 2.394 | -4.452 +/- 1.037 | -23.626 +/- 0.390 | 0.860 +/- 0.174 | 0.001 +/- 0.003 | -10.813 +/- 2.616
ASP 613 | 14.779 +/- 1.947 | -2.921 +/- 1.446 | -53.857 +/- 8.488 | -16.555 +/- 5.780 | 0.015 +/- 0.010 | -58.539 +/- 3.295
LEU 614 | 15.723 +/- 2.547 | -4.078 +/- 1.022 | -23.065 +/- 0.438 | 0.755 +/- 0.180 | 0.018 +/- 0.014 | -10.646 +/- 2.620
SER 615 | 10.432 +/- 1.455 | -2.893 +/- 0.953 | -6.383 +/- 1.328 | -0.733 +/- 0.601 | 0.022 +/- 0.011 | 0.444 +/- 1.735
ASP 616 | 15.203 +/- 2.062 | -1.372 +/- 1.272 | -36.082 +/- 7.090 | -31.725 +/- 6.323 | 0.188 +/- 0.052 | -53.788 +/- 2.375
ASN 617 | 20.927 +/- 2.472 | -3.704 +/- 0.926 | -81.087 +/- 2.828 | -2.313 +/- 2.913 | 0.205 +/- 0.104 | -65.972 +/- 2.372
SER 618 | 9.908 +/- 1.568 | -0.959 +/- 0.323 | 0.351 +/- 0.963 | -6.965 +/- 1.007 | 0.607 +/- 0.031 | 2.942 +/- 1.657
LEU 619 | 14.972 +/- 2.327 | -4.377 +/- 1.121 | -23.246 +/- 0.439 | 1.220 +/- 0.185 | 0.019 +/- 0.020 | -11.413 +/- 2.491
GLY 620 | 2.280 +/- 0.567 | -0.613 +/- 0.183 | 0.538 +/- 0.130 | -0.481 +/- 0.121 | 0.016 +/- 0.008 | 1.740 +/- 0.591
ASP 621 | 14.282 +/- 2.691 | -0.461 +/- 0.626 | -1.288 +/- 3.732 | -63.529 +/- 3.957 | 0.782 +/- 0.043 | -50.214 +/- 2.061
PRO 622 | 18.093 +/- 2.050 | -2.147 +/- 0.611 | -0.868 +/- 0.871 | 0.646 +/- 0.816 | 0.359 +/- 0.042 | 16.083 +/- 2.133
GLY 623 | 2.672 +/- 0.636 | -1.149 +/- 0.187 | 0.515 +/- 0.136 | -0.566 +/- 0.106 | 0.001 +/- 0.002 | 1.473 +/- 0.657
MET 624 | 14.971 +/- 2.334 | -4.323 +/- 1.000 | 0.073 +/- 1.130 | -0.063 +/- 0.935 | 0.470 +/- 0.128 | 11.128 +/- 2.604
ARG 625 | 21.649 +/- 3.368 | -2.499 +/- 1.684 | -225.343 +/- 9.723 | 29.036 +/- 7.400 | 0.546 +/- 0.132 | -176.611 +/- 3.822
VAL 626 | 13.544 +/- 2.183 | -3.124 +/- 0.845 | -16.483 +/- 0.378 | 1.228 +/- 0.192 | 0.026 +/- 0.014 | -4.809 +/- 2.250
LEU 627 | 16.603 +/- 2.415 | -3.716 +/- 1.031 | -22.690 +/- 0.376 | 1.189 +/- 0.205 | 0.009 +/- 0.010 | -8.604 +/- 2.531
CYS 628 | 9.675 +/- 1.567 | -4.820 +/- 0.578 | 4.831 +/- 0.774 | -1.200 +/- 0.453 | 0.015 +/- 0.014 | 8.501 +/- 1.678
GLU 629 | 17.104 +/- 2.347 | -2.335 +/- 1.029 | -28.538 +/- 9.973 | -33.998 +/- 8.397 | 0.410 +/- 0.104 | -47.357 +/- 3.062
THR 630 | 14.234 +/- 1.910 | -4.683 +/- 0.679 | -20.314 +/- 0.900 | -2.452 +/- 0.757 | 0.017 +/- 0.013 | -13.198 +/- 1.991
LEU 631 | 15.170 +/- 2.353 | -5.250 +/- 1.117 | -22.547 +/- 0.413 | 1.196 +/- 0.206 | 0.001 +/- 0.003 | -11.430 +/- 2.569
GLN 632 | 22.986 +/- 2.692 | -2.035 +/- 0.858 | -64.606 +/- 3.116 | -7.827 +/- 2.712 | 0.756 +/- 0.105 | -50.726 +/- 2.500
HIE 633 | 33.197 +/- 2.204 | -5.221 +/- 0.781 | -10.041 +/- 1.284 | -4.907 +/- 0.880 | 0.495 +/- 0.078 | 13.523 +/- 2.551
PRO 634 | 17.877 +/- 1.817 | -1.243 +/- 0.497 | 2.082 +/- 0.860 | -2.364 +/- 0.828 | 0.714 +/- 0.051 | 17.067 +/- 1.895
GLY 635 | 2.479 +/- 0.598 | -0.488 +/- 0.167 | 0.204 +/- 0.188 | -0.020 +/- 0.170 | 0.021 +/- 0.008 | 2.196 +/- 0.609
CYS 636 | 9.193 +/- 1.485 | -4.455 +/- 0.617 | 5.351 +/- 0.640 | -1.252 +/- 0.582 | 0.001 +/- 0.004 | 8.839 +/- 1.665
ASN 637 | 20.942 +/- 2.311 | -4.621 +/- 1.001 | -81.931 +/- 2.081 | -4.804 +/- 1.273 | 0.053 +/- 0.029 | -70.362 +/- 2.238
ILE 638 | 17.939 +/- 2.734 | -5.266 +/- 1.150 | -2.295 +/- 0.376 | 0.603 +/- 0.159 | 0.001 +/- 0.002 | 10.983 +/- 2.523
ARG 639 | 21.211 +/- 3.623 | -4.717 +/- 1.080 | -140.036 +/- 6.177 | -46.382 +/- 5.207 | 0.700 +/- 0.082 | -169.224 +/- 3.430
ARG 640 | 20.397 +/- 3.527 | -5.435 +/- 1.534 | -163.076 +/- 6.974 | -27.951 +/- 5.654 | 0.441 +/- 0.068 | -175.623 +/- 3.508
LEU 641 | 15.941 +/- 2.280 | -5.245 +/- 0.978 | -22.398 +/- 0.414 | 1.127 +/- 0.198 | 0.000 +/- 0.001 | -10.574 +/- 2.396
TRP 642 | 20.848 +/- 2.993 | -8.893 +/- 0.767 | 9.262 +/- 1.134 | -5.336 +/- 0.949 | 0.176 +/- 0.057 | 16.057 +/- 3.133
LEU 643 | 15.532 +/- 2.424 | -4.416 +/- 0.991 | -22.815 +/- 0.396 | 1.003 +/- 0.195 | 0.002 +/- 0.006 | -10.693 +/- 2.474
GLY 644 | 2.526 +/- 0.609 | -1.210 +/- 0.230 | 1.247 +/- 0.127 | -1.137 +/- 0.088 | 0.000 +/- 0.000 | 1.426 +/- 0.640
ARG 645 | 21.579 +/- 3.729 | -3.896 +/- 1.481 | -208.257 +/- 5.343 | 17.290 +/- 4.315 | 0.574 +/- 0.064 | -172.709 +/- 3.415
CYS 646 | 8.749 +/- 1.576 | -4.884 +/- 0.560 | 4.386 +/- 0.650 | -0.530 +/- 0.413 | 0.000 +/- 0.001 | 7.721 +/- 1.708
GLY 647 | 2.957 +/- 0.619 | -0.641 +/- 0.194 | 1.095 +/- 0.117 | -1.021 +/- 0.104 | 0.013 +/- 0.009 | 2.403 +/- 0.654
LEU 648 | 15.729 +/- 2.478 | -3.831 +/- 1.052 | -22.852 +/- 0.430 | 1.119 +/- 0.190 | 0.027 +/- 0.019 | -9.807 +/- 2.532
SER 649 | 9.245 +/- 1.564 | -2.101 +/- 0.803 | -2.296 +/- 1.958 | -3.684 +/- 1.582 | 0.179 +/- 0.087 | 1.343 +/- 1.887
HIE 650 | 33.067 +/- 2.309 | -2.815 +/- 0.763 | -5.793 +/- 2.838 | -8.143 +/- 2.635 | 0.956 +/- 0.132 | 17.272 +/- 2.445
GLU 651 | 16.687 +/- 2.324 | -2.665 +/- 1.177 | 10.177 +/- 4.961 | -71.228 +/- 5.210 | 0.604 +/- 0.157 | -46.425 +/- 2.299
CYS 652 | 9.718 +/- 1.651 | -4.644 +/- 0.686 | 4.705 +/- 0.878 | -0.826 +/- 0.471 | 0.009 +/- 0.030 | 8.962 +/- 1.758
CYS 653 | 9.857 +/- 1.507 | -3.521 +/- 0.627 | 5.530 +/- 0.741 | -1.011 +/- 0.499 | 0.073 +/- 0.054 | 10.928 +/- 1.601
PHE 654 | 15.566 +/- 2.591 | -1.183 +/- 1.081 | 0.752 +/- 0.560 | -0.804 +/- 0.511 | 0.639 +/- 0.163 | 14.971 +/- 2.716
ASP 655 | 13.146 +/- 2.246 | -1.854 +/- 0.979 | -8.255 +/- 5.706 | -56.702 +/- 4.848 | 0.387 +/- 0.059 | -53.277 +/- 2.145
ILE 656 | 17.764 +/- 2.579 | -4.698 +/- 1.045 | -2.906 +/- 0.182 | 0.758 +/- 0.134 | 0.027 +/- 0.019 | 10.945 +/- 2.604
SER 657 | 10.668 +/- 1.487 | -3.453 +/- 0.752 | -3.803 +/- 1.466 | -1.018 +/- 1.276 | 0.022 +/- 0.015 | 2.416 +/- 1.711
LEU 658 | 16.080 +/- 2.587 | -1.185 +/- 1.073 | -23.311 +/- 0.441 | 0.209 +/- 0.223 | 0.718 +/- 0.109 | -7.488 +/- 2.669
VAL 659 | 14.022 +/- 2.128 | -3.342 +/- 0.894 | -16.899 +/- 0.468 | 0.885 +/- 0.159 | 0.108 +/- 0.053 | -5.227 +/- 2.281
LEU 660 | 15.598 +/- 2.316 | -4.590 +/- 1.081 | -22.760 +/- 0.436 | 1.253 +/- 0.212 | 0.006 +/- 0.008 | -10.493 +/- 2.443
SER 661 | 10.105 +/- 1.496 | -3.579 +/- 0.737 | -2.810 +/- 1.693 | -1.494 +/- 1.844 | 0.014 +/- 0.014 | 2.236 +/- 1.773
SER 662 | 9.907 +/- 1.482 | -1.923 +/- 0.681 | -2.318 +/- 1.892 | -3.115 +/- 2.143 | 0.241 +/- 0.062 | 2.792 +/- 1.712
ASN 663 | 21.364 +/- 2.359 | -4.135 +/- 1.034 | -94.529 +/- 2.474 | 3.551 +/- 1.011 | 0.004 +/- 0.007 | -73.745 +/- 2.773
GLN 664 | 23.248 +/- 2.810 | -1.743 +/- 1.074 | -66.284 +/- 3.084 | -6.919 +/- 2.584 | 0.797 +/- 0.139 | -50.902 +/- 2.585
LYS 665 | 17.404 +/- 2.893 | -3.563 +/- 1.079 | 13.897 +/- 8.623 | -33.531 +/- 9.887 | 0.516 +/- 0.121 | -5.277 +/- 3.680
LEU 666 | 16.265 +/- 2.442 | -5.869 +/- 1.014 | -22.520 +/- 0.443 | 1.033 +/- 0.181 | 0.000 +/- 0.001 | -11.090 +/- 2.650
VAL 667 | 13.379 +/- 2.112 | -3.114 +/- 0.841 | -15.650 +/- 0.391 | -0.318 +/- 0.284 | 0.197 +/- 0.072 | -5.506 +/- 2.185
GLU 668 | 17.391 +/- 2.387 | -3.662 +/- 1.094 | -71.782 +/- 9.680 | 12.059 +/- 8.565 | 0.235 +/- 0.057 | -45.759 +/- 2.751
LEU 669 | 15.926 +/- 2.508 | -5.237 +/- 0.965 | -23.290 +/- 0.384 | 1.161 +/- 0.207 | 0.000 +/- 0.001 | -11.440 +/- 2.620
ASP 670 | 14.943 +/- 2.053 | -3.092 +/- 1.086 | -32.046 +/- 4.117 | -31.127 +/- 3.807 | 0.102 +/- 0.035 | -51.220 +/- 2.271
LEU 671 | 15.548 +/- 2.375 | -4.174 +/- 0.986 | -22.768 +/- 0.393 | 0.753 +/- 0.188 | 0.033 +/- 0.021 | -10.607 +/- 2.453
SER 672 | 10.447 +/- 1.603 | -3.041 +/- 0.853 | -6.695 +/- 1.117 | 0.452 +/- 0.570 | 0.004 +/- 0.007 | 1.167 +/- 1.696
ASP 673 | 16.431 +/- 2.162 | -3.618 +/- 0.853 | 9.307 +/- 4.291 | -71.810 +/- 4.256 | 0.220 +/- 0.041 | -49.470 +/- 2.240
ASN 674 | 19.490 +/- 2.344 | -4.720 +/- 0.839 | -80.201 +/- 2.104 | -2.616 +/- 1.158 | 0.043 +/- 0.025 | -68.003 +/- 2.036
ALA 675 | 6.962 +/- 1.358 | -0.861 +/- 0.419 | 0.399 +/- 0.200 | 1.409 +/- 0.163 | 0.399 +/- 0.063 | 8.308 +/- 1.398
LEU 676 | 15.354 +/- 2.370 | -3.221 +/- 1.091 | -22.546 +/- 0.431 | 0.895 +/- 0.230 | 0.148 +/- 0.084 | -9.369 +/- 2.527
GLY 677 | 2.620 +/- 0.634 | -1.209 +/- 0.202 | 0.826 +/- 0.129 | -0.963 +/- 0.117 | 0.000 +/- 0.001 | 1.275 +/- 0.682
ASP 678 | 13.955 +/- 2.207 | -1.807 +/- 0.714 | -1.258 +/- 5.295 | -61.512 +/- 4.983 | 0.573 +/- 0.073 | -50.050 +/- 1.873
PHE 679 | 15.794 +/- 2.659 | -0.438 +/- 0.835 | 1.297 +/- 0.443 | -1.450 +/- 0.369 | 0.828 +/- 0.100 | 16.031 +/- 2.771
GLY 680 | 2.801 +/- 0.602 | -0.950 +/- 0.224 | 0.710 +/- 0.116 | -0.704 +/- 0.112 | 0.001 +/- 0.002 | 1.858 +/- 0.638
ILE 681 | 16.786 +/- 2.525 | -4.705 +/- 1.070 | -2.392 +/- 0.164 | 0.759 +/- 0.170 | 0.006 +/- 0.008 | 10.454 +/- 2.487
ARG 682 | 21.213 +/- 3.468 | -5.353 +/- 1.139 | -185.632 +/- 5.339 | -4.571 +/- 4.453 | 0.619 +/- 0.064 | -173.724 +/- 3.073
LEU 683 | 15.904 +/- 2.484 | -2.945 +/- 1.052 | -22.878 +/- 0.474 | 0.418 +/- 0.186 | 0.312 +/- 0.113 | -9.189 +/- 2.588
LEU 684 | 17.004 +/- 2.322 | -4.911 +/- 0.895 | -22.953 +/- 0.386 | 0.782 +/- 0.207 | 0.008 +/- 0.009 | -10.070 +/- 2.517
CYS 685 | 9.434 +/- 1.495 | -4.850 +/- 0.537 | 4.253 +/- 0.528 | -0.529 +/- 0.343 | 0.003 +/- 0.005 | 8.311 +/- 1.568
VAL 686 | 13.467 +/- 2.176 | -1.447 +/- 0.906 | -16.191 +/- 0.317 | 0.152 +/- 0.141 | 0.515 +/- 0.087 | -3.504 +/- 2.328
GLY 687 | 2.767 +/- 0.586 | -0.989 +/- 0.211 | 0.537 +/- 0.174 | -0.512 +/- 0.157 | 0.010 +/- 0.005 | 1.812 +/- 0.601
LEU 688 | 15.928 +/- 2.419 | -4.745 +/- 1.025 | -22.301 +/- 0.481 | 0.679 +/- 0.225 | 0.019 +/- 0.020 | -10.420 +/- 2.513
LYS 689 | 17.019 +/- 2.783 | -4.090 +/- 1.177 | 5.924 +/- 7.500 | -25.851 +/- 7.259 | 0.526 +/- 0.112 | -6.472 +/- 3.494
HIE 690 | 33.505 +/- 2.304 | -3.465 +/- 0.788 | -3.145 +/- 1.928 | -9.936 +/- 1.794 | 0.835 +/- 0.112 | 17.794 +/- 2.474
LEU 691 | 14.858 +/- 2.290 | -1.904 +/- 1.162 | -22.547 +/- 0.436 | 0.151 +/- 0.197 | 0.474 +/- 0.107 | -8.969 +/- 2.463
LEU 692 | 15.877 +/- 2.333 | 0.932 +/- 0.977 | -22.292 +/- 0.456 | -0.708 +/- 0.163 | 1.014 +/- 0.114 | -5.179 +/- 2.373
CYS 693 | 8.865 +/- 1.611 | -4.250 +/- 0.680 | 3.546 +/- 0.783 | -0.712 +/- 0.451 | 0.015 +/- 0.014 | 7.464 +/- 1.696
ASN 694 | 21.527 +/- 2.486 | -3.648 +/- 0.815 | -80.963 +/- 3.257 | -4.496 +/- 2.644 | 0.335 +/- 0.067 | -67.245 +/- 2.168
LEU 695 | 16.132 +/- 2.238 | -5.267 +/- 0.994 | -22.647 +/- 0.444 | 0.962 +/- 0.193 | 0.003 +/- 0.005 | -10.817 +/- 2.398
LYS 696 | 17.553 +/- 2.731 | -3.725 +/- 1.030 | 27.118 +/- 12.753 | -47.869 +/- 13.655 | 0.690 +/- 0.111 | -6.233 +/- 3.444
LYS 697 | 16.963 +/- 2.907 | -4.553 +/- 0.961 | 37.210 +/- 9.981 | -56.734 +/- 10.838 | 0.469 +/- 0.160 | -6.645 +/- 3.366
LEU 698 | 16.159 +/- 2.405 | -4.739 +/- 0.965 | -22.507 +/- 0.392 | 1.142 +/- 0.238 | 0.004 +/- 0.007 | -9.940 +/- 2.436
TRP 699 | 22.831 +/- 3.111 | -7.327 +/- 0.924 | 4.973 +/- 1.058 | -0.347 +/- 0.584 | 0.325 +/- 0.078 | 20.455 +/- 3.208
LEU 700 | 15.115 +/- 2.291 | -4.717 +/- 1.003 | -22.398 +/- 0.380 | 0.852 +/- 0.204 | 0.001 +/- 0.003 | -11.147 +/- 2.421
VAL 701 | 12.851 +/- 1.944 | -4.508 +/- 0.850 | -16.430 +/- 0.339 | 0.916 +/- 0.229 | 0.055 +/- 0.020 | -7.116 +/- 2.094
SER 702 | 10.454 +/- 1.573 | -2.375 +/- 0.806 | -5.675 +/- 2.579 | 0.264 +/- 1.883 | 0.128 +/- 0.032 | 2.797 +/- 1.633
CYS 703 | 9.526 +/- 1.577 | -4.981 +/- 0.684 | 3.863 +/- 0.677 | -0.942 +/- 0.509 | 0.000 +/- 0.000 | 7.466 +/- 1.790
CYS 704 | 9.482 +/- 1.576 | -1.791 +/- 0.468 | 5.553 +/- 1.218 | -1.626 +/- 1.187 | 0.481 +/- 0.075 | 12.099 +/- 1.584
LEU 705 | 15.817 +/- 2.419 | -5.361 +/- 1.099 | -22.347 +/- 0.400 | 1.150 +/- 0.251 | 0.000 +/- 0.001 | -10.740 +/- 2.597
THR 706 | 14.268 +/- 1.736 | -2.630 +/- 0.745 | -24.350 +/- 2.237 | -2.838 +/- 2.597 | 0.336 +/- 0.041 | -15.213 +/- 2.237
SER 707 | 9.709 +/- 1.574 | -2.126 +/- 0.710 | -2.938 +/- 2.756 | -2.599 +/- 2.353 | 0.214 +/- 0.091 | 2.260 +/- 1.821
ALA 708 | 6.811 +/- 1.282 | -1.517 +/- 0.307 | 1.823 +/- 0.226 | 0.090 +/- 0.171 | 0.258 +/- 0.033 | 7.465 +/- 1.322
CYS 709 | 8.957 +/- 1.376 | -5.119 +/- 0.546 | 5.192 +/- 0.767 | -0.926 +/- 0.427 | 0.000 +/- 0.000 | 8.105 +/- 1.485
CYS 710 | 9.197 +/- 1.695 | -4.719 +/- 0.626 | 5.196 +/- 0.801 | -1.002 +/- 0.374 | 0.012 +/- 0.025 | 8.684 +/- 1.892
GLN 711 | 23.235 +/- 2.697 | -2.611 +/- 0.895 | -64.498 +/- 2.529 | -7.951 +/- 2.197 | 0.744 +/- 0.111 | -51.081 +/- 2.371
ASP 712 | 12.838 +/- 2.006 | -3.193 +/- 1.071 | -41.722 +/- 8.827 | -22.277 +/- 7.626 | 0.154 +/- 0.065 | -54.200 +/- 2.378
LEU 713 | 16.024 +/- 2.351 | -4.446 +/- 1.017 | -23.007 +/- 0.409 | 0.823 +/- 0.219 | 0.008 +/- 0.011 | -10.598 +/- 2.421
ALA 714 | 6.803 +/- 1.315 | -2.716 +/- 0.488 | 1.689 +/- 0.262 | 0.341 +/- 0.207 | 0.046 +/- 0.045 | 6.162 +/- 1.376
SER 715 | 9.992 +/- 1.572 | -2.519 +/- 0.632 | -1.598 +/- 2.723 | -4.196 +/- 2.349 | 0.210 +/- 0.058 | 1.889 +/- 1.997
VAL 716 | 13.415 +/- 2.169 | -4.247 +/- 0.923 | -16.448 +/- 0.334 | 0.916 +/- 0.153 | 0.008 +/- 0.014 | -6.356 +/- 2.244
LEU 717 | 16.667 +/- 2.829 | -4.748 +/- 1.142 | -22.533 +/- 0.461 | 0.763 +/- 0.212 | 0.008 +/- 0.013 | -9.843 +/- 2.779
SER 718 | 10.163 +/- 1.413 | -2.052 +/- 0.979 | -5.382 +/- 2.853 | -1.256 +/- 2.737 | 0.149 +/- 0.100 | 1.622 +/- 2.026
THR 719 | 14.859 +/- 2.037 | -1.805 +/- 0.889 | -23.917 +/- 1.860 | -1.925 +/- 1.099 | 0.355 +/- 0.086 | -12.433 +/- 2.445
SER 720 | 10.282 +/- 1.659 | -2.628 +/- 0.789 | -3.655 +/- 1.825 | -2.114 +/- 1.705 | 0.019 +/- 0.022 | 1.905 +/- 2.275
HIE 721 | 33.093 +/- 2.299 | -2.957 +/- 1.064 | -4.891 +/- 2.996 | -8.876 +/- 3.113 | 0.887 +/- 0.225 | 17.256 +/- 2.556
SER 722 | 9.966 +/- 1.462 | -2.021 +/- 0.737 | -2.210 +/- 2.361 | -3.525 +/- 2.087 | 0.153 +/- 0.097 | 2.363 +/- 1.839
LEU 723 | 16.152 +/- 2.527 | -4.824 +/- 1.155 | -22.997 +/- 0.558 | 0.778 +/- 0.253 | 0.025 +/- 0.030 | -10.866 +/- 2.661
THR 724 | 15.038 +/- 1.823 | -2.535 +/- 0.751 | -21.353 +/- 2.219 | -4.896 +/- 2.535 | 0.371 +/- 0.087 | -13.375 +/- 2.275
ARG 725 | 21.576 +/- 3.592 | -4.966 +/- 1.337 | -132.000 +/- 9.988 | -52.387 +/- 9.522 | 0.598 +/- 0.148 | -167.180 +/- 3.537
LEU 726 | 16.399 +/- 2.434 | -4.695 +/- 1.143 | -22.677 +/- 0.394 | 1.168 +/- 0.236 | 0.006 +/- 0.009 | -9.800 +/- 2.695
TYR 727 | 16.443 +/- 2.602 | -4.194 +/- 0.919 | -17.077 +/- 2.428 | -6.112 +/- 1.996 | 0.226 +/- 0.082 | -10.714 +/- 2.773
VAL 728 | 13.871 +/- 2.260 | -3.257 +/- 0.909 | -16.413 +/- 0.415 | 1.142 +/- 0.192 | 0.025 +/- 0.021 | -4.632 +/- 2.379
GLY 729 | 2.360 +/- 0.577 | -0.634 +/- 0.195 | 0.418 +/- 0.153 | -0.583 +/- 0.150 | 0.007 +/- 0.007 | 1.568 +/- 0.606
GLU 730 | 16.710 +/- 2.353 | -2.328 +/- 0.917 | 15.925 +/- 5.864 | -75.358 +/- 6.087 | 0.592 +/- 0.070 | -44.460 +/- 2.320
ASN 731 | 19.499 +/- 2.280 | -5.463 +/- 0.897 | -85.104 +/- 1.665 | -0.631 +/- 0.866 | 0.001 +/- 0.002 | -71.698 +/- 2.304
ALA 732 | 6.790 +/- 1.338 | -0.973 +/- 0.285 | 0.986 +/- 0.181 | 0.884 +/- 0.128 | 0.419 +/- 0.048 | 8.105 +/- 1.368
LEU 733 | 15.555 +/- 2.402 | -4.012 +/- 1.077 | -22.781 +/- 0.390 | 1.099 +/- 0.219 | 0.036 +/- 0.025 | -10.103 +/- 2.502
GLY 734 | 2.323 +/- 0.581 | -0.527 +/- 0.204 | 0.596 +/- 0.136 | -0.596 +/- 0.126 | 0.007 +/- 0.007 | 1.803 +/- 0.605
ASP 735 | 13.970 +/- 2.243 | 0.021 +/- 0.872 | -7.296 +/- 4.668 | -59.055 +/- 3.945 | 0.766 +/- 0.059 | -51.594 +/- 1.891
SER 736 | 10.775 +/- 1.551 | -1.039 +/- 0.660 | -5.023 +/- 3.599 | -2.245 +/- 3.043 | 0.318 +/- 0.064 | 2.787 +/- 1.733
GLY 737 | 2.755 +/- 0.631 | -1.132 +/- 0.216 | 0.684 +/- 0.118 | -0.666 +/- 0.095 | 0.000 +/- 0.001 | 1.641 +/- 0.655
VAL 738 | 13.365 +/- 2.294 | -3.268 +/- 0.915 | -16.220 +/- 0.308 | 1.090 +/- 0.193 | 0.031 +/- 0.021 | -5.002 +/- 2.420
ALA 739 | 6.723 +/- 1.324 | -2.170 +/- 0.413 | 1.380 +/- 0.186 | 0.607 +/- 0.134 | 0.118 +/- 0.056 | 6.658 +/- 1.374
ILE 740 | 16.782 +/- 2.420 | -2.518 +/- 1.237 | -2.268 +/- 0.206 | 0.382 +/- 0.191 | 0.398 +/- 0.126 | 12.775 +/- 2.526
LEU 741 | 16.247 +/- 2.344 | -4.122 +/- 1.119 | -22.883 +/- 0.467 | 0.771 +/- 0.218 | 0.025 +/- 0.025 | -9.961 +/- 2.511
CYS 742 | 9.308 +/- 1.518 | -4.410 +/- 0.579 | 4.481 +/- 0.629 | -0.667 +/- 0.378 | 0.004 +/- 0.007 | 8.716 +/- 1.688
GLU 743 | 16.284 +/- 2.326 | -2.035 +/- 1.049 | -25.121 +/- 8.070 | -36.924 +/- 7.491 | 0.640 +/- 0.073 | -47.156 +/- 2.571
LYS 744 | 17.783 +/- 2.891 | -4.427 +/- 1.135 | 3.607 +/- 7.145 | -24.630 +/- 8.006 | 0.497 +/- 0.161 | -7.170 +/- 3.465
ALA 745 | 6.761 +/- 1.345 | -2.744 +/- 0.398 | 1.325 +/- 0.191 | 0.638 +/- 0.152 | 0.004 +/- 0.006 | 5.984 +/- 1.432
LYS 746 | 17.025 +/- 2.812 | -3.535 +/- 1.339 | -22.537 +/- 8.296 | -0.232 +/- 7.834 | 0.521 +/- 0.102 | -8.759 +/- 3.605
ASN 747 | 20.127 +/- 2.530 | -2.668 +/- 0.768 | -78.924 +/- 3.379 | -5.595 +/- 2.741 | 0.392 +/- 0.090 | -66.668 +/- 2.299
PRO 748 | 17.741 +/- 1.913 | -1.198 +/- 0.581 | -0.892 +/- 1.177 | 0.853 +/- 1.137 | 0.682 +/- 0.062 | 17.185 +/- 2.021
GLN 749 | 23.512 +/- 2.766 | -1.593 +/- 1.291 | -64.583 +/- 3.325 | -8.321 +/- 2.850 | 0.763 +/- 0.186 | -50.222 +/- 2.699
CYS 750 | 9.629 +/- 1.549 | -4.441 +/- 0.635 | 4.356 +/- 1.177 | -0.552 +/- 0.684 | 0.005 +/- 0.007 | 8.997 +/- 1.760
ASN 751 | 19.733 +/- 2.322 | -4.542 +/- 1.391 | -78.154 +/- 6.108 | -5.124 +/- 3.831 | 0.100 +/- 0.089 | -67.987 +/- 2.661
LEU 752 | 15.599 +/- 2.578 | -3.789 +/- 1.079 | -22.737 +/- 0.436 | 1.128 +/- 0.238 | 0.013 +/- 0.014 | -9.785 +/- 2.714
GLN 753 | 23.538 +/- 2.779 | -4.063 +/- 1.198 | -71.181 +/- 4.327 | -1.066 +/- 3.255 | 0.263 +/- 0.081 | -52.509 +/- 2.736
LYS 754 | 16.733 +/- 2.796 | -4.451 +/- 0.920 | 33.801 +/- 12.177 | -54.381 +/- 11.987 | 0.452 +/- 0.094 | -7.847 +/- 3.139
LEU 755 | 16.047 +/- 2.363 | -3.225 +/- 1.060 | -22.656 +/- 0.472 | 1.156 +/- 0.265 | 0.030 +/- 0.023 | -8.648 +/- 2.446
GLY 756 | 2.675 +/- 0.628 | -0.660 +/- 0.163 | 0.779 +/- 0.217 | -0.752 +/- 0.197 | 0.003 +/- 0.004 | 2.044 +/- 0.633
LEU 757 | 16.090 +/- 2.419 | -3.798 +/- 1.055 | -23.108 +/- 0.535 | 1.212 +/- 0.208 | 0.008 +/- 0.010 | -9.595 +/- 2.590
VAL 758 | 13.118 +/- 2.199 | -1.897 +/- 0.994 | -16.220 +/- 0.369 | 0.672 +/- 0.328 | 0.241 +/- 0.124 | -4.086 +/- 2.302
ASN 759 | 19.555 +/- 2.428 | -2.475 +/- 0.684 | -74.602 +/- 4.124 | -8.971 +/- 2.213 | 0.551 +/- 0.057 | -65.942 +/- 2.287
SER 760 | 9.330 +/- 1.454 | -1.907 +/- 0.581 | -2.786 +/- 1.901 | -4.075 +/- 1.394 | 0.198 +/- 0.073 | 0.759 +/- 2.039
GLY 761 | 2.460 +/- 0.627 | -0.194 +/- 0.160 | 0.564 +/- 0.124 | -0.383 +/- 0.119 | 0.022 +/- 0.008 | 2.469 +/- 0.617
LEU 762 | 15.878 +/- 2.572 | -1.392 +/- 1.114 | -22.944 +/- 0.446 | 0.228 +/- 0.279 | 0.422 +/- 0.124 | -7.808 +/- 2.639
THR 763 | 14.470 +/- 2.061 | -3.028 +/- 0.957 | -24.305 +/- 1.722 | -2.700 +/- 1.838 | 0.041 +/- 0.035 | -15.522 +/- 2.640
SER 764 | 10.333 +/- 1.656 | -1.947 +/- 0.612 | 0.172 +/- 1.432 | -6.218 +/- 1.222 | 0.355 +/- 0.119 | 2.695 +/- 1.691
VAL 765 | 13.344 +/- 2.104 | -0.839 +/- 0.783 | -16.332 +/- 0.348 | 0.243 +/- 0.163 | 0.622 +/- 0.074 | -2.961 +/- 2.193
CYS 766 | 9.275 +/- 1.586 | -4.415 +/- 0.636 | 4.732 +/- 0.608 | -0.613 +/- 0.364 | 0.008 +/- 0.017 | 8.987 +/- 1.716
CYS 767 | 9.422 +/- 1.468 | -4.663 +/- 0.618 | 5.123 +/- 0.601 | -1.281 +/- 0.396 | 0.002 +/- 0.005 | 8.603 +/- 1.590
SER 768 | 9.868 +/- 1.630 | -2.086 +/- 0.558 | 0.417 +/- 1.573 | -6.076 +/- 1.818 | 0.364 +/- 0.050 | 2.488 +/- 1.757
ALA 769 | 7.026 +/- 1.379 | -2.577 +/- 0.426 | 1.238 +/- 0.235 | 0.770 +/- 0.183 | 0.057 +/- 0.036 | 6.514 +/- 1.421
LEU 770 | 15.510 +/- 2.448 | -4.664 +/- 1.053 | -22.686 +/- 0.358 | 1.112 +/- 0.229 | 0.005 +/- 0.008 | -10.722 +/- 2.585
SER 771 | 9.716 +/- 1.547 | -3.108 +/- 0.693 | -2.910 +/- 1.221 | -1.339 +/- 1.001 | 0.082 +/- 0.030 | 2.441 +/- 1.660
SER 772 | 10.016 +/- 1.781 | -2.581 +/- 0.455 | -1.229 +/- 1.791 | -4.245 +/- 1.726 | 0.254 +/- 0.048 | 2.216 +/- 1.950
VAL 773 | 13.320 +/- 2.168 | -3.894 +/- 0.884 | -16.447 +/- 0.298 | 1.128 +/- 0.196 | 0.005 +/- 0.006 | -5.889 +/- 2.240
LEU 774 | 15.550 +/- 2.476 | -5.088 +/- 0.920 | -23.075 +/- 0.384 | 1.426 +/- 0.197 | 0.007 +/- 0.008 | -11.180 +/- 2.573
SER 775 | 10.368 +/- 1.485 | -2.722 +/- 0.677 | -2.899 +/- 1.940 | -1.836 +/- 1.882 | 0.167 +/- 0.043 | 3.078 +/- 1.645
THR 776 | 14.784 +/- 1.981 | -1.970 +/- 1.040 | -25.788 +/- 1.485 | -0.885 +/- 0.812 | 0.339 +/- 0.080 | -13.520 +/- 2.372
ASN 777 | 20.270 +/- 2.521 | -2.429 +/- 1.008 | -79.998 +/- 3.498 | -5.620 +/- 2.573 | 0.397 +/- 0.135 | -67.380 +/- 2.348
GLN 778 | 23.086 +/- 2.848 | -4.857 +/- 1.143 | -71.307 +/- 3.856 | -1.097 +/- 2.983 | 0.139 +/- 0.107 | -54.035 +/- 2.904
ASN 779 | 20.110 +/- 2.397 | -1.772 +/- 1.043 | -77.180 +/- 4.034 | -8.329 +/- 3.449 | 0.525 +/- 0.157 | -66.646 +/- 2.196
LEU 780 | 16.208 +/- 2.296 | -4.804 +/- 0.991 | -23.116 +/- 0.531 | 1.168 +/- 0.211 | 0.008 +/- 0.009 | -10.535 +/- 2.341
THR 781 | 14.171 +/- 1.872 | -2.810 +/- 0.924 | -23.998 +/- 1.876 | -1.551 +/- 1.574 | 0.233 +/- 0.069 | -13.956 +/- 2.342
HIE 782 | 33.132 +/- 2.288 | -6.468 +/- 0.920 | -9.375 +/- 2.384 | -5.583 +/- 1.935 | 0.268 +/- 0.066 | 11.974 +/- 2.462
LEU 783 | 15.947 +/- 2.321 | -4.819 +/- 0.994 | -23.189 +/- 0.423 | 1.389 +/- 0.237 | 0.002 +/- 0.005 | -10.669 +/- 2.456
TYR 784 | 16.618 +/- 2.739 | -3.116 +/- 0.868 | -18.368 +/- 1.639 | -4.960 +/- 1.319 | 0.541 +/- 0.089 | -9.285 +/- 2.813
LEU 785 | 15.499 +/- 2.450 | -3.997 +/- 1.053 | -22.608 +/- 0.421 | 1.136 +/- 0.205 | 0.002 +/- 0.004 | -9.968 +/- 2.598
ARG 786 | 21.640 +/- 3.674 | -3.593 +/- 1.610 | -229.184 +/- 17.564 | 36.591 +/- 14.198 | 0.596 +/- 0.104 | -173.949 +/- 4.591
GLY 787 | 2.565 +/- 0.593 | -0.743 +/- 0.162 | 1.922 +/- 0.186 | -1.646 +/- 0.152 | 0.018 +/- 0.007 | 2.117 +/- 0.597
ASN 788 | 19.433 +/- 2.131 | -5.339 +/- 0.903 | -77.136 +/- 4.915 | -5.740 +/- 3.714 | 0.002 +/- 0.005 | -68.779 +/- 2.187
THR 789 | 14.388 +/- 1.897 | -0.907 +/- 0.702 | -21.332 +/- 2.567 | -4.373 +/- 2.435 | 0.645 +/- 0.087 | -11.579 +/- 1.999
LEU 790 | 16.026 +/- 2.457 | -4.115 +/- 0.981 | -23.245 +/- 0.510 | 1.515 +/- 0.306 | 0.008 +/- 0.013 | -9.812 +/- 2.510
GLY 791 | 2.333 +/- 0.552 | -0.638 +/- 0.171 | 0.921 +/- 0.127 | -0.902 +/- 0.120 | 0.009 +/- 0.008 | 1.724 +/- 0.560
ASP 792 | 14.273 +/- 2.193 | -1.710 +/- 0.857 | -20.728 +/- 13.941 | -43.224 +/- 12.625 | 0.413 +/- 0.105 | -50.976 +/- 2.313
LYS 793 | 17.255 +/- 2.775 | -0.941 +/- 0.939 | -0.906 +/- 12.081 | -23.287 +/- 10.967 | 1.161 +/- 0.108 | -6.717 +/- 3.055
GLY 794 | 2.597 +/- 0.578 | -0.981 +/- 0.215 | 0.799 +/- 0.125 | -0.640 +/- 0.104 | 0.003 +/- 0.005 | 1.777 +/- 0.605
ILE 795 | 17.453 +/- 2.490 | -3.857 +/- 1.048 | -3.258 +/- 0.252 | 1.282 +/- 0.178 | 0.090 +/- 0.040 | 11.711 +/- 2.427
[truncated: 8,790 more rows]

## Sheet: Model2
| Run on Tue Jan 4 05:47:19 2022
|| GB non-polar solvation energies calculated with gbsa=2
idecomp = 2: Per-residue decomp adding 1-4 interactions to EEL and VDW.
Energy Decomposition Analysis (All units kcal/mol): Generalized Born solvent
Complex:
Total Energy Decomposition:
Residue | Internal | van der Waals | Electrostatic | Polar Solvation | Non-Polar Solv. | TOTAL
-------------------------------------------------------------------------------------------------------------------------------------------
ASP 1 | 17.722 +/- 2.663 | -0.741 +/- 1.672 | -107.568 +/- 6.987 | -38.433 +/- 6.429 | 0.893 +/- 0.110 | -128.127 +/- 2.911
TYR 2 | 24.999 +/- 3.100 | -3.589 +/- 1.445 | -24.655 +/- 3.084 | -1.457 +/- 2.602 | 0.378 +/- 0.212 | -4.323 +/- 3.308
ARG 3 | 29.914 +/- 4.012 | -4.659 +/- 1.640 | -123.387 +/- 9.393 | -72.451 +/- 7.757 | 0.628 +/- 0.100 | -169.956 +/- 4.176
LYS 4 | 26.007 +/- 3.196 | -2.827 +/- 1.137 | 93.613 +/- 8.281 | -122.242 +/- 7.956 | 1.159 +/- 0.114 | -4.290 +/- 3.528
LYS 5 | 25.992 +/- 3.190 | -4.298 +/- 1.073 | 69.800 +/- 12.904 | -104.279 +/- 12.606 | 0.878 +/- 0.099 | -11.907 +/- 3.404
TYR 6 | 25.583 +/- 3.047 | -8.425 +/- 1.251 | -28.390 +/- 1.498 | -1.689 +/- 0.717 | 0.008 +/- 0.010 | -12.914 +/- 3.170
ARG 7 | 30.729 +/- 3.885 | -8.596 +/- 1.435 | -106.754 +/- 13.019 | -78.363 +/- 11.426 | 0.355 +/- 0.103 | -162.630 +/- 4.257
LYS 8 | 25.888 +/- 3.256 | -3.123 +/- 1.160 | 85.745 +/- 7.990 | -122.477 +/- 7.398 | 1.093 +/- 0.108 | -12.874 +/- 3.768
TYR 9 | 28.347 +/- 3.113 | -8.047 +/- 1.258 | -32.097 +/- 1.490 | -5.465 +/- 0.772 | 0.106 +/- 0.027 | -17.155 +/- 3.191
VAL 10 | 22.494 +/- 2.574 | -6.325 +/- 1.273 | -22.222 +/- 1.146 | 0.062 +/- 0.499 | 0.000 +/- 0.001 | -5.990 +/- 2.703
ARG 11 | 29.976 +/- 4.088 | -6.472 +/- 1.353 | -98.580 +/- 8.511 | -96.086 +/- 7.464 | 0.864 +/- 0.128 | -170.298 +/- 3.672
SER 12 | 19.295 +/- 2.233 | -2.635 +/- 1.033 | -7.945 +/- 3.332 | -8.051 +/- 3.062 | 0.459 +/- 0.065 | 1.123 +/- 2.649
ARG 13 | 32.671 +/- 4.201 | -7.567 +/- 1.587 | -138.192 +/- 8.315 | -49.526 +/- 7.029 | 0.288 +/- 0.095 | -162.325 +/- 4.052
PHE 14 | 25.888 +/- 3.131 | -6.186 +/- 1.256 | -10.973 +/- 0.837 | -2.685 +/- 0.574 | 0.065 +/- 0.029 | 6.110 +/- 3.172
GLN 15 | 30.959 +/- 3.236 | -5.710 +/- 1.303 | -75.692 +/- 2.415 | -6.228 +/- 1.781 | 0.356 +/- 0.055 | -56.315 +/- 3.099
CYS 16 | 19.221 +/- 2.204 | -4.889 +/- 1.029 | -1.084 +/- 1.145 | -0.988 +/- 0.877 | 0.147 +/- 0.041 | 12.407 +/- 2.350
ILE 17 | 27.161 +/- 3.144 | -7.209 +/- 1.525 | -13.918 +/- 0.820 | 2.677 +/- 0.492 | 0.032 +/- 0.023 | 8.744 +/- 3.194
GLU 18 | 26.092 +/- 2.982 | -4.276 +/- 1.617 | -109.355 +/- 7.660 | 30.684 +/- 6.956 | 0.304 +/- 0.044 | -56.550 +/- 3.229
ASP 19 | 22.361 +/- 2.553 | -4.399 +/- 1.493 | -95.981 +/- 4.592 | 29.684 +/- 3.956 | 0.150 +/- 0.049 | -48.186 +/- 2.946
ARG 20 | 35.546 +/- 4.091 | -6.402 +/- 1.638 | -117.012 +/- 7.130 | -73.913 +/- 6.333 | 0.477 +/- 0.062 | -161.304 +/- 3.600
ASN 21 | 33.623 +/- 2.988 | -5.032 +/- 1.472 | -95.128 +/- 2.581 | 1.027 +/- 1.723 | 0.171 +/- 0.047 | -65.339 +/- 2.951
ALA 22 | 17.056 +/- 2.195 | -3.028 +/- 0.965 | 1.682 +/- 1.012 | 1.009 +/- 0.640 | 0.056 +/- 0.051 | 16.775 +/- 2.272
ARG 23 | 32.415 +/- 4.094 | -6.828 +/- 1.852 | -173.990 +/- 5.824 | -21.575 +/- 4.267 | 0.056 +/- 0.043 | -169.922 +/- 4.100
LEU 24 | 24.335 +/- 2.751 | -4.364 +/- 1.444 | -37.118 +/- 1.584 | 1.490 +/- 0.616 | 0.224 +/- 0.046 | -15.433 +/- 3.060
GLY 25 | 11.895 +/- 1.752 | -3.242 +/- 0.642 | -10.742 +/- 1.581 | -1.823 +/- 1.198 | 0.099 +/- 0.046 | -3.814 +/- 1.946
GLU 26 | 25.260 +/- 3.206 | -2.228 +/- 1.298 | -41.762 +/- 7.264 | -30.280 +/- 7.555 | 0.782 +/- 0.090 | -48.228 +/- 2.963
SER 27 | 17.118 +/- 2.196 | -2.861 +/- 1.079 | -9.397 +/- 2.245 | -6.474 +/- 1.437 | 0.355 +/- 0.039 | -1.259 +/- 2.552
VAL 28 | 24.432 +/- 2.714 | -1.194 +/- 1.286 | -27.864 +/- 1.411 | -0.677 +/- 0.910 | 0.653 +/- 0.045 | -4.649 +/- 2.859
SER 29 | 21.496 +/- 2.193 | -2.096 +/- 1.383 | -24.098 +/- 2.461 | 3.009 +/- 1.392 | 0.083 +/- 0.050 | -1.604 +/- 2.552
LEU 30 | 27.023 +/- 3.018 | -5.805 +/- 1.552 | -33.576 +/- 1.296 | 3.503 +/- 0.786 | 0.003 +/- 0.009 | -8.853 +/- 3.175
ASN 31 | 28.959 +/- 3.029 | -2.911 +/- 1.071 | -80.379 +/- 3.003 | -9.786 +/- 2.131 | 0.656 +/- 0.124 | -63.462 +/- 3.107
LYS 32 | 25.970 +/- 3.267 | -2.929 +/- 1.353 | 70.960 +/- 5.735 | -92.096 +/- 5.408 | 1.104 +/- 0.103 | 3.009 +/- 3.505
ARG 33 | 31.070 +/- 4.069 | -8.803 +/- 1.638 | -132.553 +/- 7.178 | -64.876 +/- 6.175 | 0.311 +/- 0.066 | -174.852 +/- 3.754
TYR 34 | 24.367 +/- 2.894 | -6.671 +/- 1.186 | -33.642 +/- 2.281 | -7.006 +/- 1.133 | 0.161 +/- 0.040 | -22.790 +/- 3.226
THR 35 | 23.218 +/- 2.380 | -5.864 +/- 1.135 | -23.165 +/- 1.794 | -3.473 +/- 1.211 | 0.034 +/- 0.015 | -9.252 +/- 2.726
ARG 36 | 34.476 +/- 3.980 | -6.365 +/- 1.766 | -169.225 +/- 5.715 | -24.325 +/- 4.857 | 0.301 +/- 0.073 | -165.138 +/- 4.119
LEU 37 | 23.476 +/- 2.787 | -4.602 +/- 1.528 | -29.625 +/- 1.333 | 1.926 +/- 0.809 | 0.047 +/- 0.018 | -8.778 +/- 3.292
ARG 38 | 31.193 +/- 4.006 | -9.621 +/- 1.711 | -174.041 +/- 6.373 | -13.217 +/- 5.726 | 0.093 +/- 0.050 | -165.594 +/- 3.759
LEU 39 | 24.788 +/- 2.891 | -4.604 +/- 1.494 | -39.187 +/- 2.085 | 4.588 +/- 0.996 | 0.119 +/- 0.041 | -14.295 +/- 3.326
ILE 40 | 28.602 +/- 3.131 | -2.959 +/- 1.771 | -7.929 +/- 1.806 | 1.705 +/- 1.341 | 0.460 +/- 0.163 | 19.880 +/- 3.566
LYS 41 | 26.080 +/- 3.287 | -4.656 +/- 1.739 | -37.487 +/- 25.990 | 6.347 +/- 23.929 | 0.555 +/- 0.152 | -9.159 +/- 4.184
GLU 42 | 26.851 +/- 2.922 | -5.822 +/- 1.770 | -77.187 +/- 5.232 | -4.495 +/- 4.590 | 0.016 +/- 0.014 | -60.636 +/- 3.623
HIE 43 | 43.040 +/- 2.902 | -9.013 +/- 1.225 | -11.078 +/- 1.806 | -4.252 +/- 1.168 | 0.292 +/- 0.063 | 18.988 +/- 2.948
ARG 44 | 29.958 +/- 4.015 | -7.833 +/- 1.554 | -192.552 +/- 7.536 | -2.921 +/- 6.659 | 0.209 +/- 0.044 | -173.140 +/- 3.857
SER 45 | 17.692 +/- 2.215 | -3.244 +/- 0.915 | -6.861 +/- 2.995 | -13.930 +/- 2.759 | 0.302 +/- 0.098 | -6.040 +/- 2.774
GLN 46 | 31.689 +/- 3.125 | -3.042 +/- 1.395 | -69.973 +/- 4.470 | -11.530 +/- 3.708 | 0.580 +/- 0.164 | -52.276 +/- 3.304
GLN 47 | 30.697 +/- 3.137 | -1.416 +/- 1.263 | -70.550 +/- 4.673 | -12.496 +/- 4.432 | 0.950 +/- 0.093 | -52.815 +/- 3.059
GLU 48 | 26.296 +/- 2.899 | -0.233 +/- 1.368 | -18.610 +/- 8.842 | -48.002 +/- 8.726 | 1.080 +/- 0.080 | -39.469 +/- 3.112
ARG 49 | 30.418 +/- 3.927 | -3.265 +/- 1.674 | -185.927 +/- 9.197 | -17.848 +/- 8.431 | 0.747 +/- 0.219 | -175.874 +/- 4.182
GLU 50 | 24.482 +/- 2.857 | 0.083 +/- 1.440 | -22.560 +/- 7.724 | -58.273 +/- 7.185 | 0.959 +/- 0.095 | -55.309 +/- 3.067
GLN 51 | 32.517 +/- 3.211 | -0.871 +/- 1.352 | -73.048 +/- 3.815 | -11.740 +/- 3.138 | 1.050 +/- 0.154 | -52.092 +/- 3.170
GLU 52 | 26.825 +/- 2.700 | -3.959 +/- 1.500 | -50.857 +/- 9.377 | -18.797 +/- 8.273 | 0.342 +/- 0.072 | -46.447 +/- 3.156
LEU 53 | 23.986 +/- 2.926 | -2.242 +/- 1.421 | -25.459 +/- 1.466 | -2.405 +/- 0.758 | 0.581 +/- 0.108 | -5.540 +/- 3.118
LEU 54 | 25.629 +/- 3.092 | -0.485 +/- 1.332 | -27.623 +/- 2.066 | -4.380 +/- 2.056 | 0.941 +/- 0.115 | -5.919 +/- 3.229
ALA 55 | 15.297 +/- 2.226 | -0.295 +/- 0.722 | 0.524 +/- 1.130 | -6.365 +/- 1.108 | 0.766 +/- 0.083 | 9.927 +/- 2.428
ILE 56 | 26.040 +/- 3.050 | -1.374 +/- 1.586 | -7.429 +/- 2.014 | -3.904 +/- 1.632 | 0.627 +/- 0.133 | 13.960 +/- 3.187
GLY 57 | 12.366 +/- 1.824 | -1.521 +/- 0.909 | -1.451 +/- 1.987 | -2.957 +/- 1.294 | 0.146 +/- 0.052 | 6.583 +/- 2.095
LYS 58 | 27.716 +/- 3.421 | -3.999 +/- 1.680 | -31.817 +/- 11.538 | 3.887 +/- 11.562 | 0.320 +/- 0.173 | -3.893 +/- 4.217
THR 59 | 22.702 +/- 2.507 | -1.875 +/- 1.221 | -26.784 +/- 2.813 | -7.298 +/- 1.843 | 0.522 +/- 0.119 | -12.734 +/- 2.948
LYS 60 | 25.650 +/- 3.433 | -3.133 +/- 1.763 | -29.343 +/- 14.247 | 1.231 +/- 13.470 | 0.392 +/- 0.274 | -5.203 +/- 4.395
THR 61 | 22.837 +/- 2.643 | -3.155 +/- 1.512 | -40.505 +/- 4.921 | -2.384 +/- 2.925 | 0.114 +/- 0.074 | -23.094 +/- 3.398
CYS 62 | 18.030 +/- 2.267 | -3.448 +/- 1.107 | -4.633 +/- 3.111 | -1.401 +/- 2.391 | 0.269 +/- 0.105 | 8.818 +/- 2.756
GLU 63 | 25.283 +/- 2.768 | -2.204 +/- 1.862 | -45.404 +/- 12.310 | -26.091 +/- 10.224 | 0.372 +/- 0.187 | -48.044 +/- 3.622
SER 64 | 22.967 +/- 2.669 | -1.411 +/- 1.370 | -4.674 +/- 4.944 | -3.710 +/- 3.815 | 0.391 +/- 0.137 | 13.563 +/- 2.732
PRO 65 | 28.798 +/- 2.500 | -2.508 +/- 1.101 | -7.431 +/- 1.085 | -2.165 +/- 1.296 | 0.617 +/- 0.131 | 17.312 +/- 2.650
VAL 66 | 21.142 +/- 2.667 | -3.965 +/- 1.277 | -23.428 +/- 1.789 | -3.966 +/- 1.387 | 0.078 +/- 0.039 | -10.139 +/- 2.767
SER 67 | 18.784 +/- 2.055 | -2.992 +/- 1.289 | -6.560 +/- 1.700 | -1.052 +/- 1.226 | 0.051 +/- 0.032 | 8.231 +/- 2.593
PRO 68 | 28.322 +/- 2.521 | -4.041 +/- 1.088 | -10.854 +/- 1.279 | -0.884 +/- 0.776 | 0.414 +/- 0.099 | 12.957 +/- 2.722
ILE 69 | 25.439 +/- 2.977 | -5.224 +/- 1.496 | -7.296 +/- 1.237 | 2.120 +/- 0.880 | 0.086 +/- 0.054 | 15.126 +/- 2.990
LYS 70 | 24.385 +/- 3.157 | -4.719 +/- 1.208 | -12.402 +/- 12.809 | -15.615 +/- 12.639 | 0.647 +/- 0.137 | -7.703 +/- 3.702
MET 71 | 22.573 +/- 2.837 | -7.316 +/- 1.297 | -8.081 +/- 2.631 | -6.354 +/- 2.167 | 0.135 +/- 0.075 | 0.958 +/- 3.013
GLU 72 | 25.100 +/- 2.757 | -5.273 +/- 1.282 | 33.524 +/- 14.777 | -93.558 +/- 12.751 | 0.327 +/- 0.134 | -39.881 +/- 3.696
LEU 73 | 24.092 +/- 3.083 | -3.672 +/- 1.850 | -23.118 +/- 13.566 | -4.094 +/- 10.089 | 0.259 +/- 0.101 | -6.533 +/- 3.654
LEU 74 | 26.759 +/- 3.448 | -4.077 +/- 1.794 | -21.533 +/- 3.513 | -10.533 +/- 2.928 | 0.155 +/- 0.100 | -9.228 +/- 3.226
PHE 75 | 23.827 +/- 2.928 | -4.192 +/- 1.424 | -11.714 +/- 3.709 | -1.910 +/- 2.529 | 0.144 +/- 0.076 | 6.155 +/- 3.378
ASP 76 | 24.774 +/- 3.223 | -4.261 +/- 1.359 | 67.976 +/- 14.455 | -116.383 +/- 13.701 | 0.134 +/- 0.056 | -27.760 +/- 3.580
PRO 77 | 28.216 +/- 2.505 | -2.091 +/- 0.981 | -1.373 +/- 4.914 | -9.255 +/- 3.277 | 0.780 +/- 0.110 | 16.278 +/- 2.839
ASP 78 | 22.058 +/- 2.710 | -3.795 +/- 1.156 | 67.043 +/- 16.473 | -127.244 +/- 14.864 | 0.337 +/- 0.116 | -41.601 +/- 4.216
ASP 79 | 22.240 +/- 2.908 | 0.119 +/- 1.150 | 19.312 +/- 13.107 | -96.241 +/- 13.195 | 1.053 +/- 0.141 | -53.517 +/- 2.568
GLU 80 | 25.249 +/- 3.038 | -3.041 +/- 1.445 | 21.259 +/- 12.631 | -87.240 +/- 11.959 | 0.522 +/- 0.116 | -43.251 +/- 3.402
HIE 81 | 42.353 +/- 2.993 | -5.163 +/- 1.640 | -14.106 +/- 2.448 | -9.283 +/- 2.242 | 0.677 +/- 0.247 | 14.477 +/- 3.111
SER 82 | 19.399 +/- 2.310 | -3.546 +/- 1.255 | -19.390 +/- 5.071 | -1.474 +/- 4.192 | 0.095 +/- 0.059 | -4.916 +/- 3.004
GLU 83 | 29.313 +/- 3.018 | -3.446 +/- 1.534 | 38.636 +/- 12.137 | -96.532 +/- 10.053 | 0.374 +/- 0.153 | -31.655 +/- 3.874
PRO 84 | 28.957 +/- 2.584 | -2.170 +/- 0.884 | -6.513 +/- 1.107 | -3.497 +/- 0.930 | 0.723 +/- 0.094 | 17.500 +/- 2.726
VAL 85 | 21.346 +/- 2.656 | -3.776 +/- 1.267 | -22.826 +/- 1.786 | -2.406 +/- 1.322 | 0.112 +/- 0.038 | -7.550 +/- 2.796
HIE 86 | 42.886 +/- 3.094 | -6.296 +/- 1.328 | -22.017 +/- 4.848 | -4.477 +/- 3.117 | 0.468 +/- 0.171 | 10.565 +/- 3.572
THR 87 | 23.599 +/- 2.426 | -5.014 +/- 1.215 | -35.979 +/- 2.132 | -2.166 +/- 1.466 | 0.039 +/- 0.034 | -19.521 +/- 2.842
VAL 88 | 22.091 +/- 2.525 | -4.609 +/- 1.455 | -29.555 +/- 1.178 | 3.123 +/- 0.650 | 0.062 +/- 0.051 | -8.888 +/- 2.676
VAL 89 | 22.661 +/- 2.609 | -5.635 +/- 1.413 | -28.246 +/- 1.250 | -0.017 +/- 0.808 | 0.002 +/- 0.005 | -11.235 +/- 2.741
PHE 90 | 25.175 +/- 2.954 | -7.279 +/- 1.250 | -8.968 +/- 3.130 | -0.211 +/- 1.457 | 0.025 +/- 0.024 | 8.742 +/- 3.267
GLN 91 | 31.581 +/- 3.083 | -6.225 +/- 1.524 | -76.764 +/- 3.904 | -1.380 +/- 3.303 | 0.293 +/- 0.124 | -52.496 +/- 3.282
GLY 92 | 10.371 +/- 1.700 | -2.570 +/- 0.993 | -12.565 +/- 2.174 | -0.673 +/- 1.159 | 0.061 +/- 0.040 | -5.376 +/- 2.230
ALA 93 | 15.025 +/- 2.068 | -2.317 +/- 0.837 | -4.762 +/- 2.047 | -1.199 +/- 0.856 | 0.361 +/- 0.043 | 7.108 +/- 2.496
ALA 94 | 14.785 +/- 1.998 | -3.242 +/- 0.717 | 0.608 +/- 1.286 | -2.611 +/- 1.293 | 0.245 +/- 0.035 | 9.785 +/- 2.154
GLY 95 | 10.436 +/- 1.661 | -2.999 +/- 0.722 | -8.547 +/- 0.921 | -0.640 +/- 0.510 | 0.070 +/- 0.014 | -1.679 +/- 1.787
ILE 96 | 23.230 +/- 2.660 | -4.716 +/- 1.535 | -11.569 +/- 2.931 | 1.572 +/- 0.875 | 0.058 +/- 0.022 | 8.574 +/- 3.467
GLY 97 | 12.643 +/- 1.691 | -3.750 +/- 0.708 | -3.197 +/- 1.292 | -0.362 +/- 0.716 | 0.111 +/- 0.032 | 5.446 +/- 1.980
LYS 98 | 26.866 +/- 3.354 | -8.113 +/- 1.585 | 8.125 +/- 8.011 | -19.771 +/- 7.404 | 0.055 +/- 0.022 | 7.163 +/- 4.388
THR 99 | 24.283 +/- 2.542 | -4.221 +/- 1.413 | -43.554 +/- 2.591 | 1.674 +/- 1.993 | 0.122 +/- 0.030 | -21.696 +/- 3.091
ILE 100 | 26.326 +/- 2.942 | -5.030 +/- 1.503 | -9.171 +/- 1.034 | 0.651 +/- 0.630 | 0.023 +/- 0.019 | 12.799 +/- 3.118
LEU 101 | 25.314 +/- 2.881 | -5.105 +/- 1.501 | -34.781 +/- 1.174 | 1.773 +/- 0.735 | 0.164 +/- 0.050 | -12.635 +/- 3.071
ALA 102 | 15.606 +/- 2.069 | -5.661 +/- 0.914 | -1.084 +/- 1.062 | 0.979 +/- 0.501 | 0.001 +/- 0.002 | 9.839 +/- 2.123
ARG 103 | 30.192 +/- 4.156 | -10.408 +/- 1.352 | -137.319 +/- 7.390 | -43.805 +/- 5.655 | 0.126 +/- 0.053 | -161.214 +/- 3.867
LYS 104 | 27.105 +/- 3.190 | -6.014 +/- 1.572 | 17.547 +/- 6.291 | -51.444 +/- 5.452 | 0.276 +/- 0.070 | -12.529 +/- 3.674
MET 105 | 24.013 +/- 2.864 | -7.329 +/- 1.225 | -14.166 +/- 1.474 | 0.346 +/- 0.985 | 0.185 +/- 0.093 | 3.049 +/- 2.870
MET 106 | 24.092 +/- 2.680 | -11.204 +/- 1.035 | -8.403 +/- 0.981 | 0.503 +/- 0.605 | 0.006 +/- 0.005 | 4.995 +/- 2.802
LEU 107 | 24.945 +/- 2.717 | -6.400 +/- 1.415 | -39.192 +/- 1.357 | 2.752 +/- 0.670 | 0.061 +/- 0.044 | -17.834 +/- 3.094
ASP 108 | 22.039 +/- 2.558 | -5.513 +/- 1.286 | -102.079 +/- 6.864 | 24.172 +/- 6.411 | 0.134 +/- 0.064 | -61.248 +/- 2.623
TRP 109 | 30.045 +/- 3.043 | -11.767 +/- 1.184 | -7.431 +/- 2.730 | -0.204 +/- 1.706 | 0.121 +/- 0.055 | 10.763 +/- 3.499
ALA 110 | 14.849 +/- 1.953 | -5.455 +/- 0.865 | -9.196 +/- 2.708 | 2.906 +/- 1.722 | 0.049 +/- 0.031 | 3.152 +/- 2.314
SER 111 | 18.178 +/- 2.204 | -2.521 +/- 1.193 | -16.616 +/- 2.030 | -0.496 +/- 1.638 | 0.293 +/- 0.084 | -1.162 +/- 2.675
GLY 112 | 10.625 +/- 1.766 | -1.564 +/- 0.837 | -9.620 +/- 1.959 | -3.389 +/- 1.507 | 0.317 +/- 0.136 | -3.631 +/- 2.119
THR 113 | 23.217 +/- 2.610 | -1.809 +/- 1.280 | -26.846 +/- 2.226 | -8.075 +/- 2.210 | 0.425 +/- 0.086 | -13.088 +/- 3.059
LEU 114 | 27.365 +/- 3.211 | -2.258 +/- 1.467 | -26.000 +/- 1.548 | -4.810 +/- 1.395 | 0.467 +/- 0.140 | -5.236 +/- 3.385
TYR 115 | 24.950 +/- 3.147 | -3.095 +/- 1.377 | -25.988 +/- 2.185 | -8.491 +/- 2.312 | 0.526 +/- 0.131 | -12.099 +/- 3.888
GLN 116 | 31.570 +/- 3.257 | -1.855 +/- 1.394 | -67.238 +/- 3.979 | -14.592 +/- 3.384 | 0.890 +/- 0.142 | -51.224 +/- 3.017
ASP 117 | 24.410 +/- 3.117 | -0.930 +/- 1.342 | -75.638 +/- 15.904 | 4.667 +/- 14.646 | 0.673 +/- 0.134 | -46.818 +/- 2.957
ARG 118 | 30.706 +/- 3.921 | -5.577 +/- 1.748 | -180.000 +/- 11.824 | -12.934 +/- 11.079 | 0.624 +/- 0.132 | -167.181 +/- 3.602
PHE 119 | 23.359 +/- 2.969 | -7.480 +/- 1.210 | -15.932 +/- 2.133 | 0.592 +/- 1.114 | 0.113 +/- 0.073 | 0.651 +/- 3.431
ASP 120 | 23.427 +/- 2.693 | -4.482 +/- 1.406 | -111.976 +/- 7.876 | 36.685 +/- 6.574 | 0.091 +/- 0.035 | -56.255 +/- 2.981
TYR 121 | 24.386 +/- 3.105 | -9.037 +/- 1.036 | -20.380 +/- 1.132 | -7.244 +/- 0.763 | 0.043 +/- 0.019 | -12.232 +/- 3.185
LEU 122 | 25.441 +/- 2.645 | -7.049 +/- 1.387 | -33.820 +/- 1.055 | 4.194 +/- 0.464 | 0.005 +/- 0.009 | -11.228 +/- 2.869
PHE 123 | 22.813 +/- 3.137 | -6.870 +/- 1.089 | -8.041 +/- 0.879 | -1.298 +/- 0.458 | 0.034 +/- 0.016 | 6.637 +/- 3.222
TYR 124 | 26.186 +/- 3.006 | -7.796 +/- 1.301 | -24.481 +/- 2.324 | -4.127 +/- 1.610 | 0.095 +/- 0.029 | -10.123 +/- 3.255
ILE 125 | 26.204 +/- 3.243 | -5.315 +/- 1.439 | -10.699 +/- 0.977 | 1.109 +/- 0.601 | 0.015 +/- 0.016 | 11.314 +/- 3.200
HIE 126 | 43.138 +/- 2.726 | -11.348 +/- 1.158 | -14.828 +/- 1.778 | -9.980 +/- 1.197 | 0.082 +/- 0.023 | 7.063 +/- 2.960
CYS 127 | 19.025 +/- 2.188 | -5.232 +/- 1.195 | 0.830 +/- 1.710 | -1.407 +/- 0.713 | 0.018 +/- 0.014 | 13.234 +/- 2.438
ARG 128 | 31.439 +/- 4.044 | -8.036 +/- 1.750 | -183.883 +/- 5.700 | -11.826 +/- 4.034 | 0.103 +/- 0.026 | -172.204 +/- 4.231
GLU 129 | 28.241 +/- 2.845 | -4.733 +/- 1.647 | -85.848 +/- 8.592 | 1.156 +/- 5.025 | 0.074 +/- 0.031 | -61.110 +/- 5.051
VAL 130 | 23.268 +/- 2.763 | -4.801 +/- 1.264 | -27.938 +/- 1.188 | 0.026 +/- 0.852 | 0.035 +/- 0.012 | -9.410 +/- 2.795
SER 131 | 19.843 +/- 2.207 | -4.411 +/- 0.987 | -12.310 +/- 1.906 | -1.118 +/- 1.273 | 0.054 +/- 0.029 | 2.057 +/- 2.307
LEU 132 | 25.121 +/- 2.958 | -5.436 +/- 1.353 | -25.929 +/- 1.461 | -0.981 +/- 0.765 | 0.225 +/- 0.049 | -7.000 +/- 2.909
VAL 133 | 22.815 +/- 2.691 | -1.534 +/- 1.243 | -27.937 +/- 1.398 | -2.683 +/- 0.946 | 0.580 +/- 0.054 | -8.758 +/- 2.667
THR 134 | 23.881 +/- 2.506 | -0.659 +/- 1.186 | -33.736 +/- 3.402 | -5.722 +/- 2.754 | 0.676 +/- 0.106 | -15.560 +/- 2.976
GLN 135 | 31.660 +/- 3.149 | -4.211 +/- 1.434 | -68.395 +/- 3.963 | -2.075 +/- 3.011 | 0.525 +/- 0.115 | -42.497 +/- 3.211
ARG 136 | 28.945 +/- 3.897 | -6.111 +/- 1.749 | -186.060 +/- 6.634 | -9.902 +/- 5.652 | 0.244 +/- 0.053 | -172.884 +/- 3.957
SER 137 | 19.135 +/- 1.948 | -4.662 +/- 1.092 | -17.783 +/- 3.293 | -1.819 +/- 2.356 | 0.054 +/- 0.038 | -5.075 +/- 2.592
LEU 138 | 22.044 +/- 3.042 | -1.406 +/- 1.430 | -27.656 +/- 1.515 | -2.708 +/- 0.611 | 0.656 +/- 0.111 | -9.070 +/- 3.182
GLY 139 | 11.691 +/- 1.827 | -3.403 +/- 0.525 | -7.263 +/- 0.870 | -3.213 +/- 0.660 | 0.100 +/- 0.022 | -2.088 +/- 1.791
ASP 140 | 22.474 +/- 2.606 | -4.415 +/- 1.407 | -92.529 +/- 4.451 | 16.103 +/- 4.003 | 0.028 +/- 0.012 | -58.339 +/- 3.002
LEU 141 | 23.074 +/- 2.705 | -4.576 +/- 1.374 | -22.886 +/- 1.192 | -5.180 +/- 0.777 | 0.117 +/- 0.032 | -9.451 +/- 2.868
ILE 142 | 25.481 +/- 2.924 | -4.388 +/- 1.474 | -12.801 +/- 1.367 | 0.057 +/- 0.701 | 0.135 +/- 0.038 | 8.484 +/- 3.010
MET 143 | 23.506 +/- 2.827 | -3.772 +/- 1.392 | -7.882 +/- 2.307 | -1.471 +/- 1.634 | 0.638 +/- 0.129 | 11.019 +/- 3.018
SER 144 | 20.598 +/- 2.314 | -1.195 +/- 1.013 | -7.354 +/- 2.356 | -11.583 +/- 2.256 | 0.822 +/- 0.067 | 1.288 +/- 2.399
CYS 145 | 17.848 +/- 2.109 | -3.168 +/- 0.978 | -3.009 +/- 1.381 | -0.933 +/- 1.116 | 0.355 +/- 0.045 | 11.093 +/- 2.314
CYS 146 | 18.654 +/- 2.205 | -4.472 +/- 0.983 | 10.490 +/- 1.449 | -5.487 +/- 0.992 | 0.108 +/- 0.041 | 19.292 +/- 2.329
PRO 147 | 29.051 +/- 2.725 | -3.819 +/- 0.904 | -2.787 +/- 1.262 | -9.135 +/- 1.228 | 0.451 +/- 0.085 | 13.762 +/- 2.788
ASP 148 | 23.557 +/- 2.461 | -2.469 +/- 1.195 | -86.772 +/- 11.162 | 23.328 +/- 10.215 | 0.314 +/- 0.053 | -42.042 +/- 2.867
PRO 149 | 27.958 +/- 2.486 | -3.314 +/- 0.871 | -7.057 +/- 1.087 | -0.258 +/- 0.703 | 0.668 +/- 0.042 | 17.997 +/- 2.589
ASN 150 | 32.502 +/- 2.725 | -5.810 +/- 1.118 | -82.056 +/- 1.900 | -1.754 +/- 0.871 | 0.054 +/- 0.020 | -57.064 +/- 2.688
PRO 151 | 32.864 +/- 2.564 | -4.368 +/- 0.935 | -1.663 +/- 1.112 | -0.057 +/- 0.893 | 0.388 +/- 0.073 | 27.164 +/- 2.565
PRO 152 | 29.538 +/- 2.595 | -4.401 +/- 0.910 | -9.448 +/- 1.204 | -0.153 +/- 0.917 | 0.411 +/- 0.054 | 15.947 +/- 2.640
ILE 153 | 26.015 +/- 2.938 | -5.043 +/- 1.574 | -13.910 +/- 1.300 | 1.716 +/- 0.625 | 0.037 +/- 0.019 | 8.815 +/- 2.842
HIE 154 | 42.048 +/- 2.720 | -8.626 +/- 1.088 | -15.086 +/- 3.395 | -4.506 +/- 2.586 | 0.269 +/- 0.099 | 14.100 +/- 2.881
LYS 155 | 25.470 +/- 3.280 | -3.447 +/- 1.263 | 63.277 +/- 6.980 | -95.185 +/- 7.362 | 1.059 +/- 0.154 | -8.826 +/- 3.652
ILE 156 | 26.747 +/- 3.111 | -2.899 +/- 1.536 | -14.999 +/- 1.190 | -0.255 +/- 0.849 | 0.469 +/- 0.078 | 9.062 +/- 3.081
VAL 157 | 23.546 +/- 2.815 | -3.242 +/- 1.549 | -18.213 +/- 1.136 | -4.028 +/- 0.982 | 0.110 +/- 0.042 | -1.826 +/- 2.750
ARG 158 | 29.939 +/- 3.717 | -3.621 +/- 1.448 | -100.798 +/- 10.197 | -87.419 +/- 9.361 | 1.242 +/- 0.147 | -160.658 +/- 3.571
LYS 159 | 29.261 +/- 3.230 | -0.211 +/- 1.172 | 74.123 +/- 9.236 | -99.312 +/- 9.035 | 1.416 +/- 0.118 | 5.276 +/- 3.472
PRO 160 | 28.379 +/- 2.457 | -3.924 +/- 1.037 | -1.569 +/- 1.766 | -7.779 +/- 1.613 | 0.295 +/- 0.052 | 15.402 +/- 2.561
SER 161 | 19.358 +/- 2.270 | -2.160 +/- 0.913 | 0.189 +/- 3.930 | -10.663 +/- 3.117 | 0.454 +/- 0.073 | 7.178 +/- 2.430
ARG 162 | 30.559 +/- 3.807 | -3.919 +/- 1.789 | -169.891 +/- 11.230 | -30.312 +/- 8.516 | 0.675 +/- 0.124 | -172.888 +/- 4.726
ILE 163 | 25.764 +/- 2.855 | -4.945 +/- 1.495 | -12.872 +/- 1.373 | -2.781 +/- 0.752 | 0.071 +/- 0.032 | 5.236 +/- 2.909
LEU 164 | 25.499 +/- 2.908 | -7.858 +/- 1.328 | -34.468 +/- 1.017 | 2.929 +/- 0.456 | 0.020 +/- 0.020 | -13.877 +/- 3.010
PHE 165 | 23.673 +/- 2.909 | -6.296 +/- 1.202 | -7.066 +/- 1.058 | -2.740 +/- 0.503 | 0.113 +/- 0.053 | 7.684 +/- 3.153
LEU 166 | 24.593 +/- 2.947 | -6.384 +/- 1.462 | -30.346 +/- 0.998 | 0.898 +/- 0.461 | 0.002 +/- 0.005 | -11.237 +/- 2.998
MET 167 | 23.613 +/- 2.755 | -8.081 +/- 1.117 | -14.672 +/- 1.284 | 0.827 +/- 0.696 | 0.071 +/- 0.055 | 1.759 +/- 2.973
ASP 168 | 23.364 +/- 2.647 | -3.581 +/- 1.610 | -87.085 +/- 9.232 | 9.634 +/- 6.186 | 0.071 +/- 0.026 | -57.597 +/- 4.068
GLY 169 | 10.856 +/- 1.773 | -3.683 +/- 0.780 | -7.761 +/- 1.171 | -1.682 +/- 0.829 | 0.033 +/- 0.015 | -2.237 +/- 1.805
PHE 170 | 24.055 +/- 3.175 | -5.091 +/- 1.270 | -4.201 +/- 1.434 | -4.911 +/- 1.019 | 0.154 +/- 0.072 | 10.006 +/- 3.375
ASP 171 | 21.505 +/- 2.720 | -4.727 +/- 1.382 | -62.649 +/- 5.203 | -8.236 +/- 4.701 | 0.093 +/- 0.018 | -54.014 +/- 2.988
GLU 172 | 24.570 +/- 2.841 | -6.222 +/- 1.506 | -38.245 +/- 10.167 | -28.367 +/- 8.498 | 0.045 +/- 0.044 | -48.218 +/- 3.509
LEU 173 | 23.419 +/- 2.977 | -3.410 +/- 1.271 | -23.606 +/- 2.241 | -3.968 +/- 1.373 | 0.235 +/- 0.095 | -7.331 +/- 3.178
GLN 174 | 30.781 +/- 2.981 | -3.643 +/- 1.287 | -72.066 +/- 3.182 | -10.539 +/- 2.334 | 0.573 +/- 0.116 | -54.894 +/- 3.158
GLY 175 | 9.917 +/- 1.780 | -0.714 +/- 0.709 | -5.924 +/- 2.034 | -5.064 +/- 1.636 | 0.352 +/- 0.092 | -1.433 +/- 1.741
ALA 176 | 14.281 +/- 2.101 | -0.608 +/- 0.820 | 1.524 +/- 1.861 | -6.935 +/- 2.354 | 0.710 +/- 0.155 | 8.972 +/- 2.153
PHE 177 | 23.521 +/- 3.142 | -2.019 +/- 1.494 | -3.755 +/- 1.585 | -5.213 +/- 1.166 | 0.498 +/- 0.243 | 13.032 +/- 3.373
ASP 178 | 22.055 +/- 2.644 | -2.733 +/- 1.160 | -8.965 +/- 4.616 | -66.411 +/- 4.385 | 0.521 +/- 0.069 | -55.533 +/- 2.467
GLU 179 | 26.544 +/- 2.762 | -2.791 +/- 1.538 | -25.051 +/- 11.505 | -46.475 +/- 10.532 | 0.517 +/- 0.137 | -47.257 +/- 2.999
HIE 180 | 41.110 +/- 2.805 | -3.176 +/- 1.090 | -15.924 +/- 1.489 | -9.744 +/- 1.286 | 1.131 +/- 0.081 | 13.396 +/- 2.912
ILE 181 | 26.004 +/- 3.009 | -0.165 +/- 1.394 | -11.949 +/- 1.121 | -2.337 +/- 0.865 | 0.914 +/- 0.113 | 12.468 +/- 2.963
GLY 182 | 10.851 +/- 1.654 | -1.303 +/- 0.844 | 2.380 +/- 1.164 | -3.878 +/- 1.191 | 0.078 +/- 0.032 | 8.127 +/- 1.803
PRO 183 | 28.390 +/- 2.606 | -4.437 +/- 1.173 | -3.159 +/- 4.741 | -4.498 +/- 3.216 | 0.187 +/- 0.093 | 16.483 +/- 2.962
LEU 184 | 24.914 +/- 3.038 | 0.296 +/- 1.485 | -26.335 +/- 2.281 | -5.464 +/- 1.850 | 1.018 +/- 0.248 | -5.571 +/- 3.258
CYS 185 | 19.057 +/- 2.554 | -1.067 +/- 0.919 | -0.149 +/- 2.569 | -6.449 +/- 1.618 | 0.821 +/- 0.134 | 12.212 +/- 2.725
THR 186 | 22.706 +/- 2.728 | -3.370 +/- 1.310 | -32.752 +/- 4.609 | -5.400 +/- 2.985 | 0.146 +/- 0.086 | -18.670 +/- 3.186
ASP 187 | 23.930 +/- 2.668 | -1.761 +/- 1.320 | -60.217 +/- 14.302 | -12.716 +/- 13.492 | 0.558 +/- 0.084 | -50.206 +/- 2.742
TRP 188 | 30.495 +/- 3.475 | -9.623 +/- 1.341 | -7.233 +/- 2.203 | -3.565 +/- 1.425 | 0.152 +/- 0.059 | 10.226 +/- 3.694
GLN 189 | 32.797 +/- 3.374 | -5.332 +/- 1.501 | -71.120 +/- 5.174 | -2.844 +/- 4.257 | 0.408 +/- 0.069 | -46.091 +/- 3.496
LYS 190 | 27.633 +/- 3.453 | -5.817 +/- 1.733 | -4.452 +/- 5.254 | -21.479 +/- 4.555 | 0.080 +/- 0.029 | -4.035 +/- 4.050
ALA 191 | 15.583 +/- 2.156 | -1.484 +/- 0.788 | -7.725 +/- 2.076 | -5.467 +/- 1.772 | 0.544 +/- 0.063 | 1.450 +/- 2.355
GLU 192 | 24.853 +/- 2.931 | -2.126 +/- 1.561 | -26.454 +/- 8.110 | -38.151 +/- 8.038 | 0.647 +/- 0.104 | -41.231 +/- 3.369
ARG 193 | 30.102 +/- 4.322 | -2.796 +/- 1.743 | -157.684 +/- 13.506 | -37.568 +/- 12.710 | 1.275 +/- 0.225 | -166.671 +/- 3.989
GLY 194 | 10.011 +/- 1.778 | -3.206 +/- 0.898 | -16.383 +/- 1.735 | 1.157 +/- 1.014 | 0.048 +/- 0.041 | -8.372 +/- 2.203
ASP 195 | 24.319 +/- 2.598 | -6.213 +/- 1.356 | -39.301 +/- 4.890 | -32.637 +/- 4.778 | 0.130 +/- 0.043 | -53.701 +/- 2.669
ILE 196 | 27.521 +/- 2.906 | -6.698 +/- 1.536 | -14.341 +/- 1.769 | 2.100 +/- 0.774 | 0.009 +/- 0.005 | 8.590 +/- 3.070
LEU 197 | 25.031 +/- 2.804 | -5.084 +/- 1.387 | -35.748 +/- 1.606 | 3.260 +/- 0.788 | 0.087 +/- 0.059 | -12.454 +/- 2.991
LEU 198 | 24.993 +/- 2.790 | -6.458 +/- 1.421 | -36.364 +/- 1.507 | 2.619 +/- 0.657 | 0.089 +/- 0.044 | -15.121 +/- 2.918
SER 199 | 18.531 +/- 2.189 | -5.651 +/- 0.965 | -15.079 +/- 2.187 | -2.828 +/- 1.616 | 0.056 +/- 0.027 | -4.971 +/- 2.473
SER 200 | 19.030 +/- 2.128 | -4.758 +/- 0.983 | -12.726 +/- 2.996 | -0.958 +/- 2.744 | 0.098 +/- 0.043 | 0.687 +/- 2.190
LEU 201 | 24.970 +/- 2.985 | -4.709 +/- 1.418 | -31.613 +/- 1.633 | 1.655 +/- 1.028 | 0.279 +/- 0.124 | -9.418 +/- 3.102
ILE 202 | 26.673 +/- 3.065 | -3.745 +/- 1.605 | -7.652 +/- 1.407 | 0.103 +/- 0.757 | 0.276 +/- 0.079 | 15.655 +/- 3.094
ARG 203 | 30.561 +/- 3.769 | -7.725 +/- 1.538 | -141.242 +/- 6.575 | -42.219 +/- 5.776 | 0.433 +/- 0.132 | -160.192 +/- 3.777
LYS 204 | 26.386 +/- 3.552 | -4.608 +/- 1.483 | -17.069 +/- 12.385 | -5.554 +/- 10.632 | 0.343 +/- 0.143 | -0.502 +/- 3.960
LYS 205 | 25.855 +/- 3.185 | -2.558 +/- 1.353 | -22.733 +/- 13.080 | -11.086 +/- 12.026 | 0.968 +/- 0.167 | -9.554 +/- 4.061
LEU 206 | 24.431 +/- 2.915 | -0.791 +/- 1.379 | -28.280 +/- 1.759 | -6.142 +/- 1.449 | 0.966 +/- 0.063 | -9.817 +/- 2.973
LEU 207 | 26.584 +/- 3.107 | 0.483 +/- 1.709 | -16.660 +/- 1.744 | -5.971 +/- 1.367 | 0.778 +/- 0.281 | 5.214 +/- 3.475
PRO 208 | 29.505 +/- 2.593 | -2.818 +/- 1.202 | -9.903 +/- 1.723 | -2.199 +/- 1.541 | 0.372 +/- 0.083 | 14.956 +/- 2.838
GLU 209 | 26.968 +/- 3.066 | -1.804 +/- 1.303 | -13.971 +/- 6.703 | -58.768 +/- 6.541 | 0.836 +/- 0.106 | -46.739 +/- 2.983
ALA 210 | 14.537 +/- 2.150 | -3.333 +/- 0.827 | 1.301 +/- 1.732 | -5.620 +/- 1.353 | 0.089 +/- 0.035 | 6.974 +/- 2.303
SER 211 | 18.956 +/- 2.388 | -4.200 +/- 1.111 | -11.565 +/- 2.286 | -2.079 +/- 2.045 | 0.125 +/- 0.052 | 1.238 +/- 2.643
LEU 212 | 24.730 +/- 2.728 | -5.813 +/- 1.384 | -27.922 +/- 1.192 | -0.847 +/- 0.532 | 0.125 +/- 0.049 | -9.728 +/- 2.801
LEU 213 | 25.893 +/- 2.753 | -6.706 +/- 1.437 | -33.632 +/- 1.123 | 2.891 +/- 0.566 | 0.006 +/- 0.013 | -11.547 +/- 2.921
ILE 214 | 25.677 +/- 2.889 | -6.096 +/- 1.583 | -13.371 +/- 1.454 | 1.211 +/- 0.664 | 0.046 +/- 0.034 | 7.467 +/- 3.266
THR 215 | 23.996 +/- 2.376 | -5.232 +/- 1.288 | -36.096 +/- 3.438 | 0.488 +/- 1.357 | 0.039 +/- 0.019 | -16.805 +/- 3.495
THR 216 | 22.013 +/- 2.676 | -4.326 +/- 1.494 | -31.363 +/- 4.274 | 1.749 +/- 1.398 | 0.018 +/- 0.012 | -11.909 +/- 3.599
ARG 217 | 31.865 +/- 3.802 | -6.031 +/- 1.782 | -153.756 +/- 6.045 | -22.027 +/- 5.105 | 0.168 +/- 0.041 | -149.782 +/- 4.009
PRO 218 | 29.209 +/- 2.531 | -4.286 +/- 0.968 | -5.159 +/- 1.486 | -6.768 +/- 1.278 | 0.397 +/- 0.090 | 13.393 +/- 2.754
VAL 219 | 22.519 +/- 2.799 | -3.927 +/- 1.340 | -23.344 +/- 1.212 | -2.096 +/- 1.280 | 0.103 +/- 0.049 | -6.744 +/- 2.813
ALA 220 | 14.763 +/- 2.014 | -3.953 +/- 0.961 | -3.069 +/- 1.394 | -0.763 +/- 0.960 | 0.023 +/- 0.024 | 7.001 +/- 2.161
LEU 221 | 23.787 +/- 2.992 | -4.178 +/- 1.666 | -32.687 +/- 2.272 | -0.395 +/- 1.064 | 0.163 +/- 0.109 | -13.311 +/- 3.323
GLU 222 | 24.728 +/- 2.827 | -3.008 +/- 1.458 | -11.150 +/- 7.889 | -54.773 +/- 7.468 | 0.635 +/- 0.127 | -43.568 +/- 2.820
LYS 223 | 25.138 +/- 3.414 | -2.760 +/- 1.437 | -25.504 +/- 9.074 | 2.705 +/- 9.349 | 0.575 +/- 0.128 | 0.153 +/- 4.062
LEU 224 | 23.891 +/- 3.003 | -4.002 +/- 1.837 | -33.322 +/- 1.469 | -0.069 +/- 1.078 | 0.196 +/- 0.165 | -13.305 +/- 3.096
GLN 225 | 32.039 +/- 3.164 | -4.671 +/- 1.855 | -76.426 +/- 4.882 | -4.729 +/- 4.495 | 0.396 +/- 0.251 | -53.391 +/- 3.471
HIE 226 | 41.057 +/- 2.642 | -3.751 +/- 1.027 | -16.948 +/- 3.356 | -7.913 +/- 3.114 | 0.963 +/- 0.159 | 13.407 +/- 2.801
LEU 227 | 22.567 +/- 2.768 | -2.979 +/- 1.473 | -24.077 +/- 1.560 | -3.507 +/- 1.069 | 0.464 +/- 0.090 | -7.531 +/- 2.810
LEU 228 | 25.389 +/- 3.020 | -1.612 +/- 1.357 | -30.861 +/- 1.404 | -3.570 +/- 0.871 | 0.777 +/- 0.077 | -9.877 +/- 3.084
ASP 229 | 24.889 +/- 2.514 | -2.759 +/- 1.470 | -34.139 +/- 11.399 | -41.071 +/- 10.465 | 0.312 +/- 0.104 | -52.769 +/- 2.787
HIE 230 | 43.208 +/- 2.726 | -7.730 +/- 1.467 | -5.927 +/- 3.865 | -7.781 +/- 3.596 | 0.122 +/- 0.082 | 21.891 +/- 3.549
PRO 231 | 28.186 +/- 2.541 | -6.054 +/- 1.321 | 1.353 +/- 3.267 | -1.648 +/- 1.670 | 0.074 +/- 0.068 | 21.911 +/- 3.147
ARG 232 | 29.775 +/- 4.020 | -7.824 +/- 1.819 | -254.571 +/- 14.621 | 57.013 +/- 11.025 | 0.174 +/- 0.064 | -175.433 +/- 5.251
HIE 233 | 41.984 +/- 2.818 | -7.749 +/- 1.197 | -14.587 +/- 3.754 | -9.871 +/- 2.888 | 0.442 +/- 0.108 | 10.220 +/- 3.647
VAL 234 | 22.493 +/- 2.621 | -3.649 +/- 1.459 | -34.069 +/- 1.803 | 2.697 +/- 1.197 | 0.141 +/- 0.044 | -12.387 +/- 2.901
GLU 235 | 26.500 +/- 3.027 | -4.924 +/- 1.297 | -17.802 +/- 10.052 | -49.712 +/- 10.644 | 0.534 +/- 0.094 | -45.405 +/- 2.825
ILE 236 | 26.080 +/- 3.039 | -6.681 +/- 1.536 | -6.302 +/- 1.351 | -0.060 +/- 1.130 | 0.013 +/- 0.014 | 13.050 +/- 3.230
LEU 237 | 22.935 +/- 2.998 | -4.327 +/- 1.346 | -29.403 +/- 1.517 | 0.602 +/- 0.812 | 0.342 +/- 0.089 | -9.850 +/- 3.110
GLY 238 | 9.706 +/- 1.669 | -3.320 +/- 0.700 | -6.996 +/- 1.146 | -3.313 +/- 0.691 | 0.062 +/- 0.025 | -3.861 +/- 1.751
PHE 239 | 23.617 +/- 2.988 | -8.070 +/- 1.179 | -2.307 +/- 1.338 | -5.453 +/- 1.078 | 0.051 +/- 0.018 | 7.838 +/- 2.991
SER 240 | 18.642 +/- 2.263 | -4.595 +/- 1.130 | -15.551 +/- 2.128 | -4.110 +/- 1.923 | 0.037 +/- 0.039 | -5.577 +/- 2.894
GLU 241 | 26.088 +/- 2.852 | -3.371 +/- 1.627 | -68.328 +/- 12.012 | -3.253 +/- 11.643 | 0.455 +/- 0.082 | -48.409 +/- 3.156
ALA 242 | 15.362 +/- 2.110 | -2.583 +/- 0.780 | 1.860 +/- 1.169 | -1.035 +/- 0.847 | 0.434 +/- 0.086 | 14.038 +/- 2.174
LYS 243 | 26.976 +/- 3.270 | -6.285 +/- 1.403 | 41.043 +/- 6.073 | -60.988 +/- 5.746 | 0.321 +/- 0.084 | 1.067 +/- 3.538
ARG 244 | 30.627 +/- 4.046 | -10.569 +/- 1.499 | -156.939 +/- 10.449 | -29.287 +/- 7.817 | 0.117 +/- 0.035 | -166.051 +/- 4.315
LYS 245 | 26.046 +/- 3.275 | -5.543 +/- 1.066 | 30.059 +/- 6.544 | -67.531 +/- 6.252 | 0.735 +/- 0.077 | -16.233 +/- 3.675
GLU 246 | 26.960 +/- 2.821 | -3.666 +/- 1.535 | -121.860 +/- 9.042 | 39.689 +/- 7.587 | 0.348 +/- 0.054 | -58.529 +/- 3.225
TYR 247 | 25.732 +/- 3.099 | -7.777 +/- 1.308 | -31.444 +/- 1.811 | -1.128 +/- 0.993 | 0.028 +/- 0.015 | -14.589 +/- 3.345
PHE 248 | 24.676 +/- 3.211 | -8.531 +/- 1.173 | -8.384 +/- 1.198 | -0.972 +/- 0.638 | 0.002 +/- 0.004 | 6.790 +/- 3.277
PHE 249 | 24.747 +/- 3.309 | -4.245 +/- 1.146 | 1.410 +/- 1.566 | -5.676 +/- 1.113 | 0.466 +/- 0.090 | 16.701 +/- 3.294
LYS 250 | 26.008 +/- 3.285 | -3.675 +/- 1.550 | 25.275 +/- 8.235 | -57.629 +/- 6.971 | 0.479 +/- 0.105 | -9.543 +/- 4.184
TYR 251 | 26.357 +/- 2.950 | -7.394 +/- 1.204 | -32.223 +/- 2.279 | -4.851 +/- 2.065 | 0.247 +/- 0.068 | -17.864 +/- 3.248
PHE 252 | 22.697 +/- 2.849 | -6.896 +/- 1.163 | -3.554 +/- 1.626 | -5.124 +/- 1.188 | 0.110 +/- 0.041 | 7.233 +/- 3.260
SER 253 | 18.282 +/- 2.347 | -2.659 +/- 1.012 | -14.927 +/- 3.981 | -5.623 +/- 3.154 | 0.477 +/- 0.060 | -4.451 +/- 2.645
ASP 254 | 23.611 +/- 2.789 | -2.442 +/- 1.160 | -47.494 +/- 7.397 | -28.299 +/- 7.555 | 0.661 +/- 0.074 | -53.964 +/- 2.555
GLU 255 | 25.671 +/- 2.727 | 0.056 +/- 1.353 | -27.821 +/- 14.109 | -46.510 +/- 13.754 | 1.126 +/- 0.105 | -47.478 +/- 2.857
ALA 256 | 15.713 +/- 2.160 | -1.589 +/- 0.966 | -1.996 +/- 2.309 | -2.039 +/- 2.191 | 0.480 +/- 0.109 | 10.568 +/- 2.214
GLN 257 | 32.417 +/- 3.032 | -4.019 +/- 1.332 | -76.274 +/- 3.551 | -4.735 +/- 3.002 | 0.552 +/- 0.108 | -52.059 +/- 3.003
ALA 258 | 15.483 +/- 2.055 | -5.202 +/- 0.930 | -0.274 +/- 1.158 | 0.486 +/- 0.589 | 0.001 +/- 0.002 | 10.492 +/- 2.082
ARG 259 | 30.083 +/- 3.989 | -3.038 +/- 1.466 | -142.973 +/- 10.481 | -54.184 +/- 8.938 | 1.231 +/- 0.162 | -168.882 +/- 3.853
ALA 260 | 15.967 +/- 2.041 | -3.175 +/- 0.813 | -9.159 +/- 1.517 | -2.753 +/- 0.883 | 0.358 +/- 0.063 | 1.237 +/- 2.247
ALA 261 | 15.689 +/- 1.912 | -5.497 +/- 0.871 | -3.362 +/- 1.056 | -2.274 +/- 0.623 | 0.003 +/- 0.008 | 4.558 +/- 2.148
PHE 262 | 24.023 +/- 2.911 | -6.552 +/- 1.171 | -6.721 +/- 1.467 | -4.747 +/- 0.880 | 0.169 +/- 0.079 | 6.171 +/- 3.152
SER 263 | 19.380 +/- 2.259 | -3.191 +/- 1.010 | -5.221 +/- 3.035 | -10.329 +/- 2.981 | 0.387 +/- 0.074 | 1.026 +/- 2.476
LEU 264 | 24.983 +/- 2.937 | -2.939 +/- 1.404 | -25.423 +/- 1.741 | -4.276 +/- 1.226 | 0.608 +/- 0.127 | -7.046 +/- 3.147
ILE 265 | 27.088 +/- 2.847 | -5.552 +/- 1.546 | -10.181 +/- 1.678 | -3.451 +/- 0.932 | 0.022 +/- 0.027 | 7.926 +/- 3.003
GLN 266 | 32.078 +/- 3.192 | -4.092 +/- 1.305 | -73.001 +/- 4.111 | -12.809 +/- 3.782 | 0.672 +/- 0.098 | -57.152 +/- 3.109
GLU 267 | 24.918 +/- 2.967 | -1.429 +/- 1.226 | -12.993 +/- 5.585 | -59.381 +/- 5.720 | 1.045 +/- 0.078 | -47.840 +/- 2.854
ASN 268 | 29.279 +/- 3.405 | -4.899 +/- 1.311 | -86.103 +/- 4.844 | -5.857 +/- 3.809 | 0.196 +/- 0.088 | -67.385 +/- 2.764
GLU 269 | 25.860 +/- 2.763 | -4.011 +/- 2.025 | -64.828 +/- 5.486 | -11.819 +/- 4.758 | 0.266 +/- 0.040 | -54.532 +/- 3.028
VAL 270 | 21.210 +/- 2.613 | -4.346 +/- 1.383 | -24.776 +/- 1.991 | 2.531 +/- 0.748 | 0.008 +/- 0.007 | -5.373 +/- 2.967
LEU 271 | 27.971 +/- 3.019 | -5.564 +/- 1.378 | -35.259 +/- 1.743 | 1.900 +/- 0.711 | 0.024 +/- 0.017 | -10.926 +/- 3.235
PHE 272 | 24.362 +/- 2.880 | -5.555 +/- 1.312 | -15.070 +/- 1.377 | 1.672 +/- 0.741 | 0.213 +/- 0.060 | 5.622 +/- 3.165
THR 273 | 24.977 +/- 2.718 | -2.816 +/- 1.188 | -38.312 +/- 3.985 | 0.378 +/- 2.110 | 0.265 +/- 0.066 | -15.509 +/- 3.125
MET 274 | 23.932 +/- 2.713 | -5.667 +/- 1.196 | -9.606 +/- 1.502 | 1.240 +/- 1.206 | 0.328 +/- 0.101 | 10.227 +/- 2.845
CYS 275 | 18.381 +/- 2.168 | -6.794 +/- 0.977 | -4.152 +/- 1.116 | 1.334 +/- 0.714 | 0.001 +/- 0.002 | 8.769 +/- 2.386
PHE 276 | 23.831 +/- 3.130 | -5.955 +/- 1.260 | -8.437 +/- 1.287 | 0.788 +/- 0.572 | 0.239 +/- 0.078 | 10.465 +/- 3.407
ILE 277 | 26.479 +/- 2.864 | -3.949 +/- 1.496 | -2.835 +/- 1.131 | 1.514 +/- 0.546 | 0.270 +/- 0.057 | 21.479 +/- 2.984
PRO 278 | 29.732 +/- 2.583 | -7.010 +/- 0.916 | -5.913 +/- 0.891 | -2.658 +/- 0.547 | 0.099 +/- 0.025 | 14.249 +/- 2.624
LEU 279 | 25.182 +/- 2.704 | -5.199 +/- 1.441 | -29.435 +/- 1.060 | 0.049 +/- 0.603 | 0.112 +/- 0.047 | -9.290 +/- 3.132
VAL 280 | 22.150 +/- 2.652 | -5.001 +/- 1.273 | -29.173 +/- 1.030 | 0.706 +/- 0.611 | 0.050 +/- 0.031 | -11.269 +/- 2.849
CYS 281 | 18.621 +/- 2.422 | -7.715 +/- 1.022 | -4.923 +/- 1.182 | -0.441 +/- 0.645 | 0.000 +/- 0.001 | 5.543 +/- 2.392
TRP 282 | 29.980 +/- 3.282 | -10.009 +/- 1.345 | -2.167 +/- 1.892 | -4.149 +/- 0.945 | 0.293 +/- 0.078 | 13.948 +/- 3.611
ILE 283 | 26.177 +/- 2.981 | -6.715 +/- 1.636 | -12.856 +/- 1.100 | 1.033 +/- 0.496 | 0.010 +/- 0.014 | 7.649 +/- 2.988
VAL 284 | 22.779 +/- 2.681 | -4.640 +/- 1.337 | -31.830 +/- 1.046 | 1.046 +/- 0.472 | 0.005 +/- 0.010 | -12.639 +/- 2.755
CYS 285 | 18.588 +/- 2.291 | -7.628 +/- 0.940 | -6.830 +/- 1.117 | -0.264 +/- 0.646 | 0.000 +/- 0.000 | 3.867 +/- 2.394
THR 286 | 22.514 +/- 2.462 | -5.682 +/- 1.217 | -37.368 +/- 2.191 | 1.385 +/- 1.413 | 0.075 +/- 0.042 | -19.077 +/- 2.752
GLY 287 | 11.240 +/- 1.765 | -3.574 +/- 0.954 | -10.583 +/- 1.892 | 0.168 +/- 0.661 | 0.000 +/- 0.002 | -2.749 +/- 2.624
LEU 288 | 24.727 +/- 2.831 | -6.038 +/- 1.544 | -26.128 +/- 1.483 | -0.098 +/- 0.713 | 0.021 +/- 0.024 | -7.517 +/- 2.971
LYS 289 | 25.818 +/- 3.341 | -4.429 +/- 1.266 | 45.830 +/- 8.150 | -76.679 +/- 8.304 | 0.873 +/- 0.117 | -8.587 +/- 3.694
GLN 290 | 32.111 +/- 3.217 | -5.499 +/- 1.479 | -80.628 +/- 4.297 | -4.719 +/- 3.205 | 0.239 +/- 0.097 | -58.496 +/- 3.354
GLN 291 | 33.931 +/- 3.316 | -7.702 +/- 1.543 | -75.975 +/- 4.042 | -2.477 +/- 2.563 | 0.129 +/- 0.079 | -52.094 +/- 3.467
MET 292 | 23.530 +/- 2.722 | -4.797 +/- 1.161 | -7.025 +/- 1.962 | -6.398 +/- 1.479 | 0.473 +/- 0.101 | 5.783 +/- 2.961
GLU 293 | 26.288 +/- 2.963 | -0.894 +/- 1.395 | -40.522 +/- 10.965 | -32.328 +/- 11.209 | 1.066 +/- 0.140 | -46.389 +/- 3.036
SER 294 | 18.762 +/- 2.330 | -1.940 +/- 1.267 | -14.525 +/- 5.671 | -2.657 +/- 4.176 | 0.295 +/- 0.120 | -0.065 +/- 2.714
GLY 295 | 10.241 +/- 1.827 | -2.922 +/- 0.817 | 3.609 +/- 2.083 | -4.177 +/- 2.003 | 0.075 +/- 0.048 | 6.826 +/- 1.882
LYS 296 | 25.483 +/- 3.300 | -3.289 +/- 1.440 | 29.583 +/- 10.599 | -59.428 +/- 10.837 | 0.889 +/- 0.185 | -6.763 +/- 3.703
SER 297 | 19.587 +/- 2.146 | -4.153 +/- 1.199 | -18.727 +/- 2.501 | -3.808 +/- 1.709 | 0.024 +/- 0.018 | -7.078 +/- 2.634
LEU 298 | 25.973 +/- 2.886 | -5.956 +/- 1.343 | -30.426 +/- 1.439 | 0.309 +/- 1.382 | 0.067 +/- 0.041 | -10.033 +/- 3.256
ALA 299 | 15.340 +/- 2.154 | -2.572 +/- 0.776 | -5.942 +/- 1.449 | -1.913 +/- 0.918 | 0.428 +/- 0.069 | 5.341 +/- 2.333
GLN 300 | 32.665 +/- 3.058 | -5.179 +/- 1.242 | -71.783 +/- 2.704 | -6.486 +/- 2.098 | 0.392 +/- 0.102 | -50.390 +/- 3.026
THR 301 | 24.326 +/- 2.662 | -4.871 +/- 1.304 | -34.923 +/- 1.714 | 0.792 +/- 0.806 | 0.017 +/- 0.013 | -14.659 +/- 2.623
SER 302 | 20.460 +/- 2.356 | -5.255 +/- 1.142 | -7.973 +/- 1.797 | -2.608 +/- 0.864 | 0.007 +/- 0.006 | 4.631 +/- 2.965
LYS 303 | 26.435 +/- 3.462 | -6.159 +/- 1.585 | -13.889 +/- 6.827 | -10.133 +/- 6.017 | 0.070 +/- 0.027 | -3.675 +/- 4.098
THR 304 | 23.770 +/- 2.507 | -4.932 +/- 1.129 | -39.871 +/- 1.567 | -1.994 +/- 0.890 | 0.002 +/- 0.003 | -23.024 +/- 2.867
THR 305 | 24.335 +/- 2.629 | -3.977 +/- 1.025 | -30.390 +/- 2.053 | -5.940 +/- 1.594 | 0.162 +/- 0.047 | -15.809 +/- 3.134
THR 306 | 24.601 +/- 2.592 | -3.435 +/- 1.259 | -36.648 +/- 1.434 | -4.829 +/- 1.058 | 0.100 +/- 0.031 | -20.211 +/- 2.666
ALA 307 | 15.709 +/- 2.142 | -3.852 +/- 0.914 | -1.965 +/- 1.041 | 0.779 +/- 0.605 | 0.084 +/- 0.025 | 10.755 +/- 2.147
VAL 308 | 22.819 +/- 2.694 | -5.719 +/- 1.277 | -28.016 +/- 1.242 | 2.562 +/- 0.526 | 0.002 +/- 0.005 | -8.352 +/- 2.644
TYR 309 | 25.681 +/- 3.351 | -5.426 +/- 1.189 | -25.584 +/- 1.303 | -6.237 +/- 0.972 | 0.241 +/- 0.057 | -11.325 +/- 3.544
VAL 310 | 22.202 +/- 2.617 | -3.313 +/- 1.296 | -28.953 +/- 1.869 | 1.428 +/- 0.802 | 0.205 +/- 0.045 | -8.430 +/- 2.793
PHE 311 | 23.339 +/- 3.057 | -7.817 +/- 1.297 | -10.362 +/- 1.990 | -2.552 +/- 0.903 | 0.010 +/- 0.018 | 2.618 +/- 3.341
PHE 312 | 24.450 +/- 2.839 | -5.978 +/- 1.424 | -5.636 +/- 1.367 | -1.205 +/- 0.654 | 0.100 +/- 0.064 | 11.730 +/- 2.900
LEU 313 | 25.422 +/- 2.893 | -5.023 +/- 1.333 | -31.942 +/- 1.268 | 0.334 +/- 0.602 | 0.175 +/- 0.064 | -11.033 +/- 3.089
SER 314 | 19.162 +/- 2.175 | -4.979 +/- 1.138 | -15.051 +/- 2.562 | -3.526 +/- 1.900 | 0.095 +/- 0.061 | -4.299 +/- 2.843
SER 315 | 18.989 +/- 2.339 | -4.084 +/- 0.990 | -7.275 +/- 3.081 | -5.682 +/- 2.596 | 0.281 +/- 0.069 | 2.229 +/- 2.500
LEU 316 | 24.779 +/- 2.886 | -4.744 +/- 1.443 | -29.404 +/- 1.791 | 0.775 +/- 0.949 | 0.080 +/- 0.079 | -8.514 +/- 3.104
LEU 317 | 24.055 +/- 3.085 | -5.613 +/- 1.632 | -36.300 +/- 1.333 | 1.877 +/- 0.622 | 0.032 +/- 0.021 | -15.949 +/- 3.299
GLN 318 | 35.044 +/- 3.287 | -2.423 +/- 1.384 | -64.123 +/- 2.932 | -9.534 +/- 2.423 | 0.839 +/- 0.128 | -40.197 +/- 2.983
PRO 319 | 28.847 +/- 2.653 | -3.060 +/- 1.202 | 0.335 +/- 1.166 | -4.484 +/- 1.479 | 0.623 +/- 0.194 | 22.262 +/- 2.895
ARG 320 | 29.861 +/- 3.932 | -4.176 +/- 1.754 | -141.952 +/- 15.062 | -51.193 +/- 12.276 | 0.642 +/- 0.141 | -166.819 +/- 4.449
GLY 321 | 10.406 +/- 1.722 | -1.125 +/- 0.653 | -12.459 +/- 2.735 | -2.901 +/- 2.109 | 0.429 +/- 0.098 | -5.650 +/- 2.035
GLY 322 | 10.848 +/- 1.924 | -2.710 +/- 0.837 | -9.204 +/- 2.134 | -1.693 +/- 1.422 | 0.087 +/- 0.071 | -2.672 +/- 2.158
SER 323 | 17.733 +/- 2.504 | -2.758 +/- 0.922 | -7.756 +/- 2.792 | -7.543 +/- 1.970 | 0.267 +/- 0.093 | -0.058 +/- 2.967
GLN 324 | 31.529 +/- 3.123 | -5.362 +/- 1.292 | -74.265 +/- 3.703 | -4.477 +/- 2.324 | 0.171 +/- 0.060 | -52.404 +/- 3.300
GLU 325 | 25.065 +/- 2.912 | -3.181 +/- 1.484 | -71.305 +/- 16.179 | -0.406 +/- 15.293 | 0.591 +/- 0.103 | -49.237 +/- 3.781
HIE 326 | 41.151 +/- 2.826 | -7.106 +/- 1.097 | -19.284 +/- 2.545 | -4.965 +/- 2.009 | 0.376 +/- 0.069 | 10.173 +/- 2.980
GLY 327 | 10.751 +/- 1.858 | -1.515 +/- 0.689 | -9.773 +/- 2.342 | -0.732 +/- 1.484 | 0.355 +/- 0.054 | -0.915 +/- 2.088
LEU 328 | 25.556 +/- 2.962 | -4.724 +/- 1.547 | -34.716 +/- 1.314 | 1.892 +/- 0.657 | 0.039 +/- 0.043 | -11.952 +/- 3.109
CYS 329 | 19.432 +/- 2.272 | -5.956 +/- 0.984 | -4.643 +/- 1.440 | -1.516 +/- 0.836 | 0.007 +/- 0.009 | 7.325 +/- 2.345
ALA 330 | 15.153 +/- 1.958 | -4.406 +/- 0.842 | -1.140 +/- 1.237 | -2.244 +/- 0.785 | 0.105 +/- 0.073 | 7.468 +/- 2.136
HIE 331 | 41.573 +/- 2.899 | -10.143 +/- 1.090 | -15.127 +/- 2.022 | -6.204 +/- 1.256 | 0.130 +/- 0.090 | 10.228 +/- 3.288
LEU 332 | 25.754 +/- 2.968 | -5.353 +/- 1.401 | -33.359 +/- 1.243 | -0.437 +/- 0.553 | 0.074 +/- 0.031 | -13.322 +/- 3.056
TRP 333 | 28.606 +/- 3.376 | -9.157 +/- 1.409 | -3.974 +/- 2.334 | -3.937 +/- 1.478 | 0.375 +/- 0.104 | 11.914 +/- 3.625
GLY 334 | 11.077 +/- 1.656 | -4.182 +/- 0.798 | -6.103 +/- 1.281 | -3.377 +/- 0.657 | 0.027 +/- 0.029 | -2.558 +/- 1.886
LEU 335 | 25.345 +/- 2.605 | -7.273 +/- 1.312 | -30.754 +/- 1.106 | -1.742 +/- 0.568 | 0.013 +/- 0.021 | -14.409 +/- 2.836
CYS 336 | 18.226 +/- 2.039 | -6.252 +/- 1.032 | -5.294 +/- 1.265 | -2.063 +/- 0.611 | 0.043 +/- 0.030 | 4.661 +/- 2.188
SER 337 | 19.024 +/- 2.149 | -4.406 +/- 1.205 | -10.117 +/- 3.447 | -5.582 +/- 2.576 | 0.129 +/- 0.048 | -0.952 +/- 2.543
LEU 338 | 24.967 +/- 2.879 | -5.132 +/- 1.442 | -27.686 +/- 1.239 | -3.058 +/- 0.838 | 0.174 +/- 0.080 | -10.734 +/- 3.005
ALA 339 | 15.276 +/- 1.990 | -5.000 +/- 0.877 | -8.516 +/- 1.262 | -0.268 +/- 0.611 | 0.010 +/- 0.017 | 1.502 +/- 2.218
ALA 340 | 15.665 +/- 2.084 | -4.720 +/- 1.007 | -9.971 +/- 1.242 | -0.513 +/- 0.647 | 0.006 +/- 0.006 | 0.468 +/- 2.308
ASP 341 | 24.787 +/- 2.902 | -4.373 +/- 1.490 | -46.400 +/- 11.988 | -29.067 +/- 10.287 | 0.184 +/- 0.075 | -54.869 +/- 3.085
GLY 342 | 10.755 +/- 1.716 | -3.813 +/- 0.686 | -4.478 +/- 0.954 | -2.844 +/- 0.812 | 0.041 +/- 0.018 | -0.339 +/- 1.748
ILE 343 | 27.284 +/- 2.949 | -6.737 +/- 1.439 | -8.554 +/- 1.827 | -1.680 +/- 0.833 | 0.002 +/- 0.004 | 10.315 +/- 3.152
TRP 344 | 29.578 +/- 3.358 | -10.030 +/- 1.135 | 4.064 +/- 1.750 | -8.827 +/- 1.512 | 0.311 +/- 0.099 | 15.097 +/- 3.458
ASN 345 | 27.677 +/- 3.011 | -2.661 +/- 1.108 | -88.231 +/- 3.435 | -6.239 +/- 2.566 | 0.629 +/- 0.072 | -68.825 +/- 2.988
GLN 346 | 31.461 +/- 2.865 | -4.873 +/- 1.532 | -68.198 +/- 3.009 | -5.454 +/- 1.716 | 0.267 +/- 0.069 | -46.798 +/- 2.971
LYS 347 | 26.399 +/- 3.312 | -3.876 +/- 1.493 | -19.101 +/- 14.956 | -9.486 +/- 13.478 | 0.730 +/- 0.163 | -5.334 +/- 4.276
ILE 348 | 26.527 +/- 3.014 | -4.779 +/- 1.580 | -12.458 +/- 1.186 | -0.566 +/- 0.760 | 0.074 +/- 0.026 | 8.798 +/- 2.959
LEU 349 | 24.015 +/- 2.686 | -3.829 +/- 1.328 | -29.960 +/- 2.579 | -0.740 +/- 1.593 | 0.442 +/- 0.081 | -10.072 +/- 2.946
PHE 350 | 23.885 +/- 2.911 | -4.593 +/- 1.180 | -9.738 +/- 1.434 | -3.511 +/- 1.050 | 0.364 +/- 0.109 | 6.407 +/- 3.133
GLU 351 | 25.698 +/- 2.979 | -2.426 +/- 1.383 | -21.440 +/- 9.952 | -49.513 +/- 9.301 | 0.665 +/- 0.101 | -47.016 +/- 2.974
GLU 352 | 28.269 +/- 2.898 | -2.402 +/- 1.538 | -42.042 +/- 12.046 | -30.923 +/- 11.348 | 0.654 +/- 0.137 | -46.444 +/- 2.977
SER 353 | 19.220 +/- 2.195 | -2.143 +/- 1.415 | -15.561 +/- 5.250 | -2.396 +/- 4.537 | 0.133 +/- 0.056 | -0.747 +/- 3.045
ASP 354 | 22.219 +/- 3.037 | -3.128 +/- 1.596 | -43.364 +/- 10.566 | -25.934 +/- 9.571 | 0.320 +/- 0.171 | -49.887 +/- 2.937
LEU 355 | 24.741 +/- 2.910 | -3.408 +/- 1.432 | -24.138 +/- 2.341 | -1.190 +/- 1.811 | 0.209 +/- 0.100 | -3.786 +/- 3.110
ARG 356 | 30.163 +/- 4.044 | -2.376 +/- 1.470 | -166.256 +/- 14.315 | -32.983 +/- 12.715 | 1.245 +/- 0.145 | -170.206 +/- 4.457
ASN 357 | 28.647 +/- 3.089 | -1.766 +/- 1.199 | -91.738 +/- 4.333 | -7.922 +/- 3.409 | 0.818 +/- 0.107 | -71.961 +/- 3.115
HIE 358 | 40.813 +/- 2.777 | -6.948 +/- 1.344 | -17.255 +/- 3.320 | -7.566 +/- 2.824 | 0.239 +/- 0.118 | 9.283 +/- 3.127
GLY 359 | 11.201 +/- 1.956 | -1.135 +/- 0.609 | -6.170 +/- 2.658 | -4.781 +/- 1.983 | 0.445 +/- 0.101 | -0.441 +/- 1.766
LEU 360 | 23.726 +/- 3.045 | -0.741 +/- 1.737 | -25.501 +/- 3.078 | -4.059 +/- 2.167 | 0.739 +/- 0.241 | -5.835 +/- 3.299
GLN 361 | 32.438 +/- 3.241 | -1.514 +/- 1.591 | -64.967 +/- 5.317 | -12.957 +/- 4.501 | 0.970 +/- 0.239 | -46.032 +/- 3.298
LYS 362 | 25.041 +/- 3.365 | -0.305 +/- 1.192 | 54.962 +/- 10.108 | -87.559 +/- 8.727 | 1.292 +/- 0.173 | -6.570 +/- 3.807
ALA 363 | 15.914 +/- 2.171 | -0.829 +/- 0.977 | -9.197 +/- 2.205 | -2.723 +/- 1.464 | 0.572 +/- 0.068 | 3.737 +/- 2.322
ASP 364 | 23.007 +/- 2.896 | -0.534 +/- 1.328 | -83.436 +/- 17.343 | 7.545 +/- 15.639 | 0.812 +/- 0.110 | -52.606 +/- 2.852
VAL 365 | 22.116 +/- 2.487 | -3.134 +/- 1.438 | -26.980 +/- 1.581 | -1.012 +/- 0.856 | 0.151 +/- 0.078 | -8.860 +/- 2.595
SER 366 | 18.408 +/- 2.154 | -3.730 +/- 1.124 | -15.731 +/- 2.115 | -3.565 +/- 1.621 | 0.089 +/- 0.057 | -4.529 +/- 2.419
ALA 367 | 14.494 +/- 2.055 | -2.345 +/- 0.983 | -7.161 +/- 1.636 | 0.011 +/- 0.735 | 0.185 +/- 0.087 | 5.183 +/- 2.472
PHE 368 | 23.988 +/- 2.931 | -6.807 +/- 1.308 | -3.814 +/- 1.298 | -2.172 +/- 0.829 | 0.015 +/- 0.032 | 11.210 +/- 3.128
LEU 369 | 24.705 +/- 2.865 | -5.574 +/- 1.499 | -22.580 +/- 1.215 | -1.147 +/- 0.684 | 0.033 +/- 0.031 | -4.564 +/- 3.056
ARG 370 | 30.473 +/- 4.181 | -5.081 +/- 1.476 | -123.001 +/- 10.499 | -68.831 +/- 9.562 | 0.799 +/- 0.146 | -165.641 +/- 3.834
MET 371 | 23.678 +/- 2.868 | -4.962 +/- 1.458 | -11.715 +/- 1.569 | -2.864 +/- 1.290 | 0.569 +/- 0.168 | 4.707 +/- 2.953
ASN 372 | 28.012 +/- 2.912 | -5.313 +/- 1.273 | -84.523 +/- 2.521 | -4.371 +/- 1.307 | 0.104 +/- 0.040 | -66.091 +/- 2.870
LEU 373 | 24.978 +/- 2.920 | -1.061 +/- 1.293 | -24.935 +/- 1.473 | -5.202 +/- 1.217 | 0.850 +/- 0.097 | -5.371 +/- 2.939
PHE 374 | 24.494 +/- 3.127 | -5.254 +/- 1.247 | -5.496 +/- 0.859 | -4.141 +/- 0.860 | 0.183 +/- 0.048 | 9.785 +/- 3.316
GLN 375 | 32.593 +/- 2.997 | -6.875 +/- 1.352 | -74.558 +/- 2.852 | -2.172 +/- 1.068 | 0.018 +/- 0.023 | -50.994 +/- 3.277
LYS 376 | 24.399 +/- 3.228 | -4.552 +/- 1.552 | 32.226 +/- 12.957 | -61.371 +/- 12.188 | 0.560 +/- 0.128 | -8.739 +/- 4.129
GLU 377 | 26.840 +/- 3.070 | -3.209 +/- 1.341 | -74.743 +/- 18.478 | -2.547 +/- 16.794 | 0.595 +/- 0.130 | -53.065 +/- 3.646
VAL 378 | 23.611 +/- 2.576 | -4.223 +/- 1.321 | -30.405 +/- 1.931 | 2.726 +/- 1.250 | 0.075 +/- 0.034 | -8.216 +/- 2.661
ASP 379 | 21.994 +/- 2.607 | -2.245 +/- 1.398 | -80.807 +/- 7.289 | 5.585 +/- 6.133 | 0.172 +/- 0.036 | -55.300 +/- 3.061
CYS 380 | 19.549 +/- 2.427 | -4.273 +/- 0.986 | -5.251 +/- 2.031 | -1.905 +/- 1.497 | 0.268 +/- 0.064 | 8.390 +/- 2.567
GLU 381 | 25.667 +/- 2.778 | -2.606 +/- 1.503 | -58.997 +/- 5.998 | -6.497 +/- 5.396 | 0.232 +/- 0.061 | -42.201 +/- 2.914
LYS 382 | 25.625 +/- 3.258 | -1.319 +/- 1.249 | 37.967 +/- 10.948 | -71.735 +/- 9.899 | 1.270 +/- 0.131 | -8.192 +/- 3.650
PHE 383 | 23.373 +/- 2.959 | -3.786 +/- 1.180 | -9.635 +/- 1.780 | -2.529 +/- 1.417 | 0.333 +/- 0.070 | 7.756 +/- 3.336
TYR 384 | 24.870 +/- 3.154 | -4.651 +/- 1.394 | -19.225 +/- 2.147 | -11.008 +/- 1.743 | 0.405 +/- 0.133 | -9.610 +/- 3.368
SER 385 | 17.488 +/- 2.213 | -4.004 +/- 1.267 | -13.292 +/- 2.548 | -0.172 +/- 1.794 | 0.072 +/- 0.055 | 0.091 +/- 2.674
PHE 386 | 25.513 +/- 3.264 | -5.544 +/- 1.274 | -4.718 +/- 1.507 | -2.413 +/- 0.636 | 0.105 +/- 0.063 | 12.943 +/- 3.346
ILE 387 | 29.877 +/- 3.240 | -4.620 +/- 1.612 | -9.634 +/- 1.399 | 0.618 +/- 0.829 | 0.068 +/- 0.028 | 16.308 +/- 3.260
HIE 388 | 41.874 +/- 2.745 | -8.429 +/- 1.089 | -18.387 +/- 1.208 | -4.504 +/- 0.957 | 0.218 +/- 0.051 | 10.773 +/- 3.101
MET 389 | 24.143 +/- 2.849 | -9.197 +/- 1.104 | -8.784 +/- 1.469 | -1.739 +/- 0.936 | 0.011 +/- 0.010 | 4.434 +/- 2.895
THR 390 | 23.486 +/- 2.653 | -4.272 +/- 1.208 | -33.063 +/- 1.565 | -7.667 +/- 1.362 | 0.110 +/- 0.030 | -21.405 +/- 3.240
PHE 391 | 25.027 +/- 3.095 | -6.516 +/- 1.250 | -6.906 +/- 1.055 | -1.145 +/- 0.687 | 0.029 +/- 0.025 | 10.489 +/- 3.224
GLN 392 | 32.376 +/- 2.886 | -8.483 +/- 1.324 | -85.416 +/- 1.988 | 1.405 +/- 0.966 | 0.056 +/- 0.025 | -60.061 +/- 2.880
GLU 393 | 27.024 +/- 2.921 | -4.891 +/- 1.438 | -76.173 +/- 6.163 | 0.504 +/- 5.599 | 0.213 +/- 0.041 | -53.322 +/- 2.927
PHE 394 | 25.080 +/- 3.054 | -5.580 +/- 1.187 | -6.961 +/- 1.182 | -2.202 +/- 0.641 | 0.301 +/- 0.063 | 10.637 +/- 3.116
PHE 395 | 24.163 +/- 3.026 | -7.789 +/- 1.209 | -8.740 +/- 1.155 | -0.455 +/- 0.582 | 0.015 +/- 0.022 | 7.194 +/- 3.172
ALA 396 | 15.378 +/- 1.938 | -5.565 +/- 0.867 | -6.734 +/- 1.261 | 0.401 +/- 0.577 | 0.023 +/- 0.014 | 3.503 +/- 2.091
ALA 397 | 15.442 +/- 2.141 | -3.888 +/- 0.903 | -5.102 +/- 1.217 | -0.405 +/- 0.577 | 0.073 +/- 0.027 | 6.119 +/- 2.271
MET 398 | 23.431 +/- 2.779 | -7.148 +/- 1.102 | -12.324 +/- 1.788 | 0.511 +/- 0.810 | 0.224 +/- 0.057 | 4.694 +/- 3.047
TYR 399 | 27.202 +/- 3.191 | -6.939 +/- 1.427 | -26.548 +/- 2.403 | -5.532 +/- 1.647 | 0.191 +/- 0.090 | -11.626 +/- 3.370
TYR 400 | 25.649 +/- 2.948 | -7.618 +/- 1.472 | -27.851 +/- 4.460 | -2.845 +/- 2.745 | 0.062 +/- 0.037 | -12.603 +/- 3.469
LEU 401 | 24.235 +/- 2.890 | -4.825 +/- 1.291 | -25.133 +/- 1.524 | -2.963 +/- 1.185 | 0.293 +/- 0.060 | -8.393 +/- 2.987
LEU 402 | 25.159 +/- 2.814 | -5.453 +/- 1.532 | -33.477 +/- 1.351 | -1.420 +/- 0.916 | 0.115 +/- 0.060 | -15.075 +/- 3.234
GLU 403 | 25.527 +/- 2.867 | -4.845 +/- 1.523 | -51.915 +/- 11.823 | -23.890 +/- 11.020 | 0.330 +/- 0.094 | -54.793 +/- 2.995
GLU 404 | 25.667 +/- 2.960 | -5.234 +/- 1.508 | -45.907 +/- 11.050 | -25.871 +/- 10.016 | 0.177 +/- 0.079 | -51.169 +/- 3.216
GLU 405 | 25.202 +/- 2.823 | -3.450 +/- 1.453 | -41.282 +/- 11.715 | -24.515 +/- 11.588 | 0.566 +/- 0.140 | -43.479 +/- 3.639
LYS 406 | 26.356 +/- 3.284 | -2.388 +/- 1.385 | 2.837 +/- 20.759 | -39.925 +/- 19.530 | 1.013 +/- 0.154 | -12.107 +/- 4.097
GLU 407 | 24.970 +/- 2.835 | -1.081 +/- 1.312 | -25.206 +/- 11.535 | -51.900 +/- 11.618 | 0.983 +/- 0.132 | -52.233 +/- 2.934
GLY 408 | 10.648 +/- 1.848 | -1.843 +/- 0.938 | -0.078 +/- 2.903 | -3.692 +/- 1.623 | 0.242 +/- 0.112 | 5.277 +/- 2.010
ARG 409 | 30.260 +/- 4.302 | -4.062 +/- 1.843 | -184.565 +/- 13.484 | -13.763 +/- 11.012 | 0.558 +/- 0.137 | -171.573 +/- 4.678
THR 410 | 22.942 +/- 2.558 | -1.600 +/- 1.358 | -38.484 +/- 3.195 | -3.588 +/- 2.671 | 0.440 +/- 0.142 | -20.288 +/- 3.133
ASN 411 | 29.834 +/- 3.187 | -4.471 +/- 1.399 | -87.389 +/- 5.351 | -3.936 +/- 3.536 | 0.184 +/- 0.079 | -65.778 +/- 3.524
VAL 412 | 26.195 +/- 2.827 | -1.008 +/- 1.478 | -16.815 +/- 2.138 | -2.884 +/- 1.770 | 0.445 +/- 0.136 | 5.934 +/- 2.888
PRO 413 | 27.707 +/- 2.329 | -1.521 +/- 1.026 | -8.548 +/- 3.074 | -2.186 +/- 2.304 | 0.660 +/- 0.105 | 16.113 +/- 2.647
GLY 414 | 11.242 +/- 1.794 | -1.854 +/- 0.731 | -11.719 +/- 1.208 | -0.997 +/- 0.827 | 0.273 +/- 0.075 | -3.055 +/- 1.912
SER 415 | 19.487 +/- 2.280 | -3.516 +/- 1.343 | -12.789 +/- 4.847 | 1.055 +/- 3.503 | 0.065 +/- 0.045 | 4.302 +/- 2.700
ARG 416 | 31.101 +/- 4.114 | -4.310 +/- 1.822 | -190.267 +/- 12.793 | -4.799 +/- 11.113 | 0.835 +/- 0.180 | -167.440 +/- 4.189
LEU 417 | 24.664 +/- 2.826 | -0.129 +/- 1.253 | -24.682 +/- 1.520 | -4.677 +/- 1.299 | 1.118 +/- 0.065 | -3.707 +/- 3.025
LYS 418 | 25.257 +/- 3.359 | -5.600 +/- 1.442 | 14.722 +/- 10.505 | -41.738 +/- 11.007 | 0.436 +/- 0.135 | -6.923 +/- 3.909
LEU 419 | 28.763 +/- 2.978 | -4.364 +/- 1.558 | -24.586 +/- 1.413 | 0.428 +/- 1.041 | 0.093 +/- 0.069 | 0.334 +/- 3.191
PRO 420 | 29.262 +/- 2.577 | -2.925 +/- 1.066 | -7.321 +/- 1.183 | -4.190 +/- 0.937 | 0.503 +/- 0.094 | 15.329 +/- 2.724
SER 421 | 18.983 +/- 2.314 | -3.252 +/- 1.166 | -8.148 +/- 2.098 | -4.156 +/- 1.959 | 0.207 +/- 0.037 | 3.634 +/- 2.592
ARG 422 | 29.585 +/- 4.140 | -8.393 +/- 1.546 | -173.316 +/- 8.212 | -21.176 +/- 6.842 | 0.324 +/- 0.070 | -172.977 +/- 3.843
ASP 423 | 24.362 +/- 2.724 | -6.056 +/- 1.459 | -76.120 +/- 7.693 | -2.464 +/- 6.370 | 0.053 +/- 0.025 | -60.226 +/- 3.331
VAL 424 | 23.575 +/- 2.671 | -1.428 +/- 1.352 | -27.519 +/- 1.642 | -1.430 +/- 1.567 | 0.382 +/- 0.081 | -6.419 +/- 2.889
THR 425 | 23.337 +/- 2.700 | -3.851 +/- 1.300 | -30.056 +/- 2.109 | -2.858 +/- 1.759 | 0.122 +/- 0.060 | -13.307 +/- 3.330
VAL 426 | 23.000 +/- 2.727 | -3.005 +/- 1.401 | -24.528 +/- 1.795 | 0.822 +/- 0.849 | 0.249 +/- 0.082 | -3.462 +/- 3.030
LEU 427 | 25.373 +/- 2.981 | -5.685 +/- 1.499 | -28.367 +/- 1.398 | -0.799 +/- 0.658 | 0.005 +/- 0.006 | -9.473 +/- 3.170
LEU 428 | 27.249 +/- 2.943 | -5.158 +/- 1.344 | -31.298 +/- 1.435 | -1.159 +/- 1.039 | 0.326 +/- 0.066 | -10.040 +/- 2.995
GLU 429 | 27.882 +/- 2.863 | -4.704 +/- 1.555 | -67.890 +/- 10.060 | -2.670 +/- 8.981 | 0.098 +/- 0.049 | -47.285 +/- 3.487
ASN 430 | 28.963 +/- 2.777 | -5.968 +/- 1.236 | -91.276 +/- 3.181 | -1.346 +/- 1.288 | 0.068 +/- 0.030 | -69.560 +/- 3.061
TYR 431 | 24.196 +/- 3.171 | -6.254 +/- 1.254 | -25.730 +/- 1.517 | -4.132 +/- 0.983 | 0.163 +/- 0.037 | -11.757 +/- 3.354
GLY 432 | 10.896 +/- 1.829 | -3.254 +/- 0.847 | -4.077 +/- 1.669 | -1.560 +/- 1.186 | 0.053 +/- 0.034 | 2.058 +/- 1.859
LYS 433 | 25.617 +/- 3.247 | -6.514 +/- 1.369 | 12.186 +/- 7.130 | -34.824 +/- 8.036 | 0.359 +/- 0.119 | -3.176 +/- 4.341
PHE 434 | 23.434 +/- 3.010 | -5.232 +/- 1.236 | -14.082 +/- 1.381 | -2.447 +/- 0.891 | 0.196 +/- 0.067 | 1.869 +/- 3.288
GLU 435 | 26.189 +/- 2.784 | -4.135 +/- 1.523 | -39.132 +/- 11.666 | -23.581 +/- 10.548 | 0.174 +/- 0.100 | -40.485 +/- 3.169
LYS 436 | 25.564 +/- 3.650 | -3.743 +/- 1.487 | 4.888 +/- 10.428 | -27.608 +/- 10.079 | 0.422 +/- 0.114 | -0.477 +/- 4.301
GLY 437 | 11.791 +/- 1.726 | -3.221 +/- 0.759 | -14.249 +/- 1.544 | 0.642 +/- 0.961 | 0.034 +/- 0.029 | -5.004 +/- 1.855
TYR 438 | 26.162 +/- 3.065 | -6.163 +/- 1.375 | -21.732 +/- 2.062 | -5.694 +/- 1.433 | 0.209 +/- 0.071 | -7.218 +/- 3.360
LEU 439 | 26.385 +/- 2.937 | -5.079 +/- 1.462 | -34.609 +/- 1.217 | 1.404 +/- 0.484 | 0.188 +/- 0.068 | -11.711 +/- 3.015
ILE 440 | 25.993 +/- 3.042 | -3.564 +/- 1.605 | -15.663 +/- 1.229 | 2.270 +/- 0.857 | 0.334 +/- 0.060 | 9.370 +/- 3.088
PHE 441 | 24.699 +/- 3.079 | -6.576 +/- 1.423 | -13.286 +/- 1.270 | 0.814 +/- 0.561 | 0.017 +/- 0.012 | 5.668 +/- 3.250
VAL 442 | 22.438 +/- 2.728 | -5.121 +/- 1.504 | -27.321 +/- 1.123 | 2.037 +/- 0.507 | 0.002 +/- 0.002 | -7.965 +/- 2.703
VAL 443 | 23.147 +/- 2.868 | -2.946 +/- 1.229 | -20.199 +/- 1.008 | -1.850 +/- 0.795 | 0.386 +/- 0.063 | -1.462 +/- 2.851
ARG 444 | 30.888 +/- 4.152 | -3.709 +/- 1.549 | -148.140 +/- 11.019 | -48.871 +/- 8.766 | 0.943 +/- 0.100 | -168.889 +/- 4.175
PHE 445 | 23.112 +/- 2.897 | -3.079 +/- 1.155 | -4.801 +/- 1.369 | -6.463 +/- 0.963 | 0.344 +/- 0.074 | 9.113 +/- 3.139
LEU 446 | 24.594 +/- 2.990 | -0.670 +/- 1.292 | -26.592 +/- 1.618 | -2.482 +/- 0.861 | 0.911 +/- 0.103 | -4.239 +/- 3.031
PHE 447 | 23.261 +/- 2.995 | -4.130 +/- 1.295 | -5.240 +/- 2.238 | -3.471 +/- 1.293 | 0.450 +/- 0.096 | 10.869 +/- 3.182
GLY 448 | 11.235 +/- 1.841 | -2.191 +/- 0.763 | -4.303 +/- 1.239 | -4.528 +/- 1.043 | 0.337 +/- 0.082 | 0.550 +/- 1.971
LEU 449 | 23.482 +/- 2.964 | -1.461 +/- 1.424 | -27.237 +/- 2.339 | -2.195 +/- 0.976 | 0.485 +/- 0.090 | -6.926 +/- 3.231
VAL 450 | 24.695 +/- 2.690 | -1.784 +/- 1.310 | -28.036 +/- 2.316 | -1.493 +/- 1.213 | 0.545 +/- 0.065 | -6.072 +/- 2.834
ASN 451 | 28.826 +/- 2.888 | -6.128 +/- 1.454 | -91.917 +/- 2.304 | -1.834 +/- 1.242 | 0.008 +/- 0.008 | -71.045 +/- 2.774
GLN 452 | 30.166 +/- 2.897 | -6.299 +/- 1.526 | -83.981 +/- 3.597 | 3.010 +/- 2.348 | 0.060 +/- 0.049 | -57.046 +/- 3.174
GLU 453 | 27.742 +/- 2.892 | -4.868 +/- 1.431 | -66.900 +/- 6.663 | 1.170 +/- 5.434 | 0.271 +/- 0.063 | -42.584 +/- 3.382
ARG 454 | 30.006 +/- 3.793 | -6.116 +/- 1.617 | -169.018 +/- 5.804 | -25.678 +/- 5.060 | 0.268 +/- 0.069 | -170.538 +/- 4.135
THR 455 | 24.737 +/- 2.518 | -5.185 +/- 1.408 | -40.078 +/- 1.736 | -4.751 +/- 1.222 | 0.002 +/- 0.004 | -25.276 +/- 2.789
SER 456 | 20.109 +/- 2.143 | -3.250 +/- 1.107 | -10.803 +/- 1.914 | -4.531 +/- 2.235 | 0.123 +/- 0.046 | 1.648 +/- 2.526
TYR 457 | 24.440 +/- 3.168 | -2.990 +/- 1.310 | -22.138 +/- 3.577 | -6.605 +/- 3.149 | 0.615 +/- 0.111 | -6.678 +/- 3.480
LEU 458 | 26.399 +/- 3.037 | -3.219 +/- 1.644 | -32.609 +/- 2.045 | 1.533 +/- 1.254 | 0.334 +/- 0.107 | -7.561 +/- 3.145
GLU 459 | 28.391 +/- 2.760 | -5.789 +/- 1.607 | -87.846 +/- 6.432 | 19.055 +/- 5.041 | 0.080 +/- 0.035 | -46.108 +/- 3.115
LYS 460 | 25.729 +/- 3.417 | -5.000 +/- 1.316 | 53.456 +/- 6.913 | -73.841 +/- 6.896 | 0.665 +/- 0.103 | 1.010 +/- 3.767
LYS 461 | 25.107 +/- 3.126 | -2.002 +/- 1.171 | 51.161 +/- 5.926 | -83.818 +/- 5.778 | 1.082 +/- 0.079 | -8.471 +/- 3.262
LEU 462 | 24.025 +/- 2.826 | -2.235 +/- 1.385 | -33.332 +/- 1.777 | -1.557 +/- 1.356 | 0.461 +/- 0.071 | -12.638 +/- 2.882
SER 463 | 20.893 +/- 2.540 | -1.515 +/- 0.823 | -10.557 +/- 2.099 | -9.320 +/- 1.690 | 0.554 +/- 0.058 | 0.055 +/- 2.721
CYS 464 | 16.487 +/- 2.195 | -2.784 +/- 1.053 | 5.296 +/- 2.208 | -3.786 +/- 1.172 | 0.273 +/- 0.048 | 15.486 +/- 2.569
LYS 465 | 26.248 +/- 3.222 | -0.531 +/- 1.055 | 58.870 +/- 3.941 | -90.290 +/- 3.990 | 1.513 +/- 0.077 | -4.188 +/- 3.310
ILE 466 | 24.490 +/- 2.933 | 0.326 +/- 1.540 | -16.408 +/- 1.425 | -2.284 +/- 0.908 | 0.763 +/- 0.066 | 6.888 +/- 2.935
SER 467 | 17.849 +/- 2.316 | -3.188 +/- 1.117 | -8.944 +/- 2.965 | -6.886 +/- 3.281 | 0.365 +/- 0.125 | -0.805 +/- 2.980
GLN 468 | 31.927 +/- 3.169 | -7.277 +/- 1.699 | -78.504 +/- 2.515 | -3.427 +/- 1.338 | 0.031 +/- 0.027 | -57.250 +/- 3.287
GLN 469 | 31.660 +/- 3.257 | -4.182 +/- 1.730 | -77.092 +/- 4.705 | -2.887 +/- 3.148 | 0.269 +/- 0.157 | -52.232 +/- 3.371
ILE 470 | 25.454 +/- 3.069 | -1.569 +/- 1.971 | -0.155 +/- 2.261 | -3.426 +/- 1.701 | 0.545 +/- 0.229 | 20.849 +/- 3.175
ARG 471 | 30.319 +/- 4.125 | -1.805 +/- 1.683 | -140.107 +/- 16.232 | -55.250 +/- 13.352 | 1.251 +/- 0.296 | -165.592 +/- 5.140
LEU 472 | 24.334 +/- 2.977 | -1.615 +/- 1.708 | -33.423 +/- 3.058 | -3.733 +/- 2.464 | 0.543 +/- 0.211 | -13.893 +/- 3.300
GLU 473 | 26.245 +/- 2.955 | -0.361 +/- 1.337 | -49.032 +/- 20.697 | -24.977 +/- 20.265 | 1.106 +/- 0.234 | -47.019 +/- 3.161
LEU 474 | 24.982 +/- 3.121 | 0.907 +/- 1.289 | -23.689 +/- 2.179 | -5.314 +/- 1.847 | 1.122 +/- 0.160 | -1.991 +/- 3.077
LEU 475 | 24.128 +/- 2.849 | -0.466 +/- 1.836 | -20.163 +/- 2.193 | -4.685 +/- 1.914 | 0.860 +/- 0.274 | -0.327 +/- 3.270
LYS 476 | 26.048 +/- 3.588 | -1.632 +/- 1.496 | 33.268 +/- 11.685 | -64.794 +/- 10.979 | 1.131 +/- 0.262 | -5.979 +/- 3.847
TRP 477 | 29.485 +/- 3.422 | -6.379 +/- 1.738 | -5.080 +/- 3.197 | -2.854 +/- 2.000 | 0.481 +/- 0.149 | 15.654 +/- 4.025
ILE 478 | 25.417 +/- 2.965 | -2.813 +/- 1.640 | -12.344 +/- 1.626 | 0.094 +/- 1.062 | 0.329 +/- 0.147 | 10.683 +/- 3.201
GLU 479 | 28.906 +/- 2.920 | -4.798 +/- 1.761 | -78.635 +/- 10.991 | 10.328 +/- 9.848 | 0.198 +/- 0.128 | -44.001 +/- 3.419
VAL 480 | 27.159 +/- 2.602 | -3.710 +/- 1.436 | -23.947 +/- 2.049 | 2.194 +/- 1.122 | 0.058 +/- 0.032 | 1.754 +/- 2.805
LYS 481 | 27.386 +/- 3.641 | -5.018 +/- 1.486 | 15.649 +/- 10.528 | -44.423 +/- 9.623 | 0.263 +/- 0.099 | -6.145 +/- 4.200
ALA 482 | 15.397 +/- 2.100 | -3.614 +/- 0.810 | -0.470 +/- 1.349 | -1.103 +/- 0.900 | 0.097 +/- 0.030 | 10.307 +/- 2.213
LYS 483 | 25.791 +/- 3.360 | -4.504 +/- 1.433 | 9.934 +/- 10.366 | -32.102 +/- 8.944 | 0.349 +/- 0.084 | -0.533 +/- 4.906
ALA 484 | 14.446 +/- 2.210 | -3.331 +/- 0.843 | -1.195 +/- 1.246 | -1.101 +/- 1.261 | 0.072 +/- 0.055 | 8.891 +/- 2.306
LYS 485 | 24.719 +/- 3.184 | -2.506 +/- 1.635 | -17.337 +/- 13.206 | -7.623 +/- 10.489 | 0.489 +/- 0.194 | -2.258 +/- 4.671
LYS 486 | 25.036 +/- 3.117 | -1.225 +/- 1.064 | 36.345 +/- 9.980 | -67.631 +/- 10.400 | 1.288 +/- 0.169 | -6.188 +/- 3.248
LEU 487 | 24.425 +/- 3.026 | -2.144 +/- 1.528 | -32.684 +/- 2.302 | -0.989 +/- 2.188 | 0.497 +/- 0.242 | -10.896 +/- 3.401
GLN 488 | 31.863 +/- 2.999 | -1.964 +/- 1.486 | -67.329 +/- 4.144 | -12.083 +/- 3.466 | 0.881 +/- 0.245 | -48.631 +/- 2.966
ILE 489 | 27.032 +/- 3.048 | -2.390 +/- 1.519 | -9.728 +/- 2.123 | -2.225 +/- 1.138 | 0.411 +/- 0.137 | 13.099 +/- 3.222
GLN 490 | 35.156 +/- 3.105 | -2.001 +/- 1.296 | -61.436 +/- 3.022 | -12.120 +/- 2.680 | 0.846 +/- 0.139 | -39.556 +/- 2.783
PRO 491 | 29.430 +/- 2.717 | -4.192 +/- 1.004 | -5.271 +/- 2.186 | -5.239 +/- 1.619 | 0.390 +/- 0.148 | 15.118 +/- 3.027
SER 492 | 19.471 +/- 2.341 | -4.588 +/- 1.099 | -10.134 +/- 3.516 | -7.051 +/- 2.379 | 0.114 +/- 0.062 | -2.189 +/- 2.889
GLN 493 | 31.901 +/- 3.114 | -5.626 +/- 1.580 | -74.307 +/- 4.995 | -5.145 +/- 3.973 | 0.266 +/- 0.157 | -52.910 +/- 3.554
LEU 494 | 24.510 +/- 2.862 | -2.628 +/- 1.313 | -30.929 +/- 1.739 | -4.046 +/- 1.020 | 0.677 +/- 0.139 | -12.415 +/- 2.900
GLU 495 | 25.100 +/- 2.849 | -4.395 +/- 1.771 | -37.399 +/- 18.770 | -36.088 +/- 16.494 | 0.262 +/- 0.108 | -52.520 +/- 3.382
LEU 496 | 25.421 +/- 2.825 | -4.357 +/- 1.428 | -29.743 +/- 1.707 | -2.903 +/- 1.030 | 0.232 +/- 0.088 | -11.350 +/- 3.099
PHE 497 | 24.512 +/- 3.023 | -3.355 +/- 1.373 | -8.396 +/- 1.659 | -4.302 +/- 1.079 | 0.640 +/- 0.184 | 9.099 +/- 3.245
TYR 498 | 25.961 +/- 3.075 | -4.289 +/- 1.934 | -26.069 +/- 3.093 | -9.138 +/- 2.323 | 0.711 +/- 0.208 | -12.824 +/- 3.743
CYS 499 | 18.334 +/- 2.347 | -5.665 +/- 1.113 | 0.124 +/- 3.234 | -2.757 +/- 2.570 | 0.090 +/- 0.090 | 10.127 +/- 2.708
LEU 500 | 24.955 +/- 2.988 | -3.666 +/- 1.481 | -29.211 +/- 1.957 | -2.884 +/- 1.448 | 0.457 +/- 0.140 | -10.348 +/- 3.316
TYR 501 | 26.143 +/- 3.107 | -2.015 +/- 1.435 | -28.668 +/- 3.539 | -8.952 +/- 3.306 | 0.799 +/- 0.241 | -12.692 +/- 3.262
GLU 502 | 25.721 +/- 2.880 | -2.628 +/- 1.525 | 3.841 +/- 13.314 | -76.112 +/- 11.989 | 0.762 +/- 0.115 | -48.417 +/- 3.015
MET 503 | 23.791 +/- 2.883 | -5.618 +/- 1.518 | -4.605 +/- 2.509 | -4.263 +/- 2.135 | 0.387 +/- 0.188 | 9.692 +/- 3.258
GLN 504 | 32.380 +/- 3.349 | -1.346 +/- 1.388 | -75.874 +/- 3.701 | -9.717 +/- 3.083 | 0.903 +/- 0.216 | -53.653 +/- 3.149
GLU 505 | 24.979 +/- 3.039 | -3.031 +/- 1.555 | -21.512 +/- 10.715 | -51.398 +/- 9.941 | 0.367 +/- 0.094 | -50.595 +/- 3.423
GLU 506 | 26.437 +/- 2.940 | -1.758 +/- 1.532 | -11.524 +/- 13.830 | -60.467 +/- 12.541 | 0.706 +/- 0.129 | -46.606 +/- 3.035
ASP 507 | 21.081 +/- 2.602 | -3.209 +/- 1.379 | -27.901 +/- 10.829 | -45.198 +/- 9.242 | 0.270 +/- 0.086 | -54.955 +/- 3.526
PHE 508 | 23.134 +/- 3.061 | -0.891 +/- 1.377 | -1.599 +/- 2.492 | -6.237 +/- 1.423 | 0.797 +/- 0.133 | 15.204 +/- 3.529
VAL 509 | 22.186 +/- 2.814 | -2.099 +/- 1.375 | -20.720 +/- 1.641 | -2.543 +/- 1.294 | 0.352 +/- 0.139 | -2.824 +/- 2.941
GLN 510 | 32.901 +/- 3.275 | -4.081 +/- 1.510 | -67.319 +/- 3.252 | -5.315 +/- 2.879 | 0.304 +/- 0.153 | -43.509 +/- 3.555
ARG 511 | 31.922 +/- 3.992 | -7.253 +/- 1.605 | -182.956 +/- 7.125 | -9.168 +/- 6.188 | 0.191 +/- 0.077 | -167.264 +/- 4.072
ALA 512 | 14.648 +/- 2.122 | -1.315 +/- 0.891 | -5.268 +/- 1.480 | -3.763 +/- 1.351 | 0.318 +/- 0.080 | 4.619 +/- 2.134
MET 513 | 22.695 +/- 2.725 | -4.679 +/- 1.159 | -7.003 +/- 1.784 | -1.498 +/- 1.534 | 0.530 +/- 0.148 | 10.045 +/- 2.885
ASP 514 | 23.478 +/- 2.717 | -2.897 +/- 1.344 | -25.540 +/- 10.433 | -47.564 +/- 10.047 | 0.462 +/- 0.081 | -52.061 +/- 2.940
TYR 515 | 25.786 +/- 2.944 | -6.059 +/- 1.324 | -26.904 +/- 2.549 | -3.945 +/- 1.557 | 0.247 +/- 0.073 | -10.875 +/- 3.340
PHE 516 | 28.518 +/- 3.120 | -5.768 +/- 1.252 | 1.973 +/- 1.310 | 1.024 +/- 0.692 | 0.183 +/- 0.065 | 25.930 +/- 3.261
PRO 517 | 29.807 +/- 2.645 | -5.527 +/- 1.188 | -4.522 +/- 1.426 | 0.701 +/- 1.226 | 0.185 +/- 0.099 | 20.643 +/- 2.732
LYS 518 | 27.735 +/- 3.063 | -6.707 +/- 1.655 | -28.849 +/- 5.532 | 6.210 +/- 4.635 | 0.024 +/- 0.026 | -1.588 +/- 3.791
ILE 519 | 26.878 +/- 2.941 | -4.844 +/- 1.637 | -19.539 +/- 1.400 | 1.975 +/- 0.951 | 0.024 +/- 0.019 | 4.495 +/- 2.956
GLU 520 | 26.084 +/- 2.709 | -6.455 +/- 1.418 | -71.803 +/- 5.555 | 4.385 +/- 5.092 | 0.032 +/- 0.015 | -47.757 +/- 2.993
ILE 521 | 26.309 +/- 3.139 | -2.598 +/- 1.499 | -9.722 +/- 1.521 | -1.160 +/- 0.761 | 0.436 +/- 0.088 | 13.265 +/- 3.115
ASN 522 | 28.403 +/- 2.937 | -5.444 +/- 1.257 | -87.127 +/- 2.505 | -6.470 +/- 1.733 | 0.269 +/- 0.054 | -70.368 +/- 2.968
LEU 523 | 23.429 +/- 2.925 | -2.001 +/- 1.311 | -30.701 +/- 1.328 | -0.737 +/- 0.747 | 0.537 +/- 0.095 | -9.474 +/- 2.999
SER 524 | 17.226 +/- 2.126 | -2.842 +/- 1.236 | -16.208 +/- 1.838 | -2.148 +/- 1.085 | 0.118 +/- 0.032 | -3.855 +/- 2.378
THR 525 | 24.300 +/- 2.490 | -4.513 +/- 1.343 | -31.864 +/- 2.849 | -3.346 +/- 1.140 | 0.029 +/- 0.016 | -15.394 +/- 2.865
ARG 526 | 29.727 +/- 4.130 | -8.319 +/- 1.718 | -178.498 +/- 5.430 | -10.757 +/- 4.699 | 0.035 +/- 0.020 | -167.813 +/- 4.239
MET 527 | 24.173 +/- 2.772 | -4.312 +/- 1.235 | -11.363 +/- 1.183 | -5.170 +/- 0.930 | 0.661 +/- 0.127 | 3.990 +/- 2.823
ASP 528 | 21.770 +/- 2.611 | 0.270 +/- 1.485 | -62.538 +/- 5.677 | -15.744 +/- 4.963 | 0.501 +/- 0.055 | -55.741 +/- 2.800
HIE 529 | 41.118 +/- 2.725 | -2.320 +/- 0.902 | -11.828 +/- 1.815 | -13.460 +/- 1.379 | 1.174 +/- 0.098 | 14.684 +/- 2.936
MET 530 | 23.334 +/- 2.830 | -2.409 +/- 1.474 | -4.170 +/- 3.084 | -4.331 +/- 1.505 | 0.918 +/- 0.113 | 13.341 +/- 3.067
VAL 531 | 23.236 +/- 2.578 | -2.849 +/- 1.393 | -28.719 +/- 1.793 | -1.384 +/- 0.731 | 0.175 +/- 0.067 | -9.542 +/- 2.851
SER 532 | 19.660 +/- 2.331 | -1.546 +/- 1.150 | -13.424 +/- 4.640 | -7.984 +/- 3.640 | 0.486 +/- 0.084 | -2.807 +/- 2.458
SER 533 | 18.405 +/- 2.182 | -0.119 +/- 0.910 | -7.323 +/- 2.661 | -11.303 +/- 2.533 | 0.752 +/- 0.120 | 0.412 +/- 2.263
PHE 534 | 24.533 +/- 3.107 | 0.034 +/- 1.244 | -6.053 +/- 1.047 | -4.504 +/- 0.748 | 1.190 +/- 0.131 | 15.201 +/- 3.154
CYS 535 | 17.148 +/- 2.399 | -3.205 +/- 0.958 | 2.860 +/- 2.228 | -4.508 +/- 1.516 | 0.340 +/- 0.078 | 12.635 +/- 2.656
ILE 536 | 25.504 +/- 2.821 | -1.806 +/- 1.597 | -11.926 +/- 1.821 | -1.427 +/- 0.921 | 0.556 +/- 0.119 | 10.902 +/- 3.319
GLU 537 | 26.633 +/- 2.960 | -3.502 +/- 1.778 | -62.558 +/- 16.983 | -11.107 +/- 14.469 | 0.466 +/- 0.133 | -50.069 +/- 3.726
ASN 538 | 29.313 +/- 2.988 | -3.696 +/- 1.256 | -89.435 +/- 4.371 | -4.701 +/- 2.582 | 0.367 +/- 0.085 | -68.151 +/- 3.107
CYS 539 | 18.270 +/- 2.332 | -4.882 +/- 1.211 | -4.033 +/- 1.863 | 0.969 +/- 1.083 | 0.044 +/- 0.032 | 10.367 +/- 2.786
HIE 540 | 43.126 +/- 2.738 | -9.028 +/- 0.936 | -8.354 +/- 1.508 | -6.197 +/- 1.092 | 0.327 +/- 0.072 | 19.874 +/- 2.855
ARG 541 | 35.751 +/- 3.854 | -11.538 +/- 1.602 | -168.041 +/- 5.255 | -14.609 +/- 4.349 | 0.002 +/- 0.003 | -158.435 +/- 4.140
VAL 542 | 23.327 +/- 2.781 | -4.029 +/- 1.366 | -34.260 +/- 1.239 | 1.443 +/- 0.609 | 0.169 +/- 0.040 | -13.351 +/- 2.875
GLU 543 | 26.924 +/- 3.215 | -5.785 +/- 1.659 | -57.896 +/- 6.731 | -13.781 +/- 5.415 | 0.118 +/- 0.039 | -50.419 +/- 3.453
SER 544 | 17.142 +/- 2.246 | -3.867 +/- 1.189 | -10.104 +/- 1.669 | -2.860 +/- 1.035 | 0.049 +/- 0.033 | 0.360 +/- 2.410
LEU 545 | 24.628 +/- 3.174 | -4.387 +/- 1.441 | -26.077 +/- 1.410 | -2.950 +/- 0.733 | 0.169 +/- 0.052 | -8.617 +/- 3.332
SER 546 | 19.676 +/- 2.252 | -6.174 +/- 1.039 | -11.678 +/- 2.085 | -2.706 +/- 2.032 | 0.004 +/- 0.004 | -0.878 +/- 2.531
LEU 547 | 24.029 +/- 3.083 | -7.216 +/- 1.411 | -31.913 +/- 2.772 | 3.440 +/- 0.930 | 0.028 +/- 0.020 | -11.633 +/- 3.568
GLY 548 | 11.212 +/- 1.762 | -3.629 +/- 0.767 | -8.681 +/- 3.949 | -3.787 +/- 2.372 | 0.082 +/- 0.040 | -4.803 +/- 2.289
PHE 549 | 23.975 +/- 3.201 | -6.403 +/- 1.398 | -7.773 +/- 2.229 | 2.085 +/- 1.415 | 0.088 +/- 0.076 | 11.972 +/- 3.883
LEU 550 | 27.278 +/- 3.525 | -4.891 +/- 1.585 | -30.538 +/- 2.354 | 0.701 +/- 1.221 | 0.264 +/- 0.087 | -7.186 +/- 3.436
HIE 551 | 41.995 +/- 2.832 | -7.331 +/- 1.576 | -18.676 +/- 3.707 | -5.832 +/- 2.911 | 0.277 +/- 0.143 | 10.433 +/- 3.297
ASN 552 | 29.412 +/- 3.188 | -3.635 +/- 1.614 | -90.826 +/- 7.950 | -1.843 +/- 5.546 | 0.311 +/- 0.215 | -66.581 +/- 3.653
MET 553 | 24.801 +/- 2.913 | -4.512 +/- 1.641 | 5.069 +/- 2.615 | -4.110 +/- 1.964 | 0.389 +/- 0.216 | 21.637 +/- 3.208
PRO 554 | 29.032 +/- 2.640 | -2.710 +/- 0.841 | 4.419 +/- 1.497 | -8.900 +/- 1.479 | 0.773 +/- 0.092 | 22.614 +/- 2.773
LYS 555 | 25.884 +/- 3.496 | -1.700 +/- 1.572 | -28.058 +/- 21.832 | -7.599 +/- 20.810 | 1.055 +/- 0.246 | -10.419 +/- 4.042
GLU 556 | 25.730 +/- 2.805 | -4.854 +/- 1.544 | -0.535 +/- 10.756 | -74.796 +/- 10.492 | 0.298 +/- 0.114 | -54.157 +/- 3.026
GLU 557 | 26.508 +/- 2.914 | -4.727 +/- 1.389 | 8.467 +/- 10.857 | -79.476 +/- 10.902 | 0.399 +/- 0.114 | -48.829 +/- 2.841
GLU 558 | 25.607 +/- 2.835 | -1.700 +/- 1.608 | 20.426 +/- 15.776 | -92.928 +/- 14.330 | 0.823 +/- 0.126 | -47.773 +/- 3.358
GLU 559 | 25.708 +/- 3.174 | -2.753 +/- 1.373 | 26.191 +/- 17.941 | -98.022 +/- 17.206 | 0.687 +/- 0.143 | -48.190 +/- 3.129
GLU 560 | 24.956 +/- 2.913 | -4.217 +/- 1.527 | -12.870 +/- 9.227 | -59.529 +/- 8.722 | 0.118 +/- 0.052 | -51.543 +/- 2.823
GLU 561 | 25.610 +/- 2.996 | -3.393 +/- 1.483 | 17.718 +/- 17.885 | -79.559 +/- 16.804 | 0.457 +/- 0.106 | -39.168 +/- 3.145
LYS 562 | 25.844 +/- 3.377 | -3.083 +/- 1.474 | -22.876 +/- 11.773 | -6.537 +/- 12.361 | 0.615 +/- 0.093 | -6.037 +/- 4.152
GLU 563 | 24.322 +/- 2.940 | -2.872 +/- 1.896 | -49.701 +/- 14.337 | -30.972 +/- 11.800 | 0.201 +/- 0.070 | -59.022 +/- 4.114
GLY 564 | 12.269 +/- 1.721 | -3.875 +/- 0.780 | -6.972 +/- 1.684 | 2.458 +/- 0.734 | 0.014 +/- 0.012 | 3.895 +/- 1.981
ARG 565 | 29.746 +/- 4.048 | -5.400 +/- 1.663 | -229.147 +/- 11.231 | 31.486 +/- 9.398 | 0.334 +/- 0.064 | -172.981 +/- 4.131
HIE 566 | 41.823 +/- 2.869 | -5.423 +/- 1.227 | -21.063 +/- 3.474 | -4.194 +/- 2.096 | 0.547 +/- 0.115 | 11.690 +/- 3.468
LEU 567 | 25.842 +/- 2.955 | -6.051 +/- 1.436 | -29.451 +/- 1.476 | -0.897 +/- 1.115 | 0.045 +/- 0.041 | -10.512 +/- 3.247
ASP 568 | 23.279 +/- 2.661 | -3.100 +/- 1.883 | -51.834 +/- 12.081 | -28.091 +/- 9.200 | 0.133 +/- 0.141 | -59.613 +/- 5.001
MET 569 | 23.222 +/- 2.719 | -3.740 +/- 1.265 | -5.698 +/- 1.758 | -2.837 +/- 1.310 | 0.702 +/- 0.188 | 11.649 +/- 2.867
VAL 570 | 21.813 +/- 2.583 | -3.262 +/- 1.348 | -23.291 +/- 1.966 | -2.610 +/- 1.408 | 0.193 +/- 0.059 | -7.157 +/- 2.708
GLN 571 | 31.827 +/- 3.172 | -3.633 +/- 1.411 | -70.392 +/- 2.651 | -9.105 +/- 2.019 | 0.546 +/- 0.102 | -50.758 +/- 3.149
CYS 572 | 19.244 +/- 2.431 | -4.563 +/- 1.120 | -0.145 +/- 2.265 | -1.114 +/- 1.554 | 0.241 +/- 0.108 | 13.662 +/- 2.696
VAL 573 | 22.315 +/- 2.652 | -3.396 +/- 1.607 | -24.270 +/- 2.438 | -0.096 +/- 1.204 | 0.150 +/- 0.059 | -5.297 +/- 2.839
LEU 574 | 27.566 +/- 2.983 | -4.874 +/- 1.486 | -23.137 +/- 1.132 | 1.464 +/- 0.805 | 0.254 +/- 0.082 | 1.273 +/- 3.074
PRO 575 | 29.437 +/- 2.587 | -6.710 +/- 1.074 | -11.050 +/- 1.894 | -0.811 +/- 0.750 | 0.023 +/- 0.017 | 10.889 +/- 2.878
SER 576 | 18.755 +/- 2.224 | -5.454 +/- 1.091 | -14.080 +/- 1.725 | -1.357 +/- 1.395 | 0.011 +/- 0.008 | -2.125 +/- 2.716
SER 577 | 18.067 +/- 2.084 | -4.427 +/- 1.143 | -11.532 +/- 2.235 | -4.826 +/- 1.113 | 0.027 +/- 0.022 | -2.691 +/- 2.444
SER 578 | 18.110 +/- 2.371 | -5.352 +/- 1.136 | -9.291 +/- 1.873 | -4.055 +/- 1.530 | 0.006 +/- 0.006 | -0.583 +/- 2.656
HIE 579 | 41.479 +/- 2.772 | -9.160 +/- 1.249 | -19.025 +/- 2.018 | -4.501 +/- 1.446 | 0.031 +/- 0.017 | 8.825 +/- 3.372
ALA 580 | 15.414 +/- 2.004 | -4.111 +/- 0.765 | -4.102 +/- 0.932 | -1.706 +/- 0.760 | 0.066 +/- 0.028 | 5.560 +/- 2.138
ALA 581 | 15.111 +/- 2.049 | -1.789 +/- 0.725 | 0.457 +/- 1.222 | -3.963 +/- 1.055 | 0.406 +/- 0.078 | 10.222 +/- 2.053
CYS 582 | 16.342 +/- 2.175 | -4.566 +/- 1.075 | -0.671 +/- 2.792 | -0.557 +/- 1.898 | 0.062 +/- 0.052 | 10.610 +/- 2.811
SER 583 | 19.084 +/- 2.245 | -3.935 +/- 1.021 | -7.655 +/- 2.088 | -5.002 +/- 1.901 | 0.160 +/- 0.052 | 2.653 +/- 2.581
HIE 584 | 41.887 +/- 2.916 | -4.074 +/- 1.288 | -17.731 +/- 7.142 | -6.140 +/- 5.836 | 0.861 +/- 0.199 | 14.803 +/- 3.430
GLY 585 | 11.466 +/- 1.795 | -2.778 +/- 0.779 | -5.446 +/- 2.257 | -3.135 +/- 2.204 | 0.109 +/- 0.067 | 0.216 +/- 2.122
LEU 586 | 23.736 +/- 2.954 | -4.896 +/- 1.420 | -24.309 +/- 2.526 | -3.402 +/- 1.859 | 0.150 +/- 0.055 | -8.721 +/- 3.355
VAL 587 | 21.875 +/- 2.587 | -4.105 +/- 1.346 | -26.695 +/- 1.516 | 1.737 +/- 1.325 | 0.020 +/- 0.014 | -7.168 +/- 2.880
ASN 588 | 30.156 +/- 2.721 | -5.338 +/- 1.138 | -88.047 +/- 2.657 | -3.431 +/- 1.876 | 0.182 +/- 0.050 | -66.479 +/- 2.953
SER 589 | 19.970 +/- 2.424 | -4.272 +/- 1.116 | -10.416 +/- 3.308 | -4.892 +/- 2.481 | 0.108 +/- 0.035 | 0.498 +/- 3.418
HIE 590 | 41.902 +/- 2.816 | -9.288 +/- 1.334 | -20.574 +/- 2.705 | 1.226 +/- 1.616 | 0.129 +/- 0.063 | 13.396 +/- 3.244
LEU 591 | 26.360 +/- 3.111 | -3.876 +/- 1.573 | -36.809 +/- 2.398 | 2.080 +/- 0.809 | 0.176 +/- 0.064 | -12.069 +/- 3.071
THR 592 | 24.226 +/- 2.394 | -4.756 +/- 1.195 | -37.298 +/- 2.034 | -1.785 +/- 2.235 | 0.043 +/- 0.026 | -19.570 +/- 2.488
SER 593 | 18.348 +/- 2.203 | -3.424 +/- 0.938 | -6.760 +/- 1.504 | -8.175 +/- 1.167 | 0.134 +/- 0.054 | 0.122 +/- 2.494
SER 594 | 18.682 +/- 2.308 | -1.671 +/- 1.020 | -12.422 +/- 2.057 | -5.115 +/- 1.660 | 0.394 +/- 0.105 | -0.130 +/- 2.421
PHE 595 | 23.176 +/- 3.024 | -5.494 +/- 1.149 | -3.655 +/- 1.671 | -5.220 +/- 1.124 | 0.159 +/- 0.047 | 8.966 +/- 3.315
CYS 596 | 19.918 +/- 2.472 | -1.611 +/- 0.765 | 8.642 +/- 1.401 | -7.268 +/- 1.058 | 0.916 +/- 0.046 | 20.597 +/- 2.444
ARG 597 | 28.309 +/- 4.007 | -2.957 +/- 1.458 | -181.581 +/- 5.379 | -18.072 +/- 4.524 | 0.730 +/- 0.062 | -173.571 +/- 3.770
GLY 598 | 9.239 +/- 1.763 | -1.204 +/- 0.978 | -17.605 +/- 1.389 | 1.983 +/- 0.764 | 0.062 +/- 0.026 | -7.525 +/- 1.900
LEU 599 | 23.634 +/- 2.844 | -4.107 +/- 1.416 | -30.100 +/- 1.172 | -1.518 +/- 0.439 | 0.057 +/- 0.030 | -12.033 +/- 2.951
PHE 600 | 23.884 +/- 2.993 | -2.490 +/- 1.209 | -10.570 +/- 1.818 | -2.628 +/- 0.722 | 0.584 +/- 0.070 | 8.780 +/- 3.197
SER 601 | 19.265 +/- 2.299 | -2.740 +/- 1.151 | -10.390 +/- 3.163 | -7.502 +/- 1.955 | 0.229 +/- 0.052 | -1.138 +/- 2.481
VAL 602 | 22.637 +/- 2.601 | -3.990 +/- 1.294 | -24.999 +/- 1.442 | -1.290 +/- 0.646 | 0.047 +/- 0.021 | -7.594 +/- 2.775
LEU 603 | 24.830 +/- 2.946 | -7.512 +/- 1.357 | -31.245 +/- 1.525 | -1.719 +/- 0.869 | 0.011 +/- 0.009 | -15.635 +/- 2.968
SER 604 | 19.563 +/- 2.165 | -2.110 +/- 1.266 | -11.574 +/- 3.709 | -8.703 +/- 3.377 | 0.537 +/- 0.044 | -2.287 +/- 2.432
THR 605 | 24.675 +/- 2.720 | -1.972 +/- 1.366 | -34.970 +/- 2.128 | -5.064 +/- 1.256 | 0.386 +/- 0.084 | -16.946 +/- 2.877
SER 606 | 17.565 +/- 2.136 | -3.432 +/- 1.108 | -9.600 +/- 2.072 | -5.148 +/- 1.773 | 0.063 +/- 0.030 | -0.553 +/- 2.698
GLN 607 | 32.014 +/- 3.141 | -0.642 +/- 1.347 | -69.808 +/- 3.014 | -13.537 +/- 2.496 | 1.223 +/- 0.133 | -50.749 +/- 3.069
SER 608 | 17.510 +/- 2.142 | -1.147 +/- 1.222 | -5.960 +/- 2.988 | -9.357 +/- 2.130 | 0.447 +/- 0.105 | 1.493 +/- 2.668
LEU 609 | 23.424 +/- 3.000 | -3.715 +/- 1.394 | -26.431 +/- 2.727 | -2.153 +/- 2.397 | 0.484 +/- 0.065 | -8.392 +/- 3.238
THR 610 | 25.003 +/- 2.569 | -4.881 +/- 1.252 | -42.373 +/- 1.946 | -0.117 +/- 1.160 | 0.111 +/- 0.037 | -22.257 +/- 2.695
GLU 611 | 25.653 +/- 2.905 | -3.060 +/- 1.494 | -67.496 +/- 13.072 | -2.729 +/- 10.775 | 0.287 +/- 0.087 | -47.345 +/- 4.052
LEU 612 | 24.516 +/- 3.065 | -5.447 +/- 1.427 | -32.389 +/- 1.221 | 0.696 +/- 0.632 | 0.019 +/- 0.017 | -12.605 +/- 3.220
ASP 613 | 24.111 +/- 2.489 | -5.019 +/- 1.428 | -32.684 +/- 6.222 | -42.341 +/- 5.921 | 0.138 +/- 0.033 | -55.795 +/- 2.658
LEU 614 | 24.083 +/- 2.998 | -5.263 +/- 1.365 | -31.246 +/- 1.084 | 0.663 +/- 0.643 | 0.019 +/- 0.019 | -11.744 +/- 3.044
SER 615 | 17.553 +/- 2.102 | -2.603 +/- 1.470 | -25.051 +/- 2.577 | 1.168 +/- 1.075 | 0.078 +/- 0.040 | -8.855 +/- 2.855
ASP 616 | 22.648 +/- 3.023 | -3.955 +/- 1.505 | -28.881 +/- 12.619 | -42.860 +/- 10.584 | 0.195 +/- 0.088 | -52.853 +/- 3.775
ASN 617 | 28.892 +/- 2.997 | -4.904 +/- 1.280 | -89.858 +/- 4.166 | -3.599 +/- 2.917 | 0.122 +/- 0.089 | -69.347 +/- 3.374
SER 618 | 18.374 +/- 2.180 | -2.467 +/- 1.051 | -6.813 +/- 3.103 | -7.460 +/- 2.036 | 0.453 +/- 0.135 | 2.087 +/- 2.885
LEU 619 | 22.874 +/- 2.995 | -3.599 +/- 1.463 | -24.619 +/- 2.002 | -3.861 +/- 1.593 | 0.235 +/- 0.057 | -8.969 +/- 3.065
GLY 620 | 9.880 +/- 1.737 | -1.747 +/- 0.852 | -9.174 +/- 2.519 | -4.123 +/- 1.678 | 0.207 +/- 0.089 | -4.957 +/- 2.050
ASP 621 | 24.843 +/- 2.880 | -0.490 +/- 1.157 | -1.761 +/- 14.555 | -62.791 +/- 14.211 | 0.790 +/- 0.147 | -39.410 +/- 2.430
PRO 622 | 27.762 +/- 2.580 | -2.012 +/- 1.055 | -5.403 +/- 1.384 | -5.270 +/- 1.200 | 0.664 +/- 0.147 | 15.741 +/- 2.734
GLY 623 | 10.588 +/- 1.878 | -2.243 +/- 0.820 | -9.223 +/- 1.257 | -0.576 +/- 0.822 | 0.050 +/- 0.031 | -1.404 +/- 1.986
MET 624 | 22.990 +/- 2.820 | -3.723 +/- 1.192 | 2.174 +/- 2.419 | -5.186 +/- 1.817 | 0.702 +/- 0.147 | 16.957 +/- 2.961
ARG 625 | 29.983 +/- 3.875 | -2.201 +/- 1.775 | -218.272 +/- 17.075 | 20.378 +/- 14.596 | 0.948 +/- 0.153 | -169.164 +/- 4.235
VAL 626 | 22.439 +/- 2.748 | -2.495 +/- 1.459 | -25.884 +/- 1.474 | -1.196 +/- 0.915 | 0.154 +/- 0.066 | -6.981 +/- 2.809
LEU 627 | 26.486 +/- 3.227 | -4.759 +/- 1.386 | -32.383 +/- 1.302 | -0.978 +/- 0.716 | 0.061 +/- 0.028 | -11.573 +/- 3.282
CYS 628 | 19.326 +/- 2.463 | -5.644 +/- 1.229 | -6.317 +/- 2.134 | -1.391 +/- 1.638 | 0.041 +/- 0.059 | 6.014 +/- 2.670
GLU 629 | 25.963 +/- 2.822 | -2.848 +/- 1.352 | -28.185 +/- 13.810 | -44.355 +/- 12.978 | 0.667 +/- 0.109 | -48.758 +/- 2.870
THR 630 | 23.563 +/- 2.429 | -4.538 +/- 1.110 | -31.443 +/- 1.754 | -2.245 +/- 1.172 | 0.075 +/- 0.028 | -14.587 +/- 2.692
LEU 631 | 24.308 +/- 2.921 | -5.920 +/- 1.444 | -32.324 +/- 1.764 | 1.446 +/- 1.009 | 0.035 +/- 0.022 | -12.455 +/- 3.072
GLN 632 | 31.817 +/- 2.992 | -3.115 +/- 1.271 | -71.957 +/- 2.920 | -10.456 +/- 2.100 | 0.807 +/- 0.092 | -52.905 +/- 2.830
HIE 633 | 42.527 +/- 2.755 | -7.322 +/- 1.139 | -11.443 +/- 2.251 | -6.360 +/- 1.656 | 0.297 +/- 0.057 | 17.699 +/- 2.817
PRO 634 | 27.755 +/- 2.561 | -1.386 +/- 0.693 | -8.083 +/- 1.984 | -3.979 +/- 1.914 | 0.955 +/- 0.065 | 15.262 +/- 2.574
GLY 635 | 9.798 +/- 1.781 | -1.303 +/- 0.896 | -14.052 +/- 3.781 | 0.928 +/- 1.853 | 0.160 +/- 0.034 | -4.469 +/- 2.415
CYS 636 | 19.582 +/- 2.365 | -4.689 +/- 1.089 | -4.199 +/- 2.330 | -0.410 +/- 1.338 | 0.230 +/- 0.049 | 10.514 +/- 2.581
ASN 637 | 31.964 +/- 2.856 | -5.449 +/- 1.303 | -94.541 +/- 2.591 | 1.315 +/- 1.354 | 0.023 +/- 0.023 | -66.689 +/- 2.787
ILE 638 | 25.444 +/- 2.917 | -5.933 +/- 1.628 | -2.738 +/- 1.096 | 1.172 +/- 0.664 | 0.002 +/- 0.003 | 17.946 +/- 3.165
ARG 639 | 31.408 +/- 4.047 | -6.570 +/- 1.672 | -147.552 +/- 9.596 | -37.309 +/- 8.650 | 0.590 +/- 0.119 | -159.433 +/- 4.061
ARG 640 | 29.690 +/- 4.011 | -7.873 +/- 1.650 | -174.701 +/- 10.340 | -19.391 +/- 8.665 | 0.229 +/- 0.088 | -172.046 +/- 4.377
LEU 641 | 24.971 +/- 2.694 | -7.162 +/- 1.261 | -35.699 +/- 1.036 | 1.697 +/- 0.597 | 0.020 +/- 0.013 | -16.173 +/- 2.805
TRP 642 | 30.089 +/- 3.560 | -9.573 +/- 1.247 | -1.688 +/- 1.880 | -2.674 +/- 0.955 | 0.306 +/- 0.074 | 16.459 +/- 3.779
LEU 643 | 23.269 +/- 2.882 | -5.425 +/- 1.402 | -32.411 +/- 1.322 | 0.028 +/- 0.547 | 0.026 +/- 0.015 | -14.512 +/- 3.072
GLY 644 | 9.839 +/- 1.720 | -3.180 +/- 0.930 | -5.638 +/- 1.429 | -0.222 +/- 0.859 | 0.038 +/- 0.020 | 0.838 +/- 1.934
ARG 645 | 30.695 +/- 4.050 | -4.938 +/- 1.563 | -214.976 +/- 10.512 | 18.029 +/- 8.207 | 0.829 +/- 0.173 | -170.361 +/- 4.389
CYS 646 | 15.752 +/- 2.159 | -5.873 +/- 0.959 | -6.747 +/- 1.844 | -0.745 +/- 1.152 | 0.026 +/- 0.025 | 2.413 +/- 2.332
GLY 647 | 12.249 +/- 1.756 | -2.737 +/- 0.765 | -6.789 +/- 1.174 | -1.941 +/- 0.845 | 0.205 +/- 0.055 | 0.986 +/- 1.743
LEU 648 | 23.952 +/- 2.791 | -4.359 +/- 1.298 | -26.506 +/- 1.201 | -2.237 +/- 0.828 | 0.091 +/- 0.035 | -9.059 +/- 3.043
SER 649 | 17.466 +/- 2.108 | -3.498 +/- 1.162 | -10.926 +/- 2.381 | -7.386 +/- 1.739 | 0.263 +/- 0.068 | -4.080 +/- 2.712
HIE 650 | 41.656 +/- 2.638 | -6.974 +/- 1.228 | -19.115 +/- 3.590 | -7.512 +/- 2.718 | 0.558 +/- 0.099 | 8.613 +/- 3.077
GLU 651 | 25.633 +/- 2.965 | -3.119 +/- 1.262 | 14.207 +/- 7.286 | -88.004 +/- 7.435 | 0.769 +/- 0.103 | -50.514 +/- 2.878
CYS 652 | 17.512 +/- 2.156 | -6.418 +/- 1.059 | -2.401 +/- 1.812 | -1.070 +/- 1.139 | 0.002 +/- 0.006 | 7.625 +/- 2.501
CYS 653 | 18.061 +/- 2.157 | -6.973 +/- 1.018 | -6.577 +/- 1.164 | 0.988 +/- 0.693 | 0.002 +/- 0.003 | 5.500 +/- 2.206
PHE 654 | 24.217 +/- 3.143 | -2.733 +/- 1.156 | -11.213 +/- 1.364 | -1.281 +/- 0.878 | 0.862 +/- 0.079 | 9.852 +/- 3.269
ASP 655 | 22.369 +/- 2.714 | -5.137 +/- 1.313 | -1.719 +/- 8.800 | -68.595 +/- 8.501 | 0.273 +/- 0.084 | -52.808 +/- 2.538
ILE 656 | 25.243 +/- 2.832 | -4.933 +/- 1.607 | -14.864 +/- 1.162 | 1.080 +/- 0.544 | 0.023 +/- 0.019 | 6.549 +/- 2.838
SER 657 | 18.831 +/- 2.158 | -5.180 +/- 1.153 | -15.879 +/- 2.257 | -0.880 +/- 1.146 | 0.052 +/- 0.021 | -3.055 +/- 2.511
LEU 658 | 24.757 +/- 2.841 | -1.912 +/- 1.404 | -30.183 +/- 1.452 | -0.075 +/- 0.907 | 0.831 +/- 0.085 | -6.582 +/- 3.079
VAL 659 | 22.876 +/- 2.618 | -3.948 +/- 1.454 | -30.073 +/- 1.667 | 2.116 +/- 0.655 | 0.073 +/- 0.040 | -8.957 +/- 3.000
LEU 660 | 24.048 +/- 2.925 | -6.025 +/- 1.511 | -29.933 +/- 1.433 | -0.335 +/- 1.088 | 0.057 +/- 0.025 | -12.188 +/- 3.039
SER 661 | 18.994 +/- 2.233 | -3.415 +/- 1.131 | -14.979 +/- 2.355 | -2.692 +/- 2.351 | 0.176 +/- 0.052 | -1.915 +/- 2.494
SER 662 | 18.901 +/- 2.355 | -1.870 +/- 1.012 | -10.131 +/- 2.244 | -5.700 +/- 1.962 | 0.510 +/- 0.098 | 1.709 +/- 2.584
ASN 663 | 29.890 +/- 2.764 | -4.969 +/- 1.303 | -88.419 +/- 3.708 | -3.399 +/- 2.083 | 0.108 +/- 0.032 | -66.789 +/- 3.158
GLN 664 | 32.418 +/- 2.970 | -2.762 +/- 1.548 | -61.632 +/- 4.717 | -11.237 +/- 4.081 | 0.747 +/- 0.178 | -42.465 +/- 2.957
LYS 665 | 26.243 +/- 3.302 | -4.325 +/- 1.234 | 5.099 +/- 8.200 | -30.835 +/- 9.152 | 0.678 +/- 0.113 | -3.138 +/- 3.703
LEU 666 | 24.437 +/- 3.002 | -6.482 +/- 1.359 | -31.803 +/- 2.049 | 0.903 +/- 1.106 | 0.023 +/- 0.015 | -12.922 +/- 3.219
VAL 667 | 23.438 +/- 2.654 | -3.395 +/- 1.532 | -33.894 +/- 1.274 | 1.462 +/- 0.804 | 0.229 +/- 0.080 | -12.159 +/- 2.772
GLU 668 | 26.123 +/- 2.735 | -5.306 +/- 1.644 | -93.834 +/- 12.129 | 17.336 +/- 9.129 | 0.085 +/- 0.048 | -55.596 +/- 4.565
LEU 669 | 24.869 +/- 2.695 | -7.084 +/- 1.218 | -34.595 +/- 0.950 | 2.602 +/- 0.617 | 0.027 +/- 0.019 | -14.181 +/- 2.845
ASP 670 | 23.914 +/- 2.377 | -5.844 +/- 1.400 | -37.904 +/- 6.959 | -36.892 +/- 6.542 | 0.081 +/- 0.045 | -56.645 +/- 2.836
LEU 671 | 24.190 +/- 2.988 | -5.865 +/- 1.373 | -32.746 +/- 1.275 | 0.994 +/- 0.652 | 0.023 +/- 0.016 | -13.404 +/- 3.120
SER 672 | 18.757 +/- 2.259 | -3.411 +/- 1.413 | -25.712 +/- 2.800 | 1.158 +/- 1.294 | 0.078 +/- 0.038 | -9.129 +/- 2.800
ASP 673 | 24.566 +/- 2.983 | -3.947 +/- 1.561 | -10.195 +/- 8.235 | -63.152 +/- 7.683 | 0.356 +/- 0.079 | -52.372 +/- 3.009
ASN 674 | 28.661 +/- 2.874 | -6.220 +/- 1.304 | -88.012 +/- 3.020 | -2.328 +/- 1.625 | 0.015 +/- 0.015 | -67.885 +/- 2.977
ALA 675 | 15.439 +/- 2.116 | -1.078 +/- 0.778 | 1.661 +/- 1.252 | -5.028 +/- 0.907 | 0.612 +/- 0.077 | 11.605 +/- 2.115
LEU 676 | 23.430 +/- 3.255 | -3.078 +/- 1.480 | -24.899 +/- 2.949 | -3.779 +/- 2.882 | 0.211 +/- 0.060 | -8.115 +/- 3.214
GLY 677 | 10.202 +/- 1.820 | -1.166 +/- 1.020 | -11.352 +/- 2.190 | -2.341 +/- 1.620 | 0.315 +/- 0.107 | -4.343 +/- 1.954
ASP 678 | 22.614 +/- 2.957 | -0.586 +/- 1.393 | 0.398 +/- 11.371 | -73.782 +/- 10.789 | 0.853 +/- 0.134 | -50.503 +/- 2.810
PHE 679 | 24.504 +/- 3.197 | -1.234 +/- 1.684 | -6.807 +/- 2.017 | -2.885 +/- 1.009 | 0.811 +/- 0.172 | 14.390 +/- 3.195
GLY 680 | 11.555 +/- 1.715 | -3.520 +/- 0.830 | -10.104 +/- 1.526 | 1.457 +/- 1.002 | 0.004 +/- 0.007 | -0.607 +/- 1.927
ILE 681 | 26.161 +/- 2.995 | -4.825 +/- 1.596 | -5.427 +/- 1.142 | 0.153 +/- 0.989 | 0.044 +/- 0.033 | 16.106 +/- 3.025
ARG 682 | 30.162 +/- 4.086 | -7.014 +/- 1.487 | -186.721 +/- 6.360 | -9.808 +/- 5.596 | 0.495 +/- 0.090 | -172.886 +/- 3.983
LEU 683 | 25.212 +/- 2.958 | -5.082 +/- 1.418 | -38.742 +/- 1.455 | 1.584 +/- 0.665 | 0.194 +/- 0.090 | -16.834 +/- 3.188
LEU 684 | 24.439 +/- 2.965 | -7.003 +/- 1.347 | -33.049 +/- 1.153 | 0.629 +/- 0.559 | 0.027 +/- 0.019 | -14.957 +/- 3.127
CYS 685 | 18.403 +/- 2.183 | -6.789 +/- 0.917 | -4.055 +/- 1.432 | -0.059 +/- 0.835 | 0.027 +/- 0.021 | 7.526 +/- 2.383
VAL 686 | 21.630 +/- 2.597 | -2.874 +/- 1.348 | -26.732 +/- 1.531 | -0.309 +/- 1.181 | 0.380 +/- 0.097 | -7.905 +/- 2.769
GLY 687 | 10.935 +/- 1.605 | -4.606 +/- 0.735 | -7.052 +/- 1.438 | -0.551 +/- 0.795 | 0.007 +/- 0.010 | -1.267 +/- 1.770
LEU 688 | 24.555 +/- 2.809 | -6.237 +/- 1.305 | -21.633 +/- 1.730 | -0.600 +/- 1.095 | 0.062 +/- 0.030 | -3.853 +/- 2.940
LYS 689 | 26.493 +/- 3.492 | -6.018 +/- 1.572 | -8.611 +/- 6.332 | -19.264 +/- 6.391 | 0.528 +/- 0.094 | -6.872 +/- 4.071
HIE 690 | 43.029 +/- 2.757 | -5.108 +/- 0.953 | -17.476 +/- 1.828 | -10.595 +/- 1.777 | 0.899 +/- 0.080 | 10.748 +/- 2.787
LEU 691 | 25.258 +/- 3.217 | -0.798 +/- 1.513 | -25.459 +/- 1.636 | -3.964 +/- 1.173 | 0.731 +/- 0.198 | -4.232 +/- 3.555
LEU 692 | 25.072 +/- 2.993 | -1.649 +/- 1.279 | -26.652 +/- 2.920 | -4.165 +/- 2.081 | 0.717 +/- 0.115 | -6.677 +/- 3.148
CYS 693 | 17.504 +/- 2.263 | -6.231 +/- 1.061 | 0.180 +/- 2.118 | -2.296 +/- 1.446 | 0.047 +/- 0.024 | 9.204 +/- 2.695
ASN 694 | 29.453 +/- 3.110 | -4.307 +/- 1.238 | -85.576 +/- 3.965 | -4.269 +/- 2.353 | 0.336 +/- 0.096 | -64.364 +/- 3.079
LEU 695 | 23.268 +/- 2.763 | -7.207 +/- 1.235 | -20.903 +/- 2.585 | 2.221 +/- 1.560 | 0.004 +/- 0.006 | -2.617 +/- 3.091
LYS 696 | 26.248 +/- 3.296 | -4.344 +/- 1.403 | 4.147 +/- 12.990 | -23.695 +/- 13.530 | 0.668 +/- 0.098 | 3.023 +/- 4.259
LYS 697 | 24.905 +/- 3.329 | -6.610 +/- 1.547 | 7.496 +/- 11.246 | -32.835 +/- 9.375 | 0.174 +/- 0.055 | -6.870 +/- 4.889
LEU 698 | 25.271 +/- 2.745 | -7.498 +/- 1.199 | -37.077 +/- 1.012 | 3.195 +/- 0.703 | 0.021 +/- 0.016 | -16.089 +/- 2.822
TRP 699 | 30.684 +/- 3.394 | -11.739 +/- 1.179 | 2.620 +/- 1.549 | -4.648 +/- 1.293 | 0.121 +/- 0.082 | 17.038 +/- 3.624
LEU 700 | 24.993 +/- 3.005 | -5.981 +/- 1.491 | -31.831 +/- 1.151 | -0.336 +/- 0.715 | 0.008 +/- 0.010 | -13.147 +/- 3.145
VAL 701 | 20.968 +/- 2.516 | -3.289 +/- 1.523 | -30.260 +/- 1.632 | -0.252 +/- 0.859 | 0.105 +/- 0.085 | -12.728 +/- 2.812
SER 702 | 20.261 +/- 2.480 | -3.669 +/- 1.245 | -11.678 +/- 2.739 | -6.296 +/- 2.439 | 0.297 +/- 0.053 | -1.085 +/- 2.572
CYS 703 | 17.314 +/- 2.305 | -7.209 +/- 1.068 | -2.635 +/- 1.497 | -0.894 +/- 1.072 | 0.003 +/- 0.005 | 6.580 +/- 2.552
CYS 704 | 18.422 +/- 2.370 | -3.152 +/- 1.101 | 1.653 +/- 1.648 | -2.098 +/- 1.462 | 0.467 +/- 0.086 | 15.293 +/- 2.616
LEU 705 | 24.637 +/- 2.970 | -5.345 +/- 1.354 | -23.841 +/- 1.455 | -3.749 +/- 1.117 | 0.062 +/- 0.047 | -8.235 +/- 3.186
THR 706 | 22.976 +/- 2.660 | -2.223 +/- 1.412 | -35.386 +/- 2.495 | -4.049 +/- 1.746 | 0.481 +/- 0.156 | -18.202 +/- 3.051
SER 707 | 19.674 +/- 2.466 | -2.900 +/- 1.059 | -13.029 +/- 3.374 | -4.433 +/- 2.785 | 0.313 +/- 0.083 | -0.375 +/- 2.618
ALA 708 | 14.826 +/- 2.085 | -2.106 +/- 0.835 | -4.191 +/- 1.723 | -0.680 +/- 1.331 | 0.415 +/- 0.079 | 8.264 +/- 2.302
CYS 709 | 17.293 +/- 2.254 | -5.076 +/- 1.142 | -5.456 +/- 1.488 | 0.393 +/- 0.898 | 0.013 +/- 0.017 | 7.167 +/- 2.573
CYS 710 | 19.028 +/- 2.337 | -6.098 +/- 1.047 | -2.964 +/- 2.253 | -0.445 +/- 1.991 | 0.016 +/- 0.020 | 9.537 +/- 2.363
GLN 711 | 32.158 +/- 3.062 | -3.742 +/- 1.307 | -76.503 +/- 4.433 | -6.738 +/- 3.341 | 0.664 +/- 0.106 | -54.161 +/- 3.206
ASP 712 | 22.177 +/- 2.702 | -4.901 +/- 1.545 | -61.746 +/- 10.524 | -12.109 +/- 8.027 | 0.101 +/- 0.055 | -56.478 +/- 3.625
LEU 713 | 25.276 +/- 2.836 | -5.862 +/- 1.360 | -33.142 +/- 1.168 | 1.375 +/- 0.726 | 0.017 +/- 0.020 | -12.336 +/- 2.891
ALA 714 | 14.927 +/- 2.035 | -4.477 +/- 1.037 | -7.174 +/- 1.485 | -1.071 +/- 0.672 | 0.020 +/- 0.019 | 2.226 +/- 2.234
SER 715 | 18.971 +/- 2.317 | -3.809 +/- 1.104 | -12.661 +/- 2.555 | -4.342 +/- 2.322 | 0.220 +/- 0.059 | -1.621 +/- 2.847
VAL 716 | 23.004 +/- 2.526 | -5.459 +/- 1.495 | -28.437 +/- 2.010 | 2.696 +/- 0.711 | 0.006 +/- 0.007 | -8.191 +/- 2.893
LEU 717 | 26.325 +/- 2.912 | -7.105 +/- 1.334 | -32.071 +/- 1.074 | 1.083 +/- 0.746 | 0.032 +/- 0.017 | -11.735 +/- 3.184
SER 718 | 18.876 +/- 2.147 | -4.898 +/- 1.096 | -15.167 +/- 2.185 | -3.185 +/- 2.113 | 0.146 +/- 0.056 | -4.228 +/- 2.390
THR 719 | 24.069 +/- 2.569 | -4.805 +/- 1.196 | -34.780 +/- 1.938 | -4.278 +/- 1.712 | 0.205 +/- 0.044 | -19.590 +/- 2.787
SER 720 | 19.174 +/- 2.245 | -3.679 +/- 1.278 | -16.199 +/- 2.977 | -0.220 +/- 1.582 | 0.040 +/- 0.026 | -0.884 +/- 2.963
HIE 721 | 44.125 +/- 3.068 | -5.505 +/- 1.143 | -16.711 +/- 2.667 | -8.486 +/- 2.008 | 0.743 +/- 0.128 | 14.165 +/- 3.291
SER 722 | 19.374 +/- 2.118 | -2.024 +/- 1.694 | -14.442 +/- 3.548 | -0.124 +/- 2.592 | 0.273 +/- 0.071 | 3.057 +/- 3.106
LEU 723 | 25.786 +/- 3.032 | -6.792 +/- 1.648 | -32.952 +/- 2.644 | 3.135 +/- 1.505 | 0.003 +/- 0.006 | -10.820 +/- 3.417
THR 724 | 26.302 +/- 2.617 | -4.281 +/- 1.256 | -35.125 +/- 2.216 | 0.882 +/- 2.312 | 0.194 +/- 0.057 | -12.029 +/- 3.078
ARG 725 | 30.074 +/- 4.061 | -8.114 +/- 1.465 | -137.048 +/- 11.977 | -50.962 +/- 8.699 | 0.355 +/- 0.121 | -165.694 +/- 5.166
LEU 726 | 24.759 +/- 2.837 | -7.042 +/- 1.239 | -36.652 +/- 0.992 | 3.352 +/- 0.791 | 0.024 +/- 0.019 | -15.559 +/- 2.939
TYR 727 | 25.859 +/- 3.257 | -7.389 +/- 1.144 | -24.373 +/- 1.874 | -6.190 +/- 1.399 | 0.248 +/- 0.043 | -11.845 +/- 3.262
VAL 728 | 22.906 +/- 2.511 | -4.723 +/- 1.570 | -25.818 +/- 1.262 | -0.163 +/- 0.721 | 0.002 +/- 0.004 | -7.796 +/- 2.633
GLY 729 | 9.555 +/- 1.726 | -2.094 +/- 0.989 | -12.264 +/- 1.435 | -1.938 +/- 1.014 | 0.115 +/- 0.023 | -6.627 +/- 1.884
GLU 730 | 26.155 +/- 3.067 | -3.647 +/- 1.316 | 6.008 +/- 7.599 | -77.436 +/- 7.876 | 0.762 +/- 0.092 | -48.159 +/- 3.082
ASN 731 | 30.519 +/- 2.854 | -6.292 +/- 1.379 | -90.638 +/- 2.403 | -0.614 +/- 1.356 | 0.023 +/- 0.012 | -67.002 +/- 3.013
ALA 732 | 15.569 +/- 2.269 | -2.639 +/- 0.884 | -1.070 +/- 1.275 | -2.746 +/- 0.913 | 0.350 +/- 0.055 | 9.465 +/- 2.285
LEU 733 | 23.705 +/- 3.150 | -5.775 +/- 1.494 | -32.042 +/- 1.456 | 1.738 +/- 0.893 | 0.007 +/- 0.016 | -12.368 +/- 3.093
GLY 734 | 10.457 +/- 1.734 | -2.204 +/- 0.859 | -17.022 +/- 1.466 | 1.292 +/- 0.971 | 0.098 +/- 0.036 | -7.378 +/- 1.806
ASP 735 | 23.344 +/- 3.132 | -0.074 +/- 1.302 | 5.039 +/- 8.695 | -81.427 +/- 6.566 | 0.855 +/- 0.073 | -52.261 +/- 2.938
SER 736 | 20.889 +/- 2.247 | -2.082 +/- 1.104 | -13.949 +/- 2.843 | -4.555 +/- 2.428 | 0.513 +/- 0.085 | 0.816 +/- 2.423
GLY 737 | 11.153 +/- 1.896 | -3.137 +/- 0.957 | -12.977 +/- 1.337 | 2.952 +/- 0.720 | 0.004 +/- 0.009 | -2.005 +/- 2.123
VAL 738 | 22.462 +/- 2.756 | -5.502 +/- 1.308 | -31.344 +/- 1.441 | 3.249 +/- 0.673 | 0.002 +/- 0.004 | -11.134 +/- 2.770
ALA 739 | 15.111 +/- 2.052 | -4.481 +/- 0.812 | -4.176 +/- 1.274 | -1.188 +/- 0.693 | 0.096 +/- 0.039 | 5.361 +/- 2.070
ILE 740 | 25.639 +/- 2.973 | -2.493 +/- 1.553 | -10.498 +/- 1.120 | 1.489 +/- 0.746 | 0.529 +/- 0.059 | 14.665 +/- 3.019
LEU 741 | 25.421 +/- 2.702 | -5.988 +/- 1.320 | -34.403 +/- 1.250 | 2.358 +/- 0.715 | 0.040 +/- 0.017 | -12.571 +/- 2.964
CYS 742 | 18.562 +/- 2.143 | -6.896 +/- 0.940 | -6.246 +/- 1.221 | -0.021 +/- 0.908 | 0.022 +/- 0.010 | 5.422 +/- 2.250
GLU 743 | 25.503 +/- 2.982 | -4.064 +/- 1.329 | -25.330 +/- 8.659 | -41.844 +/- 8.081 | 0.594 +/- 0.076 | -45.141 +/- 3.129
LYS 744 | 25.999 +/- 3.155 | -4.867 +/- 1.442 | -2.977 +/- 7.047 | -27.696 +/- 6.525 | 0.595 +/- 0.092 | -8.947 +/- 3.628
ALA 745 | 14.866 +/- 2.161 | -3.942 +/- 0.887 | -3.903 +/- 1.269 | -0.125 +/- 0.704 | 0.051 +/- 0.018 | 6.946 +/- 2.342
LYS 746 | 24.910 +/- 3.043 | -3.947 +/- 1.579 | -38.793 +/- 10.775 | 6.487 +/- 9.873 | 0.588 +/- 0.127 | -10.755 +/- 3.852
ASN 747 | 29.207 +/- 2.936 | -2.062 +/- 1.126 | -77.493 +/- 3.354 | -10.670 +/- 2.583 | 0.476 +/- 0.094 | -60.542 +/- 2.715
PRO 748 | 27.644 +/- 2.497 | -1.421 +/- 1.090 | -6.613 +/- 1.830 | -3.182 +/- 1.012 | 0.768 +/- 0.067 | 17.195 +/- 2.683
GLN 749 | 32.532 +/- 3.129 | -3.957 +/- 1.274 | -71.723 +/- 3.166 | -10.546 +/- 2.333 | 0.726 +/- 0.078 | -52.968 +/- 3.046
CYS 750 | 18.462 +/- 2.335 | -5.948 +/- 1.037 | -2.246 +/- 2.700 | -0.412 +/- 1.258 | 0.028 +/- 0.019 | 9.883 +/- 2.673
ASN 751 | 28.680 +/- 2.881 | -5.391 +/- 1.374 | -87.775 +/- 3.199 | -3.149 +/- 2.189 | 0.202 +/- 0.106 | -67.433 +/- 3.003
LEU 752 | 23.643 +/- 2.796 | -6.828 +/- 1.269 | -22.320 +/- 1.293 | -2.688 +/- 0.989 | 0.073 +/- 0.028 | -8.120 +/- 3.000
GLN 753 | 32.749 +/- 3.156 | -4.652 +/- 1.319 | -70.183 +/- 4.375 | -4.394 +/- 3.709 | 0.489 +/- 0.115 | -45.992 +/- 3.247
LYS 754 | 24.969 +/- 3.166 | -8.405 +/- 1.174 | 37.478 +/- 6.826 | -57.817 +/- 6.862 | 0.203 +/- 0.061 | -3.572 +/- 3.810
LEU 755 | 23.846 +/- 2.850 | -6.203 +/- 1.271 | -36.104 +/- 1.019 | 2.520 +/- 0.764 | 0.080 +/- 0.025 | -15.861 +/- 2.887
GLY 756 | 11.076 +/- 1.722 | -3.654 +/- 0.665 | -10.785 +/- 1.119 | 1.045 +/- 0.568 | 0.033 +/- 0.011 | -2.285 +/- 1.829
LEU 757 | 24.093 +/- 2.935 | -5.840 +/- 1.259 | -28.555 +/- 1.081 | 2.410 +/- 0.840 | 0.059 +/- 0.019 | -7.833 +/- 3.187
VAL 758 | 21.671 +/- 2.649 | -5.447 +/- 1.396 | -26.465 +/- 1.237 | 2.683 +/- 0.785 | 0.076 +/- 0.024 | -7.482 +/- 2.761
ASN 759 | 29.257 +/- 2.805 | -4.477 +/- 1.084 | -90.395 +/- 2.492 | -4.768 +/- 1.483 | 0.382 +/- 0.044 | -70.001 +/- 2.790
SER 760 | 16.321 +/- 2.114 | -3.310 +/- 0.934 | -12.243 +/- 1.855 | -4.297 +/- 1.095 | 0.072 +/- 0.030 | -3.457 +/- 2.396
GLY 761 | 9.851 +/- 1.698 | -0.814 +/- 0.659 | -1.467 +/- 1.185 | -5.690 +/- 0.902 | 0.456 +/- 0.067 | 2.336 +/- 1.686
LEU 762 | 25.083 +/- 2.920 | 1.268 +/- 1.549 | -28.333 +/- 1.810 | -3.180 +/- 0.904 | 1.126 +/- 0.078 | -4.036 +/- 2.934
THR 763 | 25.712 +/- 2.612 | -4.111 +/- 1.343 | -40.731 +/- 2.761 | -1.457 +/- 1.827 | 0.083 +/- 0.045 | -20.505 +/- 2.849
SER 764 | 19.259 +/- 2.351 | -3.495 +/- 1.036 | -7.487 +/- 2.046 | -8.717 +/- 1.408 | 0.216 +/- 0.080 | -0.224 +/- 2.484
VAL 765 | 22.489 +/- 2.808 | -1.173 +/- 1.303 | -28.322 +/- 1.256 | -0.504 +/- 0.767 | 0.646 +/- 0.060 | -6.865 +/- 2.858
CYS 766 | 17.811 +/- 2.135 | -5.729 +/- 0.940 | -3.444 +/- 1.171 | -1.392 +/- 0.726 | 0.022 +/- 0.016 | 7.268 +/- 2.273
CYS 767 | 18.258 +/- 2.186 | -6.222 +/- 1.072 | -2.204 +/- 1.463 | -2.291 +/- 0.769 | 0.014 +/- 0.011 | 7.555 +/- 2.394
SER 768 | 18.812 +/- 2.362 | -3.526 +/- 1.049 | -8.828 +/- 2.547 | -9.113 +/- 2.526 | 0.392 +/- 0.040 | -2.263 +/- 2.784
ALA 769 | 15.627 +/- 2.090 | -4.833 +/- 0.926 | -3.150 +/- 1.108 | 0.349 +/- 0.622 | 0.086 +/- 0.035 | 8.079 +/- 2.315
LEU 770 | 25.456 +/- 2.900 | -5.824 +/- 1.354 | -32.690 +/- 1.123 | 0.458 +/- 0.553 | 0.016 +/- 0.011 | -12.585 +/- 3.054
SER 771 | 18.779 +/- 2.070 | -4.576 +/- 1.218 | -15.106 +/- 2.129 | -4.485 +/- 1.235 | 0.080 +/- 0.022 | -5.308 +/- 2.428
SER 772 | 18.969 +/- 2.420 | -3.574 +/- 1.135 | -11.133 +/- 2.697 | -5.586 +/- 2.029 | 0.288 +/- 0.039 | -1.035 +/- 2.962
VAL 773 | 23.161 +/- 2.625 | -4.779 +/- 1.457 | -26.530 +/- 1.301 | 0.498 +/- 0.715 | 0.064 +/- 0.028 | -7.587 +/- 2.806
LEU 774 | 24.603 +/- 3.028 | -6.288 +/- 1.259 | -28.108 +/- 1.207 | -2.833 +/- 0.863 | 0.045 +/- 0.022 | -12.581 +/- 3.140
SER 775 | 19.145 +/- 2.294 | -3.377 +/- 1.157 | -12.925 +/- 1.830 | -5.541 +/- 1.531 | 0.262 +/- 0.044 | -2.437 +/- 2.432
THR 776 | 24.384 +/- 2.517 | -2.073 +/- 1.284 | -35.748 +/- 1.932 | -2.109 +/- 1.166 | 0.555 +/- 0.064 | -14.991 +/- 2.703
ASN 777 | 27.614 +/- 2.986 | -4.181 +/- 1.484 | -78.640 +/- 3.176 | -11.335 +/- 2.991 | 0.186 +/- 0.052 | -66.357 +/- 2.902
GLN 778 | 30.844 +/- 3.097 | -1.767 +/- 1.136 | -67.751 +/- 2.726 | -12.678 +/- 2.399 | 0.908 +/- 0.127 | -50.444 +/- 3.018
ASN 779 | 28.612 +/- 2.954 | -4.059 +/- 1.067 | -81.070 +/- 3.962 | -9.192 +/- 2.677 | 0.431 +/- 0.061 | -65.278 +/- 2.989
LEU 780 | 23.785 +/- 2.777 | -6.272 +/- 1.319 | -26.112 +/- 1.589 | -1.278 +/- 1.092 | 0.072 +/- 0.028 | -9.804 +/- 3.105
THR 781 | 24.448 +/- 2.655 | -4.393 +/- 1.350 | -35.237 +/- 2.266 | -3.145 +/- 2.428 | 0.112 +/- 0.044 | -18.213 +/- 3.072
HIE 782 | 41.364 +/- 2.803 | -9.897 +/- 1.157 | -20.703 +/- 2.601 | -1.535 +/- 2.007 | 0.039 +/- 0.027 | 9.269 +/- 3.317
LEU 783 | 25.530 +/- 2.671 | -7.823 +/- 1.165 | -31.816 +/- 0.987 | 1.391 +/- 0.617 | 0.002 +/- 0.004 | -12.716 +/- 2.847
TYR 784 | 25.853 +/- 3.288 | -5.854 +/- 1.225 | -29.007 +/- 3.670 | -0.729 +/- 2.758 | 0.292 +/- 0.068 | -9.445 +/- 3.510
LEU 785 | 24.154 +/- 2.918 | -5.352 +/- 1.342 | -21.142 +/- 1.629 | 0.059 +/- 0.642 | 0.013 +/- 0.010 | -2.270 +/- 3.175
ARG 786 | 30.056 +/- 3.852 | -5.704 +/- 1.782 | -209.550 +/- 12.162 | 12.312 +/- 9.653 | 0.474 +/- 0.136 | -172.413 +/- 4.727
GLY 787 | 10.497 +/- 1.618 | -2.219 +/- 0.666 | -9.557 +/- 1.678 | -5.135 +/- 1.180 | 0.239 +/- 0.064 | -6.175 +/- 1.750
ASN 788 | 29.148 +/- 2.896 | -7.232 +/- 1.131 | -84.664 +/- 2.504 | -2.530 +/- 1.348 | 0.016 +/- 0.014 | -65.262 +/- 2.955
THR 789 | 24.412 +/- 2.751 | -2.429 +/- 1.334 | -37.159 +/- 2.752 | 0.459 +/- 2.257 | 0.524 +/- 0.066 | -14.192 +/- 2.972
LEU 790 | 23.303 +/- 2.938 | -4.941 +/- 1.534 | -24.930 +/- 1.983 | -3.958 +/- 1.055 | 0.018 +/- 0.017 | -10.507 +/- 3.350
GLY 791 | 10.017 +/- 1.642 | -2.192 +/- 0.814 | -12.097 +/- 2.052 | -2.165 +/- 1.239 | 0.154 +/- 0.042 | -6.284 +/- 1.860
ASP 792 | 23.896 +/- 2.757 | -3.517 +/- 1.461 | -8.995 +/- 10.662 | -58.709 +/- 10.129 | 0.391 +/- 0.112 | -46.934 +/- 2.702
LYS 793 | 25.284 +/- 3.275 | -2.739 +/- 1.224 | -8.435 +/- 10.656 | -23.130 +/- 9.474 | 1.055 +/- 0.096 | -7.965 +/- 3.666
GLY 794 | 11.230 +/- 1.754 | -4.174 +/- 0.706 | -12.281 +/- 1.171 | -0.954 +/- 0.962 | 0.010 +/- 0.010 | -6.168 +/- 1.904
ILE 795 | 26.639 +/- 2.979 | -5.048 +/- 1.597 | -9.271 +/- 1.256 | 0.125 +/- 0.653 | 0.008 +/- 0.011 | 12.454 +/- 3.191
LYS 796 | 26.344 +/- 3.286 | -4.199 +/- 1.409 | -48.668 +/- 10.336 | 16.633 +/- 9.589 | 0.801 +/- 0.102 | -9.089 +/- 3.579
LEU 797 | 24.508 +/- 2.890 | -4.908 +/- 1.489 | -32.142 +/- 1.787 | -2.290 +/- 0.792 | 0.320 +/- 0.081 | -14.512 +/- 3.169
LEU 798 | 25.336 +/- 2.806 | -6.568 +/- 1.290 | -32.864 +/- 1.214 | -0.131 +/- 0.647 | 0.016 +/- 0.017 | -14.211 +/- 3.029
CYS 799 | 18.559 +/- 2.172 | -5.975 +/- 1.127 | -7.707 +/- 1.511 | -1.837 +/- 0.718 | 0.029 +/- 0.015 | 3.069 +/- 2.329
GLU 800 | 24.528 +/- 2.703 | -3.896 +/- 1.104 | 23.874 +/- 7.555 | -95.402 +/- 7.329 | 0.802 +/- 0.070 | -50.094 +/- 2.741
GLY 801 | 10.669 +/- 1.678 | -4.648 +/- 0.675 | -5.009 +/- 1.412 | -1.755 +/- 0.757 | 0.003 +/- 0.005 | -0.740 +/- 1.968
LEU 802 | 23.779 +/- 2.958 | -6.374 +/- 1.348 | -26.608 +/- 1.575 | -0.699 +/- 1.019 | 0.017 +/- 0.015 | -9.886 +/- 3.063
LEU 803 | 23.839 +/- 2.766 | -2.458 +/- 1.346 | -31.939 +/- 1.011 | -1.274 +/- 0.703 | 0.474 +/- 0.065 | -11.357 +/- 2.963
HIE 804 | 42.122 +/- 2.616 | -5.520 +/- 1.072 | -8.280 +/- 2.083 | -8.728 +/- 1.627 | 0.585 +/- 0.062 | 20.179 +/- 2.887
PRO 805 | 28.263 +/- 2.514 | -1.628 +/- 0.833 | -4.850 +/- 1.121 | -6.136 +/- 0.841 | 0.803 +/- 0.037 | 16.452 +/- 2.535
ASP 806 | 22.246 +/- 2.672 | -0.969 +/- 0.976 | -1.734 +/- 6.119 | -74.437 +/- 5.849 | 0.970 +/- 0.075 | -53.924 +/- 2.729
CYS 807 | 17.297 +/- 2.181 | -4.779 +/- 1.031 | 2.924 +/- 2.080 | -0.085 +/- 1.398 | 0.067 +/- 0.033 | 15.424 +/- 2.407
LYS 808 | 25.239 +/- 3.479 | -4.564 +/- 1.404 | -15.578 +/- 14.306 | -8.403 +/- 13.767 | 0.604 +/- 0.111 | -2.701 +/- 3.882
LEU 809 | 24.300 +/- 2.586 | -6.788 +/- 1.397 | -32.492 +/- 2.201 | 1.156 +/- 1.200 | 0.012 +/- 0.012 | -13.812 +/- 3.079
GLN 810 | 33.476 +/- 3.192 | -7.356 +/- 1.285 | -75.310 +/- 3.296 | -2.909 +/- 2.239 | 0.178 +/- 0.073 | -51.920 +/- 3.290
VAL 811 | 22.624 +/- 2.672 | -5.651 +/- 1.353 | -27.927 +/- 1.164 | 3.486 +/- 0.720 | 0.046 +/- 0.025 | -7.422 +/- 2.719
LEU 812 | 25.391 +/- 2.796 | -7.402 +/- 1.254 | -33.349 +/- 1.150 | 1.230 +/- 0.814 | 0.021 +/- 0.021 | -14.109 +/- 2.963
GLU 813 | 26.456 +/- 2.704 | -5.979 +/- 1.701 | -40.543 +/- 9.039 | -33.276 +/- 6.915 | 0.035 +/- 0.027 | -53.306 +/- 4.113
LEU 814 | 23.652 +/- 2.765 | -6.781 +/- 1.410 | -27.420 +/- 1.392 | 1.550 +/- 1.051 | 0.012 +/- 0.013 | -8.986 +/- 2.951
ASP 815 | 26.702 +/- 2.880 | -5.750 +/- 1.461 | 16.931 +/- 10.164 | -89.100 +/- 9.313 | 0.208 +/- 0.064 | -51.009 +/- 3.540
ASN 816 | 29.144 +/- 2.974 | -4.748 +/- 1.237 | -86.522 +/- 4.943 | -7.985 +/- 3.707 | 0.379 +/- 0.068 | -69.731 +/- 2.864
CYS 817 | 17.086 +/- 2.231 | -5.951 +/- 1.008 | 1.993 +/- 2.284 | -2.599 +/- 1.619 | 0.004 +/- 0.007 | 10.534 +/- 2.442
ASN 818 | 28.651 +/- 2.951 | -5.201 +/- 1.285 | -84.333 +/- 3.687 | -5.724 +/- 2.211 | 0.262 +/- 0.071 | -66.345 +/- 2.873
LEU 819 | 25.487 +/- 3.118 | -6.361 +/- 1.495 | -29.170 +/- 1.534 | -0.071 +/- 0.886 | 0.011 +/- 0.013 | -10.104 +/- 3.148
THR 820 | 23.847 +/- 2.386 | -3.195 +/- 1.470 | -37.234 +/- 3.974 | -5.830 +/- 2.403 | 0.237 +/- 0.063 | -22.177 +/- 3.004
SER 821 | 19.268 +/- 2.344 | -3.279 +/- 1.026 | -6.058 +/- 2.607 | -9.674 +/- 1.733 | 0.362 +/- 0.094 | 0.620 +/- 2.579
HIE 822 | 42.248 +/- 2.981 | -5.102 +/- 1.289 | -14.238 +/- 3.959 | -11.091 +/- 3.097 | 0.811 +/- 0.132 | 12.628 +/- 3.329
CYS 823 | 18.240 +/- 2.177 | -6.829 +/- 1.095 | -4.485 +/- 1.795 | -1.018 +/- 1.103 | 0.001 +/- 0.003 | 5.910 +/- 2.275
CYS 824 | 18.177 +/- 2.163 | -6.546 +/- 1.115 | -4.830 +/- 1.569 | -1.259 +/- 0.694 | 0.025 +/- 0.022 | 5.567 +/- 2.427
TRP 825 | 30.319 +/- 3.443 | -4.191 +/- 1.520 | -4.115 +/- 2.292 | -6.045 +/- 1.229 | 1.206 +/- 0.171 | 17.174 +/- 3.789
ASP 826 | 23.254 +/- 3.023 | -5.684 +/- 1.351 | -10.079 +/- 9.932 | -61.276 +/- 8.539 | 0.130 +/- 0.059 | -53.654 +/- 3.178
LEU 827 | 24.493 +/- 2.898 | -6.056 +/- 1.357 | -33.160 +/- 1.076 | 1.056 +/- 0.552 | 0.021 +/- 0.024 | -13.647 +/- 2.928
SER 828 | 18.854 +/- 2.051 | -4.255 +/- 1.210 | -17.657 +/- 2.375 | -4.825 +/- 2.048 | 0.118 +/- 0.054 | -7.764 +/- 2.769
THR 829 | 23.615 +/- 2.534 | -2.892 +/- 1.073 | -34.340 +/- 1.614 | -1.185 +/- 1.361 | 0.526 +/- 0.061 | -14.276 +/- 2.578
LEU 830 | 25.595 +/- 2.712 | -6.293 +/- 1.408 | -31.890 +/- 1.781 | 2.875 +/- 0.919 | 0.010 +/- 0.009 | -9.703 +/- 3.001
LEU 831 | 23.619 +/- 2.866 | -6.577 +/- 1.401 | -31.899 +/- 1.206 | -0.718 +/- 0.994 | 0.029 +/- 0.015 | -15.547 +/- 3.010
THR 832 | 22.949 +/- 2.480 | -0.869 +/- 1.162 | -38.813 +/- 1.478 | -2.096 +/- 0.937 | 0.683 +/- 0.050 | -18.146 +/- 2.482
SER 833 | 17.428 +/- 1.956 | -3.012 +/- 0.856 | -9.077 +/- 2.881 | -6.867 +/- 2.113 | 0.301 +/- 0.056 | -1.227 +/- 2.558
SER 834 | 18.289 +/- 2.307 | -1.036 +/- 0.924 | -6.417 +/- 3.946 | -9.876 +/- 2.764 | 0.686 +/- 0.068 | 1.646 +/- 2.691
GLN 835 | 32.098 +/- 3.355 | -2.555 +/- 1.274 | -74.322 +/- 4.851 | -6.889 +/- 3.841 | 0.730 +/- 0.118 | -50.937 +/- 3.197
SER 836 | 19.792 +/- 2.301 | -4.597 +/- 1.030 | -15.029 +/- 2.431 | -0.298 +/- 1.785 | 0.014 +/- 0.016 | -0.117 +/- 2.518
LEU 837 | 24.253 +/- 2.820 | -6.619 +/- 1.383 | -19.833 +/- 2.094 | 1.632 +/- 1.394 | 0.010 +/- 0.013 | -0.557 +/- 3.061
ARG 838 | 32.137 +/- 4.331 | -8.965 +/- 1.528 | -162.256 +/- 11.782 | -18.641 +/- 11.514 | 0.385 +/- 0.126 | -157.340 +/- 3.944
LYS 839 | 25.242 +/- 3.214 | -8.041 +/- 1.320 | -42.466 +/- 7.063 | 24.648 +/- 6.693 | 0.031 +/- 0.020 | -0.585 +/- 4.688
LEU 840 | 25.006 +/- 2.855 | -6.668 +/- 1.208 | -37.381 +/- 1.576 | 2.215 +/- 0.763 | 0.004 +/- 0.008 | -16.823 +/- 3.045
SER 841 | 19.389 +/- 2.316 | -4.656 +/- 1.401 | -17.545 +/- 4.018 | 0.161 +/- 2.182 | 0.037 +/- 0.022 | -2.615 +/- 3.197
LEU 842 | 22.630 +/- 2.799 | -5.474 +/- 1.272 | -27.272 +/- 1.665 | 0.466 +/- 1.055 | 0.020 +/- 0.018 | -9.630 +/- 3.100
GLY 843 | 10.956 +/- 2.025 | -3.169 +/- 0.784 | -13.409 +/- 2.145 | 0.449 +/- 0.777 | 0.011 +/- 0.016 | -5.162 +/- 2.690
ASN 844 | 29.454 +/- 3.111 | -3.524 +/- 1.230 | -86.279 +/- 5.579 | -8.219 +/- 3.153 | 0.575 +/- 0.121 | -67.993 +/- 3.756
ASN 845 | 30.086 +/- 2.725 | -5.969 +/- 1.337 | -95.296 +/- 3.174 | -1.764 +/- 2.151 | 0.138 +/- 0.043 | -72.805 +/- 2.976
ASP 846 | 21.857 +/- 2.785 | -1.427 +/- 1.034 | 34.200 +/- 5.829 | -107.626 +/- 5.706 | 0.941 +/- 0.053 | -52.055 +/- 2.530
LEU 847 | 23.926 +/- 2.935 | -2.145 +/- 1.691 | -29.641 +/- 1.584 | -1.822 +/- 1.111 | 0.546 +/- 0.141 | -9.136 +/- 3.061
GLY 848 | 9.908 +/- 1.820 | -2.591 +/- 1.100 | -14.799 +/- 1.751 | 0.881 +/- 1.041 | 0.155 +/- 0.073 | -6.446 +/- 2.087
ASP 849 | 22.920 +/- 2.696 | -4.056 +/- 1.603 | 10.579 +/- 6.593 | -85.563 +/- 5.575 | 0.164 +/- 0.058 | -55.956 +/- 3.028
LEU 850 | 24.061 +/- 2.983 | -1.944 +/- 1.353 | -31.962 +/- 1.507 | -0.352 +/- 0.786 | 0.723 +/- 0.104 | -9.473 +/- 3.117
GLY 851 | 10.902 +/- 1.733 | -4.096 +/- 0.870 | -10.776 +/- 1.580 | 0.978 +/- 0.916 | 0.004 +/- 0.008 | -2.988 +/- 1.930
VAL 852 | 22.356 +/- 2.620 | -4.814 +/- 1.360 | -29.873 +/- 1.462 | 1.416 +/- 0.695 | 0.009 +/- 0.010 | -10.907 +/- 2.915
MET 853 | 23.688 +/- 2.783 | -6.694 +/- 1.163 | -7.507 +/- 1.690 | -2.567 +/- 1.375 | 0.434 +/- 0.076 | 7.354 +/- 2.878
MET 854 | 23.584 +/- 2.596 | -6.684 +/- 1.180 | -9.830 +/- 1.522 | -0.338 +/- 1.276 | 0.429 +/- 0.113 | 7.160 +/- 2.792
PHE 855 | 24.219 +/- 2.986 | -7.104 +/- 1.182 | -10.293 +/- 1.211 | -1.516 +/- 0.554 | 0.002 +/- 0.004 | 5.309 +/- 3.161
CYS 856 | 17.980 +/- 2.102 | -6.229 +/- 0.960 | -7.676 +/- 1.477 | 0.873 +/- 0.882 | 0.015 +/- 0.020 | 4.963 +/- 2.284
GLU 857 | 24.849 +/- 2.832 | -3.455 +/- 1.365 | 20.851 +/- 9.835 | -92.665 +/- 9.046 | 0.684 +/- 0.100 | -49.736 +/- 2.948
VAL 858 | 22.512 +/- 2.555 | -4.634 +/- 1.457 | -27.658 +/- 1.350 | 1.785 +/- 0.672 | 0.056 +/- 0.042 | -7.940 +/- 2.671
LEU 859 | 24.488 +/- 3.038 | -5.794 +/- 1.391 | -27.471 +/- 2.629 | 2.303 +/- 1.336 | 0.031 +/- 0.019 | -6.442 +/- 3.363
LYS 860 | 25.386 +/- 3.186 | -4.968 +/- 1.644 | -94.736 +/- 11.357 | 62.422 +/- 11.363 | 0.484 +/- 0.182 | -11.412 +/- 3.743
GLN 861 | 32.159 +/- 3.142 | -2.832 +/- 1.185 | -75.616 +/- 3.581 | -10.454 +/- 2.841 | 0.955 +/- 0.116 | -55.789 +/- 3.175
GLN 862 | 31.575 +/- 3.296 | -5.394 +/- 1.536 | -73.674 +/- 3.109 | -6.347 +/- 2.004 | 0.226 +/- 0.099 | -53.614 +/- 3.140
SER 863 | 19.861 +/- 2.308 | -1.834 +/- 1.488 | -12.317 +/- 4.276 | -6.094 +/- 3.520 | 0.354 +/- 0.216 | -0.029 +/- 2.918
CYS 864 | 18.538 +/- 2.424 | -3.605 +/- 1.579 | -3.019 +/- 2.595 | 1.071 +/- 1.893 | 0.235 +/- 0.161 | 13.220 +/- 2.918
LEU 865 | 23.770 +/- 2.866 | -5.555 +/- 1.365 | -21.594 +/- 1.553 | -2.733 +/- 1.206 | 0.053 +/- 0.038 | -6.059 +/- 3.041
LEU 866 | 25.709 +/- 3.236 | -2.103 +/- 1.402 | -28.088 +/- 1.753 | -2.273 +/- 1.287 | 0.643 +/- 0.107 | -6.111 +/- 3.178
GLN 867 | 29.928 +/- 2.821 | -6.568 +/- 1.245 | -72.437 +/- 2.053 | -3.541 +/- 1.574 | 0.056 +/- 0.029 | -52.564 +/- 2.885
ASN 868 | 27.963 +/- 2.813 | -6.493 +/- 1.450 | -104.314 +/- 3.417 | 10.233 +/- 1.314 | 0.002 +/- 0.004 | -72.610 +/- 3.331
LEU 869 | 24.206 +/- 2.788 | -6.068 +/- 1.317 | -27.555 +/- 1.137 | 0.631 +/- 0.934 | 0.039 +/- 0.022 | -8.748 +/- 3.090
GLY 870 | 10.853 +/- 1.758 | -4.022 +/- 0.753 | -6.359 +/- 1.341 | -2.237 +/- 0.751 | 0.011 +/- 0.013 | -1.754 +/- 1.805
LEU 871 | 24.033 +/- 3.027 | -5.935 +/- 1.445 | -27.732 +/- 1.725 | -1.077 +/- 1.982 | 0.017 +/- 0.023 | -10.694 +/- 3.280
SER 872 | 18.082 +/- 2.181 | -2.994 +/- 1.203 | -10.870 +/- 4.124 | -7.426 +/- 3.476 | 0.118 +/- 0.064 | -3.089 +/- 2.774
GLU 873 | 27.144 +/- 3.244 | -0.998 +/- 1.478 | 14.387 +/- 17.858 | -86.573 +/- 16.205 | 0.851 +/- 0.185 | -45.189 +/- 3.464
MET 874 | 22.657 +/- 2.922 | -6.656 +/- 1.255 | -5.115 +/- 1.480 | -3.216 +/- 1.137 | 0.143 +/- 0.056 | 7.813 +/- 3.064
TYR 875 | 24.794 +/- 2.955 | -0.692 +/- 1.145 | -19.414 +/- 1.682 | -13.282 +/- 1.619 | 1.349 +/- 0.110 | -7.244 +/- 3.009
PHE 876 | 24.534 +/- 2.997 | -6.334 +/- 1.265 | -6.543 +/- 2.074 | -1.634 +/- 1.778 | 0.119 +/- 0.074 | 10.142 +/- 3.168
ASN 877 | 29.832 +/- 3.062 | -3.127 +/- 1.416 | -93.141 +/- 3.845 | -5.785 +/- 2.307 | 0.438 +/- 0.117 | -71.783 +/- 2.846
TYR 878 | 26.223 +/- 3.148 | 0.127 +/- 1.250 | -25.798 +/- 2.658 | -12.404 +/- 1.909 | 1.362 +/- 0.088 | -10.489 +/- 3.213
GLU 879 | 25.686 +/- 2.825 | -3.016 +/- 1.273 | 42.566 +/- 6.762 | -115.821 +/- 6.696 | 0.799 +/- 0.088 | -49.786 +/- 2.840
THR 880 | 24.969 +/- 2.570 | -5.769 +/- 1.347 | -31.169 +/- 2.560 | -1.607 +/- 1.208 | 0.013 +/- 0.020 | -13.563 +/- 2.958
LYS 881 | 26.166 +/- 3.098 | -4.680 +/- 1.409 | -78.277 +/- 22.799 | 45.328 +/- 21.319 | 0.578 +/- 0.177 | -10.885 +/- 3.912
SER 882 | 19.265 +/- 2.249 | -2.606 +/- 1.097 | -19.854 +/- 3.001 | -5.526 +/- 2.524 | 0.315 +/- 0.076 | -8.406 +/- 2.398
ALA 883 | 15.484 +/- 2.139 | -4.424 +/- 0.828 | -3.071 +/- 1.418 | -0.237 +/- 0.828 | 0.129 +/- 0.042 | 7.881 +/- 2.171
LEU 884 | 24.789 +/- 2.861 | -6.046 +/- 1.376 | -32.466 +/- 2.163 | -1.014 +/- 1.158 | 0.036 +/- 0.038 | -14.702 +/- 3.098
GLU 885 | 26.204 +/- 2.894 | -3.465 +/- 1.296 | 54.140 +/- 13.535 | -128.441 +/- 12.473 | 0.746 +/- 0.142 | -50.817 +/- 3.075
THR 886 | 24.144 +/- 2.542 | -2.131 +/- 1.212 | -34.695 +/- 2.517 | -2.776 +/- 1.767 | 0.491 +/- 0.084 | -14.967 +/- 2.745
LEU 887 | 25.314 +/- 2.851 | -6.021 +/- 1.533 | -30.894 +/- 1.363 | 0.634 +/- 0.965 | 0.018 +/- 0.025 | -10.949 +/- 3.096
GLN 888 | 32.363 +/- 2.821 | -5.619 +/- 1.425 | -79.162 +/- 5.882 | -5.426 +/- 4.723 | 0.382 +/- 0.143 | -57.461 +/- 3.017
GLU 889 | 25.163 +/- 2.814 | -2.098 +/- 1.125 | 62.497 +/- 5.877 | -137.156 +/- 5.751 | 1.033 +/- 0.060 | -50.562 +/- 2.822
GLU 890 | 25.343 +/- 2.859 | -3.064 +/- 1.128 | 56.647 +/- 8.414 | -122.721 +/- 8.284 | 0.774 +/- 0.077 | -43.021 +/- 2.877
LYS 891 | 28.333 +/- 3.367 | -4.422 +/- 1.714 | -67.945 +/- 12.362 | 47.877 +/- 12.116 | 0.362 +/- 0.161 | 4.204 +/- 4.324
PRO 892 | 28.914 +/- 2.559 | -2.406 +/- 1.004 | -17.797 +/- 2.679 | 1.989 +/- 1.983 | 0.712 +/- 0.079 | 11.412 +/- 2.833
GLU 893 | 26.127 +/- 2.852 | -1.794 +/- 1.646 | 5.928 +/- 9.495 | -75.891 +/- 8.669 | 0.753 +/- 0.143 | -44.879 +/- 2.919
LEU 894 | 23.625 +/- 2.943 | -4.667 +/- 1.367 | -31.844 +/- 2.775 | 0.860 +/- 1.784 | 0.097 +/- 0.054 | -11.929 +/- 3.442
THR 895 | 23.445 +/- 2.337 | -4.884 +/- 1.106 | -25.156 +/- 2.133 | -9.015 +/- 1.593 | 0.050 +/- 0.025 | -15.560 +/- 2.615
VAL 896 | 21.922 +/- 2.711 | -2.348 +/- 1.315 | -30.516 +/- 1.811 | 3.500 +/- 1.083 | 0.393 +/- 0.090 | -7.050 +/- 2.957
VAL 897 | 21.569 +/- 2.643 | -3.878 +/- 1.296 | -21.959 +/- 2.226 | -3.685 +/- 1.857 | 0.055 +/- 0.042 | -7.898 +/- 2.802
PHE 898 | 24.905 +/- 3.261 | -5.797 +/- 1.630 | -4.775 +/- 3.897 | -6.686 +/- 2.900 | 0.236 +/- 0.126 | 7.882 +/- 3.870
GLU 899 | 27.362 +/- 2.956 | -3.450 +/- 1.714 | 47.305 +/- 18.434 | -105.975 +/- 16.371 | 0.365 +/- 0.112 | -34.394 +/- 3.769
PRO 900 | 28.875 +/- 2.599 | -2.474 +/- 1.214 | -5.156 +/- 1.381 | -7.028 +/- 1.340 | 0.774 +/- 0.210 | 14.991 +/- 2.800
SER 901 | 18.788 +/- 2.331 | -1.559 +/- 1.736 | -9.218 +/- 4.470 | -6.285 +/- 3.178 | 0.418 +/- 0.191 | 2.144 +/- 2.857
TRP 902 | 26.444 +/- 3.547 | -11.008 +/- 1.319 | 52.784 +/- 8.917 | -119.610 +/- 8.535 | 0.380 +/- 0.135 | -51.011 +/- 3.898
LYS 903 | 20.056 +/- 3.494 | -1.342 +/- 1.378 | -24.721 +/- 19.399 | -75.589 +/- 17.978 | 1.249 +/- 0.175 | -80.347 +/- 5.154
SER 904 | 17.049 +/- 2.337 | -2.161 +/- 1.188 | -11.420 +/- 3.345 | -4.919 +/- 2.788 | 0.358 +/- 0.075 | -1.094 +/- 2.576
PHE 905 | 24.313 +/- 2.980 | -6.342 +/- 1.305 | -6.940 +/- 1.677 | -2.834 +/- 1.243 | 0.173 +/- 0.064 | 8.369 +/- 3.294
GLU 906 | 25.400 +/- 2.928 | -3.961 +/- 1.356 | -21.685 +/- 11.811 | -49.957 +/- 10.835 | 0.525 +/- 0.087 | -49.678 +/- 2.946
VAL 907 | 22.010 +/- 2.577 | -5.280 +/- 1.345 | -27.968 +/- 2.723 | 1.557 +/- 1.365 | 0.007 +/- 0.014 | -9.673 +/- 2.935
VAL 908 | 22.384 +/- 2.766 | -2.574 +/- 1.286 | -30.083 +/- 1.208 | -0.303 +/- 0.611 | 0.354 +/- 0.068 | -10.221 +/- 2.761
PHE 909 | 22.744 +/- 2.706 | -5.500 +/- 1.129 | -4.458 +/- 1.328 | -3.249 +/- 1.279 | 0.169 +/- 0.082 | 9.706 +/- 2.869
ASN 910 | 29.374 +/- 3.075 | -2.726 +/- 1.121 | -87.729 +/- 4.452 | -9.834 +/- 3.362 | 0.679 +/- 0.105 | -70.235 +/- 2.967
ASP 911 | 23.944 +/- 2.722 | -2.133 +/- 1.155 | 17.257 +/- 8.416 | -80.241 +/- 8.437 | 0.440 +/- 0.099 | -40.733 +/- 2.757
PRO 912 | 28.349 +/- 2.415 | -1.380 +/- 1.100 | -5.163 +/- 1.567 | -6.187 +/- 1.441 | 0.803 +/- 0.114 | 16.421 +/- 2.626
GLU 913 | 25.743 +/- 3.061 | -0.190 +/- 1.129 | 29.265 +/- 11.084 | -97.416 +/- 11.028 | 1.207 +/- 0.122 | -41.390 +/- 2.800
LYS 914 | 24.561 +/- 3.049 | -3.825 +/- 1.347 | -64.168 +/- 11.380 | 34.741 +/- 10.532 | 0.630 +/- 0.111 | -8.060 +/- 3.240
VAL 915 | 22.172 +/- 2.498 | -1.813 +/- 1.143 | -30.472 +/- 1.565 | -1.490 +/- 1.301 | 0.601 +/- 0.050 | -11.003 +/- 2.650
TYR 916 | 23.938 +/- 3.237 | -7.404 +/- 1.259 | -23.460 +/- 2.294 | -7.038 +/- 1.491 | 0.049 +/- 0.021 | -13.915 +/- 3.578
GLY 917 | 9.847 +/- 1.762 | -2.761 +/- 0.762 | -9.863 +/- 1.307 | -0.235 +/- 0.864 | 0.088 +/- 0.040 | -2.923 +/- 1.831
SER 918 | 16.977 +/- 2.461 | -3.018 +/- 1.142 | -7.596 +/- 2.688 | -8.037 +/- 2.263 | 0.283 +/- 0.115 | -1.392 +/- 2.526
GLY 919 | 11.013 +/- 1.765 | -2.714 +/- 0.686 | -11.070 +/- 1.641 | -2.905 +/- 1.329 | 0.222 +/- 0.081 | -5.454 +/- 1.796
GLU 920 | 24.136 +/- 2.653 | -3.867 +/- 1.440 | 19.585 +/- 11.091 | -86.551 +/- 10.330 | 0.510 +/- 0.089 | -46.186 +/- 2.917
LYS 921 | 25.279 +/- 3.260 | -3.182 +/- 1.452 | -36.513 +/- 12.318 | 6.148 +/- 10.883 | 1.052 +/- 0.126 | -7.216 +/- 3.549
VAL 922 | 22.508 +/- 2.624 | -4.459 +/- 1.453 | -32.345 +/- 1.284 | -0.103 +/- 0.772 | 0.004 +/- 0.008 | -14.394 +/- 2.651
ALA 923 | 13.450 +/- 1.887 | -3.532 +/- 0.855 | -4.505 +/- 1.168 | -1.452 +/- 0.780 | 0.175 +/- 0.071 | 4.136 +/- 2.025
GLY 924 | 9.640 +/- 1.579 | -3.806 +/- 0.814 | -3.703 +/- 1.342 | -0.107 +/- 0.867 | 0.018 +/- 0.023 | 2.043 +/- 1.715
ARG 925 | 29.731 +/- 4.037 | -6.447 +/- 1.805 | -209.906 +/- 14.130 | 14.515 +/- 10.848 | 0.616 +/- 0.103 | -171.492 +/- 4.642
VAL 926 | 22.537 +/- 2.618 | -5.298 +/- 1.349 | -32.658 +/- 1.066 | -0.281 +/- 0.565 | 0.000 +/- 0.000 | -15.700 +/- 2.733
ILE 927 | 26.002 +/- 3.140 | -4.390 +/- 1.444 | -12.819 +/- 1.270 | -0.074 +/- 0.693 | 0.214 +/- 0.080 | 8.933 +/- 3.175
VAL 928 | 23.007 +/- 2.887 | -4.751 +/- 1.273 | -30.486 +/- 1.311 | -1.121 +/- 0.759 | 0.010 +/- 0.010 | -13.341 +/- 2.900
GLU 929 | 26.678 +/- 2.964 | -4.238 +/- 1.631 | -61.288 +/- 11.813 | -12.839 +/- 10.654 | 0.269 +/- 0.093 | -51.418 +/- 3.099
VAL 930 | 23.282 +/- 2.683 | -4.957 +/- 1.249 | -22.172 +/- 2.078 | -3.329 +/- 1.255 | 0.074 +/- 0.040 | -7.102 +/- 2.820
CYS 931 | 18.358 +/- 2.322 | -1.971 +/- 0.897 | 0.709 +/- 3.792 | -8.540 +/- 2.954 | 0.642 +/- 0.070 | 9.199 +/- 2.555
GLU 932 | 24.488 +/- 2.955 | -1.310 +/- 1.485 | -32.818 +/- 8.609 | -37.832 +/- 9.043 | 0.845 +/- 0.102 | -46.628 +/- 3.155
VAL 933 | 21.968 +/- 2.491 | -1.016 +/- 1.276 | -24.581 +/- 2.444 | -3.919 +/- 1.501 | 0.633 +/- 0.113 | -6.915 +/- 2.916
THR 934 | 23.262 +/- 2.419 | -3.880 +/- 1.232 | -29.476 +/- 2.064 | -2.772 +/- 1.861 | 0.142 +/- 0.084 | -12.724 +/- 2.462
ARG 935 | 29.975 +/- 3.842 | -5.100 +/- 1.278 | -148.743 +/- 8.735 | -40.740 +/- 8.336 | 0.992 +/- 0.108 | -163.617 +/- 3.424
VAL 936 | 21.751 +/- 2.418 | -5.523 +/- 1.357 | -24.771 +/- 1.465 | -1.062 +/- 0.980 | 0.010 +/- 0.011 | -9.595 +/- 2.738
LYS 937 | 26.606 +/- 3.272 | -4.456 +/- 1.449 | 2.842 +/- 11.833 | -34.010 +/- 11.944 | 0.800 +/- 0.163 | -8.218 +/- 3.616
ALA 938 | 14.690 +/- 2.105 | -4.001 +/- 0.888 | -9.575 +/- 0.899 | 2.379 +/- 0.677 | 0.083 +/- 0.075 | 3.576 +/- 2.307
VAL 939 | 22.043 +/- 2.472 | -5.491 +/- 1.189 | -18.265 +/- 1.056 | -2.027 +/- 0.776 | 0.004 +/- 0.005 | -3.736 +/- 2.614
ARG 940 | 29.129 +/- 3.644 | -5.964 +/- 1.491 | -208.423 +/- 11.324 | 11.093 +/- 9.540 | 0.576 +/- 0.111 | -173.589 +/- 4.013
ILE 941 | 26.371 +/- 2.931 | -6.006 +/- 1.478 | -13.069 +/- 1.012 | -2.161 +/- 0.657 | 0.007 +/- 0.008 | 5.142 +/- 3.071
LEU 942 | 25.227 +/- 2.996 | -3.535 +/- 1.415 | -34.870 +/- 1.257 | 0.741 +/- 0.641 | 0.381 +/- 0.067 | -12.056 +/- 3.185
ALA 943 | 14.596 +/- 2.077 | -4.914 +/- 0.838 | -6.594 +/- 1.103 | -0.625 +/- 0.620 | 0.009 +/- 0.010 | 2.471 +/- 2.119
CYS 944 | 16.114 +/- 2.283 | -5.630 +/- 0.902 | -0.369 +/- 1.530 | -2.004 +/- 1.140 | 0.138 +/- 0.038 | 8.249 +/- 2.441
GLY 945 | 11.360 +/- 1.604 | -3.489 +/- 0.875 | -11.493 +/- 1.103 | 0.413 +/- 0.482 | 0.000 +/- 0.002 | -3.209 +/- 1.723
VAL 946 | 22.226 +/- 2.652 | -4.054 +/- 1.344 | -27.259 +/- 1.292 | -1.811 +/- 0.986 | 0.217 +/- 0.076 | -10.681 +/- 2.696
ALA 947 | 14.874 +/- 2.136 | -3.002 +/- 1.064 | -2.492 +/- 1.568 | 1.227 +/- 0.803 | 0.093 +/- 0.029 | 10.700 +/- 2.379
LYS 948 | 24.844 +/- 3.107 | -3.161 +/- 1.210 | 17.509 +/- 7.631 | -45.785 +/- 7.794 | 0.931 +/- 0.104 | -5.661 +/- 3.573
VAL 949 | 22.473 +/- 2.775 | -3.774 +/- 1.263 | -33.619 +/- 1.181 | 2.919 +/- 0.605 | 0.220 +/- 0.037 | -11.781 +/- 2.675
LEU 950 | 25.090 +/- 2.804 | -2.951 +/- 1.290 | -27.813 +/- 1.039 | -3.063 +/- 0.618 | 0.601 +/- 0.085 | -8.136 +/- 2.948
TRP 951 | 28.906 +/- 3.460 | -13.883 +/- 1.276 | -2.939 +/- 1.602 | -3.397 +/- 1.063 | 0.027 +/- 0.013 | 8.713 +/- 3.607
MET 952 | 22.678 +/- 2.640 | -6.140 +/- 1.306 | -3.989 +/- 1.933 | -2.365 +/- 1.307 | 0.345 +/- 0.148 | 10.529 +/- 3.016
GLN 953 | 31.877 +/- 3.220 | -6.426 +/- 1.342 | -74.369 +/- 3.581 | -2.882 +/- 2.262 | 0.092 +/- 0.047 | -51.708 +/- 3.252
GLY 954 | 10.274 +/- 1.750 | -2.019 +/- 0.834 | -6.271 +/- 2.259 | -3.985 +/- 1.632 | 0.088 +/- 0.043 | -1.914 +/- 1.981
SER 955 | 19.244 +/- 2.289 | -1.094 +/- 0.943 | -6.667 +/- 3.737 | -12.492 +/- 3.133 | 0.674 +/- 0.143 | -0.334 +/- 2.688
GLN 956 | 31.030 +/- 3.131 | -2.665 +/- 1.363 | -73.540 +/- 4.451 | -7.232 +/- 3.612 | 0.740 +/- 0.120 | -51.666 +/- 3.102
GLN 957 | 31.683 +/- 3.057 | -4.251 +/- 1.310 | -68.081 +/- 3.340 | -11.013 +/- 2.466 | 0.661 +/- 0.106 | -51.001 +/- 2.941
CYS 958 | 17.247 +/- 2.077 | -7.272 +/- 1.082 | 2.803 +/- 1.410 | -1.002 +/- 0.790 | 0.001 +/- 0.005 | 11.777 +/- 2.322
LYS 959 | 25.462 +/- 3.220 | -3.932 +/- 1.333 | 8.719 +/- 14.440 | -39.827 +/- 13.602 | 0.822 +/- 0.140 | -8.756 +/- 3.573
GLN 960 | 30.826 +/- 3.200 | -6.409 +/- 1.225 | -84.645 +/- 3.227 | -0.257 +/- 1.945 | 0.131 +/- 0.046 | -60.353 +/- 3.250
THR 961 | 22.155 +/- 2.527 | -2.364 +/- 1.176 | -34.045 +/- 2.850 | -3.407 +/- 1.680 | 0.518 +/- 0.073 | -17.144 +/- 3.070
SER 962 | 19.273 +/- 2.334 | -4.008 +/- 1.042 | -14.828 +/- 2.025 | -3.684 +/- 1.611 | 0.097 +/- 0.028 | -3.150 +/- 2.491
GLU 963 | 26.412 +/- 2.845 | -5.121 +/- 1.405 | -36.402 +/- 5.509 | -37.200 +/- 5.052 | 0.276 +/- 0.044 | -52.035 +/- 2.938
TYR 964 | 24.690 +/- 3.095 | -7.618 +/- 1.168 | -20.698 +/- 1.720 | -6.986 +/- 1.416 | 0.218 +/- 0.042 | -10.394 +/- 3.250
LEU 965 | 24.843 +/- 3.117 | -6.637 +/- 1.307 | -21.728 +/- 1.018 | 0.646 +/- 0.674 | 0.027 +/- 0.015 | -2.849 +/- 3.001
ARG 966 | 29.459 +/- 3.775 | -4.592 +/- 1.561 | -214.946 +/- 6.591 | 16.244 +/- 5.773 | 0.596 +/- 0.098 | -173.240 +/- 3.610
TYR 967 | 24.519 +/- 3.276 | -4.800 +/- 1.315 | -34.874 +/- 2.265 | -4.965 +/- 2.017 | 0.470 +/- 0.100 | -19.651 +/- 3.476
GLU 968 | 25.619 +/- 2.783 | -2.557 +/- 1.179 | 9.336 +/- 9.072 | -81.260 +/- 8.441 | 0.914 +/- 0.086 | -47.947 +/- 2.881
ASP 969 | 24.114 +/- 2.569 | -3.366 +/- 1.322 | 14.297 +/- 10.461 | -89.628 +/- 9.769 | 0.438 +/- 0.059 | -54.144 +/- 2.534
THR 970 | 23.727 +/- 2.483 | -3.491 +/- 1.409 | -29.223 +/- 3.710 | -7.775 +/- 2.160 | 0.314 +/- 0.191 | -16.447 +/- 3.451
LEU 971 | 23.493 +/- 2.692 | -6.090 +/- 1.456 | -25.421 +/- 1.507 | -0.857 +/- 1.061 | 0.056 +/- 0.028 | -8.819 +/- 2.849
LEU 972 | 24.216 +/- 2.789 | -3.854 +/- 1.854 | -26.967 +/- 1.335 | -2.536 +/- 1.243 | 0.532 +/- 0.177 | -8.610 +/- 3.020
LEU 973 | 24.555 +/- 2.822 | -5.634 +/- 1.483 | -28.619 +/- 1.693 | -4.804 +/- 1.303 | 0.089 +/- 0.042 | -14.413 +/- 3.164
GLU 974 | 25.909 +/- 3.013 | -2.359 +/- 1.582 | 1.687 +/- 15.791 | -78.962 +/- 13.992 | 0.660 +/- 0.109 | -53.065 +/- 3.278
ASP 975 | 22.503 +/- 2.924 | -1.277 +/- 1.182 | 13.404 +/- 6.362 | -85.631 +/- 6.630 | 0.816 +/- 0.109 | -50.185 +/- 2.716
GLN 976 | 32.971 +/- 3.225 | -3.157 +/- 1.452 | -60.098 +/- 3.729 | -11.387 +/- 3.112 | 0.465 +/- 0.174 | -41.206 +/- 3.269
PRO 977 | 29.280 +/- 2.554 | -1.282 +/- 0.811 | -4.956 +/- 1.514 | -6.248 +/- 1.282 | 0.928 +/- 0.092 | 17.723 +/- 2.508
THR 978 | 21.469 +/- 2.747 | -0.160 +/- 1.206 | -30.141 +/- 3.171 | -8.322 +/- 2.565 | 0.760 +/- 0.140 | -16.394 +/- 2.916
GLY 979 | 11.785 +/- 1.832 | -1.896 +/- 0.899 | -7.628 +/- 2.126 | -3.691 +/- 2.186 | 0.268 +/- 0.144 | -1.162 +/- 2.041
GLU 980 | 26.045 +/- 3.037 | -3.094 +/- 2.326 | 17.695 +/- 17.675 | -88.728 +/- 16.086 | 0.651 +/- 0.263 | -47.431 +/- 3.293
ASN 981 | 28.808 +/- 3.170 | -1.736 +/- 1.330 | -92.967 +/- 8.843 | -6.003 +/- 6.572 | 0.699 +/- 0.233 | -71.199 +/- 3.741
GLU 982 | 24.339 +/- 2.969 | -1.516 +/- 1.268 | 4.719 +/- 10.271 | -76.180 +/- 9.950 | 0.875 +/- 0.106 | -47.762 +/- 2.965
MET 983 | 22.946 +/- 2.781 | -4.970 +/- 1.294 | -1.652 +/- 2.818 | -6.388 +/- 2.732 | 0.594 +/- 0.128 | 10.530 +/- 3.029
VAL 984 | 21.933 +/- 2.386 | -3.166 +/- 1.305 | -28.343 +/- 1.493 | 1.405 +/- 0.887 | 0.166 +/- 0.058 | -8.004 +/- 2.589
ILE 985 | 26.171 +/- 2.831 | -1.855 +/- 1.479 | -7.349 +/- 1.761 | -3.814 +/- 1.459 | 0.633 +/- 0.131 | 13.785 +/- 2.981
MET 986 | 23.372 +/- 2.541 | -8.934 +/- 1.132 | -5.771 +/- 1.320 | 1.661 +/- 1.054 | 0.001 +/- 0.003 | 10.330 +/- 2.654
ARG 987 | 30.435 +/- 4.064 | -3.695 +/- 1.398 | -147.742 +/- 8.431 | -34.064 +/- 7.815 | 1.052 +/- 0.116 | -154.015 +/- 3.602
PRO 988 | 26.819 +/- 2.525 | -3.562 +/- 0.964 | -7.803 +/- 2.214 | -3.680 +/- 1.663 | 0.469 +/- 0.069 | 12.243 +/- 2.717
GLY 989 | 11.259 +/- 1.830 | -1.338 +/- 0.742 | -8.302 +/- 2.590 | -4.380 +/- 2.015 | 0.484 +/- 0.121 | -2.277 +/- 2.014
ASN 990 | 28.106 +/- 2.933 | -3.301 +/- 1.194 | -78.645 +/- 3.870 | -8.527 +/- 3.049 | 0.528 +/- 0.118 | -61.839 +/- 2.757
LYS 991 | 25.663 +/- 3.128 | -2.730 +/- 1.298 | -6.872 +/- 12.217 | -24.285 +/- 11.854 | 1.092 +/- 0.138 | -7.132 +/- 3.549
TYR 992 | 24.578 +/- 2.943 | -6.445 +/- 1.419 | -36.825 +/- 2.061 | -3.577 +/- 1.207 | 0.193 +/- 0.067 | -22.076 +/- 3.342
GLU 993 | 25.994 +/- 2.875 | -4.492 +/- 1.465 | -15.362 +/- 14.272 | -55.646 +/- 12.675 | 0.332 +/- 0.088 | -49.175 +/- 3.428
TYR 994 | 25.556 +/- 2.997 | -8.369 +/- 1.358 | -22.564 +/- 1.568 | -3.514 +/- 1.178 | 0.035 +/- 0.013 | -8.856 +/- 3.229
LYS 995 | 24.983 +/- 3.263 | -2.976 +/- 1.422 | -46.829 +/- 17.552 | 14.398 +/- 15.281 | 0.887 +/- 0.110 | -9.537 +/- 4.340
PHE 996 | 22.992 +/- 3.250 | -7.249 +/- 1.230 | -12.037 +/- 1.097 | -1.323 +/- 0.734 | 0.102 +/- 0.027 | 2.485 +/- 3.250
GLY 997 | 10.398 +/- 1.674 | -2.297 +/- 0.565 | -5.884 +/- 1.279 | -4.145 +/- 1.048 | 0.259 +/- 0.064 | -1.669 +/- 1.744
PHE 998 | 23.378 +/- 3.050 | -5.571 +/- 1.311 | -10.784 +/- 1.821 | -1.072 +/- 1.183 | 0.092 +/- 0.045 | 6.043 +/- 3.235
GLU 999 | 25.775 +/- 2.826 | -3.501 +/- 1.303 | 10.902 +/- 10.975 | -79.648 +/- 10.174 | 0.699 +/- 0.111 | -45.773 +/- 2.863
LEU1000 | 24.911 +/- 2.932 | -5.128 +/- 1.426 | -18.031 +/- 1.459 | -2.386 +/- 1.010 | 0.012 +/- 0.012 | -0.622 +/- 3.005
PRO1001 | 27.899 +/- 2.502 | -4.809 +/- 0.985 | -3.603 +/- 1.946 | -6.583 +/- 1.126 | 0.126 +/- 0.043 | 13.030 +/- 2.659
GLN1002 | 29.969 +/- 3.171 | -1.466 +/- 1.212 | -69.322 +/- 4.102 | -12.735 +/- 3.711 | 1.058 +/- 0.155 | -52.497 +/- 2.998
GLY1003 | 10.802 +/- 1.683 | -0.441 +/- 0.974 | 5.868 +/- 2.416 | -7.370 +/- 1.766 | 0.271 +/- 0.068 | 9.130 +/- 1.904
PRO1004 | 27.814 +/- 2.354 | -2.446 +/- 0.865 | -10.169 +/- 2.018 | 1.919 +/- 1.483 | 0.586 +/- 0.127 | 17.705 +/- 2.572
LEU1005 | 22.491 +/- 2.859 | -5.653 +/- 1.354 | -24.897 +/- 1.786 | -4.561 +/- 1.227 | 0.055 +/- 0.029 | -12.565 +/- 3.079
GLY1006 | 10.554 +/- 1.636 | -2.586 +/- 0.874 | -10.843 +/- 1.603 | -2.401 +/- 1.027 | 0.082 +/- 0.025 | -5.195 +/- 1.817
THR1007 | 22.793 +/- 2.391 | -3.551 +/- 0.993 | -36.882 +/- 2.579 | -2.964 +/- 1.905 | 0.374 +/- 0.094 | -20.230 +/- 2.586
SER1008 | 20.108 +/- 2.212 | -3.236 +/- 1.301 | -12.583 +/- 3.478 | -5.442 +/- 2.458 | 0.142 +/- 0.049 | -1.011 +/- 2.298
PHE1009 | 24.025 +/- 3.170 | -1.384 +/- 1.150 | -0.552 +/- 1.481 | -2.918 +/- 0.935 | 0.991 +/- 0.102 | 20.162 +/- 3.273
LYS1010 | 24.940 +/- 3.306 | -1.534 +/- 1.201 | -16.663 +/- 20.148 | -14.423 +/- 19.371 | 1.278 +/- 0.165 | -6.401 +/- 3.570
GLY1011 | 10.421 +/- 1.725 | -1.801 +/- 0.826 | -4.509 +/- 1.876 | -2.796 +/- 1.562 | 0.200 +/- 0.070 | 1.515 +/- 1.775
LYS1012 | 26.382 +/- 3.248 | -2.468 +/- 1.349 | -48.542 +/- 10.821 | 18.875 +/- 10.854 | 0.846 +/- 0.089 | -4.907 +/- 3.753
TYR1013 | 24.253 +/- 3.000 | -5.265 +/- 1.276 | -35.449 +/- 1.946 | -1.245 +/- 1.057 | 0.197 +/- 0.036 | -17.509 +/- 3.283
GLY1014 | 10.156 +/- 1.724 | -1.998 +/- 0.708 | -7.965 +/- 1.666 | -3.050 +/- 1.200 | 0.145 +/- 0.037 | -2.712 +/- 1.718
CYS1015 | 17.262 +/- 2.319 | -3.834 +/- 0.930 | -2.970 +/- 2.399 | -0.296 +/- 1.950 | 0.331 +/- 0.083 | 10.493 +/- 2.438
VAL1016 | 22.603 +/- 2.601 | -4.049 +/- 1.305 | -27.833 +/- 1.629 | -2.117 +/- 1.078 | 0.162 +/- 0.039 | -11.234 +/- 2.838
ASP1017 | 23.769 +/- 2.448 | -3.670 +/- 1.243 | -28.321 +/- 9.505 | -46.885 +/- 9.257 | 0.324 +/- 0.070 | -54.784 +/- 2.497
TYR1018 | 24.553 +/- 2.974 | -8.545 +/- 1.289 | -29.605 +/- 1.498 | -2.305 +/- 0.912 | 0.003 +/- 0.005 | -15.899 +/- 3.084
TRP1019 | 29.317 +/- 3.126 | -10.708 +/- 1.169 | 0.186 +/- 1.725 | -3.595 +/- 1.355 | 0.369 +/- 0.063 | 15.568 +/- 3.317
VAL1020 | 22.227 +/- 2.653 | -5.330 +/- 1.372 | -25.056 +/- 1.081 | 2.602 +/- 0.562 | 0.000 +/- 0.001 | -5.556 +/- 2.779
LYS1021 | 24.353 +/- 3.109 | -6.428 +/- 1.448 | -6.731 +/- 11.216 | -24.823 +/- 10.071 | 0.379 +/- 0.068 | -13.251 +/- 3.520
ALA1022 | 14.489 +/- 2.024 | -4.978 +/- 0.875 | -12.162 +/- 0.964 | 2.011 +/- 0.517 | 0.000 +/- 0.000 | -0.641 +/- 2.118
PHE1023 | 23.177 +/- 2.872 | -5.470 +/- 1.229 | -5.262 +/- 1.080 | -2.541 +/- 0.597 | 0.304 +/- 0.079 | 10.207 +/- 3.031
LEU1024 | 26.030 +/- 2.801 | -6.500 +/- 1.363 | -34.266 +/- 2.079 | 1.209 +/- 1.102 | 0.029 +/- 0.023 | -13.499 +/- 2.846
ASP1025 | 23.770 +/- 2.803 | -4.446 +/- 1.351 | -53.154 +/- 11.210 | -19.861 +/- 10.312 | 0.205 +/- 0.077 | -53.486 +/- 2.984
ARG1026 | 30.867 +/- 3.747 | -7.293 +/- 1.319 | -144.696 +/- 7.917 | -33.370 +/- 6.886 | 0.328 +/- 0.099 | -154.164 +/- 3.892
PRO1027 | 28.041 +/- 2.496 | -3.231 +/- 1.078 | -6.950 +/- 1.774 | -5.175 +/- 1.257 | 0.332 +/- 0.096 | 13.016 +/- 2.815
SER1028 | 20.405 +/- 2.374 | 0.066 +/- 0.996 | -8.107 +/- 2.165 | -12.294 +/- 1.653 | 0.974 +/- 0.043 | 1.044 +/- 2.296
GLN1029 | 32.422 +/- 3.030 | -1.867 +/- 1.211 | -59.922 +/- 3.340 | -12.192 +/- 2.596 | 0.724 +/- 0.096 | -40.835 +/- 3.004
PRO1030 | 27.688 +/- 2.549 | -1.171 +/- 0.943 | -12.079 +/- 2.547 | -0.661 +/- 1.176 | 0.809 +/- 0.060 | 14.586 +/- 3.039
THR1031 | 23.595 +/- 2.663 | -2.246 +/- 1.124 | -30.808 +/- 3.753 | -7.676 +/- 3.016 | 0.528 +/- 0.108 | -16.607 +/- 2.757
GLN1032 | 31.520 +/- 3.162 | -4.447 +/- 1.253 | -75.893 +/- 4.726 | -5.644 +/- 4.298 | 0.426 +/- 0.125 | -54.038 +/- 3.168
GLU1033 | 25.756 +/- 2.780 | -3.059 +/- 1.343 | -37.440 +/- 10.629 | -34.031 +/- 9.987 | 0.693 +/- 0.068 | -48.081 +/- 2.761
THR1034 | 21.894 +/- 2.474 | -4.121 +/- 1.330 | -29.367 +/- 3.097 | -4.442 +/- 2.502 | 0.175 +/- 0.048 | -15.862 +/- 2.577
LYS1035 | 25.136 +/- 3.107 | -5.094 +/- 1.181 | 12.093 +/- 7.716 | -30.544 +/- 7.990 | 0.780 +/- 0.085 | 2.371 +/- 3.481
LYS1036 | 25.638 +/- 3.533 | -4.092 +/- 1.470 | -46.895 +/- 11.373 | 12.351 +/- 10.184 | 0.562 +/- 0.077 | -12.436 +/- 3.967
ASN1037 | 27.432 +/- 2.799 | -3.366 +/- 1.062 | -98.848 +/- 4.541 | 0.148 +/- 2.959 | 0.545 +/- 0.084 | -74.090 +/- 3.142
PHE1038 | 24.177 +/- 2.886 | -7.421 +/- 1.116 | -7.967 +/- 1.214 | -1.769 +/- 1.096 | 0.069 +/- 0.024 | 7.088 +/- 2.968
GLU1039 | 24.586 +/- 2.902 | -3.101 +/- 1.481 | 22.973 +/- 10.880 | -92.919 +/- 10.240 | 0.636 +/- 0.077 | -47.826 +/- 2.836
VAL1040 | 21.246 +/- 2.650 | -5.737 +/- 1.330 | -26.823 +/- 1.426 | -0.528 +/- 0.751 | 0.007 +/- 0.006 | -11.834 +/- 2.716
VAL1041 | 21.883 +/- 2.505 | -2.221 +/- 1.310 | -30.039 +/- 1.810 | -1.062 +/- 1.303 | 0.498 +/- 0.088 | -10.941 +/- 2.678
ASP1042 | 24.086 +/- 2.662 | -3.917 +/- 1.274 | 26.877 +/- 7.369 | -97.369 +/- 7.352 | 0.229 +/- 0.084 | -50.095 +/- 2.782
LEU1043 | 24.628 +/- 2.967 | 0.448 +/- 1.433 | -25.845 +/- 2.683 | -5.590 +/- 1.911 | 1.051 +/- 0.165 | -5.308 +/- 3.119
VAL1044 | 22.183 +/- 2.649 | 0.388 +/- 1.483 | -26.777 +/- 2.858 | -4.567 +/- 1.763 | 0.790 +/- 0.112 | -7.983 +/- 2.789
ASP1045 | 23.459 +/- 2.830 | -0.666 +/- 1.258 | 41.273 +/- 10.241 | -115.824 +/- 10.957 | 0.941 +/- 0.187 | -50.817 +/- 2.534
VAL1046 | 22.352 +/- 2.665 | 0.298 +/- 1.336 | -23.352 +/- 2.554 | -4.579 +/- 2.130 | 0.798 +/- 0.116 | -4.482 +/- 2.649
ASN1047 | 28.904 +/- 3.013 | -1.887 +/- 1.180 | -85.701 +/- 6.557 | -9.930 +/- 4.548 | 0.709 +/- 0.157 | -67.906 +/- 3.288
THR1048 | 23.787 +/- 2.646 | -1.229 +/- 1.257 | -24.482 +/- 3.214 | -6.602 +/- 2.217 | 0.485 +/- 0.098 | -8.042 +/- 3.635
PRO1049 | 27.859 +/- 2.576 | -5.487 +/- 1.165 | -14.998 +/- 2.368 | 2.600 +/- 1.290 | 0.063 +/- 0.034 | 10.037 +/- 2.894
ASP1050 | 23.340 +/- 2.759 | -4.174 +/- 1.324 | -11.904 +/- 9.520 | -56.541 +/- 8.104 | 0.254 +/- 0.046 | -49.024 +/- 2.851
LEU1051 | 26.573 +/- 3.068 | -6.028 +/- 1.480 | -34.726 +/- 2.110 | 2.647 +/- 0.985 | 0.090 +/- 0.027 | -11.445 +/- 3.426
MET1052 | 22.995 +/- 2.726 | -9.025 +/- 1.312 | -12.067 +/- 1.853 | 1.068 +/- 1.281 | 0.020 +/- 0.013 | 2.991 +/- 2.918
ALA1053 | 15.193 +/- 2.095 | -4.275 +/- 0.981 | 1.574 +/- 1.570 | 2.576 +/- 1.004 | 0.001 +/- 0.004 | 15.069 +/- 2.366
PRO1054 | 28.011 +/- 2.496 | -6.172 +/- 0.981 | -0.325 +/- 1.243 | -5.742 +/- 1.129 | 0.078 +/- 0.047 | 15.851 +/- 2.570
VAL1055 | 22.455 +/- 2.503 | -4.589 +/- 1.367 | -30.847 +/- 1.647 | 2.921 +/- 0.675 | 0.039 +/- 0.023 | -10.021 +/- 2.706
SER1056 | 17.576 +/- 2.331 | -2.837 +/- 1.072 | -8.768 +/- 4.735 | -8.478 +/- 3.475 | 0.252 +/- 0.094 | -2.255 +/- 2.700
ALA1057 | 14.059 +/- 2.160 | -2.720 +/- 0.789 | 3.376 +/- 1.589 | -1.369 +/- 0.906 | 0.218 +/- 0.043 | 13.565 +/- 2.186
LYS1058 | 24.767 +/- 3.154 | -2.301 +/- 1.232 | -34.131 +/- 13.836 | 12.083 +/- 13.095 | 1.146 +/- 0.162 | 1.565 +/- 3.619
LYS1059 | 25.509 +/- 3.190 | -3.692 +/- 1.244 | -26.463 +/- 9.527 | -9.028 +/- 9.718 | 0.836 +/- 0.089 | -12.837 +/- 3.835
GLU1060 | 25.636 +/- 2.890 | -3.130 +/- 1.371 | -8.728 +/- 11.381 | -61.101 +/- 11.047 | 0.675 +/- 0.081 | -46.649 +/- 2.861
LYS1061 | 24.642 +/- 3.150 | -3.920 +/- 1.400 | 10.632 +/- 8.064 | -30.285 +/- 9.053 | 0.604 +/- 0.170 | 1.672 +/- 3.914
LYS1062 | 25.218 +/- 3.291 | -2.776 +/- 1.308 | -18.721 +/- 12.019 | -13.196 +/- 12.076 | 1.051 +/- 0.158 | -8.426 +/- 3.911
VAL1063 | 22.674 +/- 2.766 | -2.758 +/- 1.377 | -28.384 +/- 1.326 | -3.427 +/- 1.002 | 0.130 +/- 0.086 | -11.764 +/- 2.945
SER1064 | 19.216 +/- 2.295 | -2.146 +/- 0.978 | -7.534 +/- 2.408 | -9.855 +/- 2.112 | 0.507 +/- 0.106 | 0.189 +/- 2.608
CYS1065 | 16.873 +/- 2.187 | -4.747 +/- 1.106 | 0.931 +/- 1.615 | -3.059 +/- 1.339 | 0.079 +/- 0.052 | 10.077 +/- 2.402
MET1066 | 24.281 +/- 2.846 | -4.028 +/- 1.400 | -6.914 +/- 1.566 | -3.868 +/- 1.033 | 0.712 +/- 0.178 | 10.183 +/- 2.928
PHE1067 | 24.048 +/- 3.247 | -4.069 +/- 1.260 | -2.443 +/- 1.569 | -3.688 +/- 1.433 | 0.313 +/- 0.117 | 14.162 +/- 3.325
ILE1068 | 29.360 +/- 3.427 | -1.198 +/- 1.857 | 3.646 +/- 2.190 | -4.347 +/- 1.951 | 0.435 +/- 0.163 | 27.897 +/- 3.385
PRO1069 | 29.209 +/- 2.475 | -1.970 +/- 1.439 | -10.886 +/- 2.557 | -2.666 +/- 2.111 | 0.788 +/- 0.192 | 14.476 +/- 2.808
ASP1070 | 23.585 +/- 3.282 | -1.254 +/- 1.348 | -24.084 +/- 11.001 | -52.533 +/- 9.562 | 0.535 +/- 0.149 | -53.752 +/- 2.923
GLY1071 | 11.610 +/- 1.917 | -3.874 +/- 1.003 | -7.665 +/- 2.139 | 2.541 +/- 0.951 | 0.013 +/- 0.016 | 2.625 +/- 2.279
ARG1072 | 29.601 +/- 3.980 | -4.737 +/- 2.014 | -244.273 +/- 23.907 | 39.193 +/- 18.190 | 0.460 +/- 0.135 | -179.755 +/- 6.685
VAL1073 | 22.438 +/- 2.776 | -5.192 +/- 1.367 | -35.630 +/- 1.205 | 2.572 +/- 0.624 | 0.004 +/- 0.009 | -15.809 +/- 2.882
SER1074 | 18.014 +/- 2.337 | -5.405 +/- 0.969 | -12.381 +/- 3.109 | -3.314 +/- 1.800 | 0.116 +/- 0.052 | -2.970 +/- 2.672
VAL1075 | 21.432 +/- 2.823 | -5.923 +/- 1.485 | -29.587 +/- 1.218 | 1.466 +/- 0.599 | 0.004 +/- 0.007 | -12.609 +/- 2.897
SER1076 | 17.502 +/- 2.224 | -3.584 +/- 1.002 | -13.965 +/- 1.951 | -3.924 +/- 1.746 | 0.187 +/- 0.065 | -3.785 +/- 2.706
ALA1077 | 14.076 +/- 2.030 | -4.260 +/- 0.863 | 3.759 +/- 1.463 | -1.713 +/- 0.764 | 0.013 +/- 0.013 | 11.875 +/- 2.145
ARG1078 | 29.387 +/- 4.194 | -7.369 +/- 1.595 | -217.420 +/- 11.864 | 28.112 +/- 10.102 | 0.316 +/- 0.145 | -166.974 +/- 4.394
ILE1079 | 27.087 +/- 2.957 | -5.985 +/- 1.431 | -14.587 +/- 1.167 | -2.818 +/- 0.733 | 0.020 +/- 0.015 | 3.718 +/- 2.961
ASP1080 | 23.467 +/- 3.363 | -3.505 +/- 1.350 | -39.941 +/- 8.554 | -27.297 +/- 7.692 | 0.187 +/- 0.075 | -47.089 +/- 3.274
ARG1081 | 29.833 +/- 4.078 | -8.128 +/- 1.739 | -154.856 +/- 13.554 | -22.596 +/- 10.256 | 0.148 +/- 0.053 | -155.599 +/- 5.260
LYS1082 | 25.539 +/- 3.185 | -8.090 +/- 1.406 | -47.167 +/- 8.181 | 20.880 +/- 8.000 | 0.206 +/- 0.064 | -8.633 +/- 4.088
GLY1083 | 11.471 +/- 1.780 | -4.685 +/- 0.830 | -19.090 +/- 1.774 | 2.622 +/- 0.661 | 0.000 +/- 0.000 | -9.682 +/- 2.023
PHE1084 | 23.169 +/- 3.109 | -7.480 +/- 1.221 | -6.390 +/- 1.536 | -4.636 +/- 0.851 | 0.076 +/- 0.033 | 4.740 +/- 3.328
CYS1085 | 16.721 +/- 2.150 | -6.601 +/- 0.932 | -1.470 +/- 1.787 | -2.807 +/- 1.230 | 0.029 +/- 0.032 | 5.872 +/- 2.435
GLU1086 | 24.509 +/- 2.893 | -4.186 +/- 1.698 | -56.118 +/- 11.703 | -14.573 +/- 10.752 | 0.221 +/- 0.070 | -50.147 +/- 3.146
GLY1087 | 11.252 +/- 1.693 | -2.924 +/- 0.847 | -15.946 +/- 3.260 | 1.488 +/- 1.616 | 0.140 +/- 0.055 | -5.990 +/- 2.332
ASP1088 | 21.753 +/- 3.100 | -3.240 +/- 1.419 | -90.254 +/- 14.786 | 10.975 +/- 11.777 | 0.221 +/- 0.065 | -60.546 +/- 3.467
GLU1089 | 26.631 +/- 3.014 | -4.257 +/- 1.750 | -89.303 +/- 12.378 | 15.875 +/- 9.432 | 0.174 +/- 0.064 | -50.880 +/- 5.280
ILE1090 | 25.260 +/- 2.902 | -4.530 +/- 1.541 | -11.464 +/- 1.402 | -0.716 +/- 0.610 | 0.014 +/- 0.015 | 8.563 +/- 2.999
SER1091 | 19.059 +/- 2.211 | -3.727 +/- 0.813 | -4.934 +/- 2.788 | -8.422 +/- 2.654 | 0.353 +/- 0.067 | 2.329 +/- 2.586
ILE1092 | 26.372 +/- 2.951 | -5.737 +/- 1.522 | -10.507 +/- 2.008 | 1.337 +/- 1.004 | 0.008 +/- 0.010 | 11.473 +/- 3.256
HIE1093 | 42.447 +/- 2.840 | -7.928 +/- 1.041 | -20.855 +/- 3.749 | -3.731 +/- 3.385 | 0.379 +/- 0.094 | 10.312 +/- 3.157
ALA1094 | 14.081 +/- 2.038 | -5.025 +/- 0.937 | -10.242 +/- 1.270 | 0.527 +/- 0.606 | 0.002 +/- 0.004 | -0.656 +/- 2.281
ASP1095 | 22.431 +/- 2.444 | -3.653 +/- 1.555 | -24.326 +/- 12.103 | -52.976 +/- 8.927 | 0.349 +/- 0.052 | -58.175 +/- 4.062
PHE1096 | 23.033 +/- 2.887 | -6.944 +/- 1.235 | -8.112 +/- 1.376 | -3.163 +/- 0.696 | 0.027 +/- 0.013 | 4.841 +/- 3.136
GLU1097 | 25.013 +/- 3.041 | -4.075 +/- 1.302 | -0.069 +/- 10.475 | -72.853 +/- 9.594 | 0.397 +/- 0.087 | -51.587 +/- 3.239
ASN1098 | 29.485 +/- 2.579 | -7.238 +/- 1.333 | -96.926 +/- 2.053 | -0.379 +/- 0.735 | 0.001 +/- 0.002 | -75.058 +/- 2.783
THR1099 | 24.490 +/- 2.590 | -3.943 +/- 1.571 | -38.488 +/- 2.861 | -2.264 +/- 2.437 | 0.207 +/- 0.114 | -19.999 +/- 2.858
CYS1100 | 16.972 +/- 2.209 | -4.968 +/- 1.181 | -2.074 +/- 1.919 | -1.620 +/- 0.980 | 0.006 +/- 0.011 | 8.317 +/- 2.377
SER1101 | 19.113 +/- 2.266 | -3.615 +/- 1.096 | -4.312 +/- 3.302 | -5.188 +/- 2.898 | 0.126 +/- 0.060 | 6.124 +/- 2.786
ARG1102 | 29.964 +/- 3.661 | -7.219 +/- 1.632 | -188.512 +/- 7.821 | 0.063 +/- 6.894 | 0.194 +/- 0.097 | -165.510 +/- 3.894
ILE1103 | 24.869 +/- 3.009 | -2.113 +/- 1.404 | -13.035 +/- 0.839 | 0.521 +/- 0.684 | 0.608 +/- 0.094 | 10.849 +/- 3.104
VAL1104 | 22.345 +/- 2.552 | -4.954 +/- 1.481 | -28.871 +/- 1.072 | 1.275 +/- 0.658 | 0.003 +/- 0.005 | -10.202 +/- 2.632
VAL1105 | 23.622 +/- 2.742 | -3.892 +/- 1.298 | -20.434 +/- 1.256 | 1.559 +/- 0.731 | 0.153 +/- 0.060 | 1.008 +/- 2.788
PRO1106 | 28.531 +/- 2.414 | -7.648 +/- 1.053 | -5.846 +/- 0.969 | 0.886 +/- 0.606 | 0.008 +/- 0.008 | 15.931 +/- 2.599
LYS1107 | 24.141 +/- 3.139 | -7.185 +/- 1.368 | -36.872 +/- 12.158 | 7.926 +/- 10.696 | 0.149 +/- 0.053 | -11.841 +/- 4.139
ALA1108 | 13.771 +/- 1.990 | -4.278 +/- 0.973 | -11.997 +/- 1.206 | 1.217 +/- 0.588 | 0.000 +/- 0.001 | -1.287 +/- 2.194
ALA1109 | 14.298 +/- 1.995 | -4.877 +/- 0.900 | -4.453 +/- 1.102 | 0.121 +/- 0.578 | 0.017 +/- 0.017 | 5.106 +/- 2.103
ILE1110 | 25.532 +/- 3.001 | -6.435 +/- 1.554 | -11.554 +/- 1.183 | 0.251 +/- 0.688 | 0.001 +/- 0.002 | 7.795 +/- 2.972
VAL1111 | 21.691 +/- 2.660 | -3.967 +/- 1.278 | -30.086 +/- 1.287 | 1.481 +/- 0.685 | 0.192 +/- 0.048 | -10.688 +/- 2.766
ALA1112 | 14.221 +/- 1.826 | -4.295 +/- 0.935 | -1.285 +/- 1.282 | -1.395 +/- 0.533 | 0.004 +/- 0.005 | 7.249 +/- 2.095
ARG1113 | 29.556 +/- 4.026 | -5.542 +/- 1.736 | -202.746 +/- 11.223 | 7.905 +/- 8.989 | 0.706 +/- 0.117 | -170.121 +/- 4.590
HIE1114 | 41.930 +/- 3.003 | -10.278 +/- 1.124 | -23.591 +/- 1.696 | -4.020 +/- 0.985 | 0.121 +/- 0.037 | 4.164 +/- 3.102
THR1115 | 22.688 +/- 2.473 | -6.267 +/- 1.104 | -37.015 +/- 1.400 | -2.126 +/- 0.626 | 0.033 +/- 0.020 | -22.686 +/- 2.733
TYR1116 | 24.909 +/- 2.964 | -6.948 +/- 1.328 | -24.157 +/- 1.646 | -6.733 +/- 1.432 | 0.298 +/- 0.062 | -12.631 +/- 3.057
LEU1117 | 24.604 +/- 2.931 | -3.652 +/- 1.444 | -32.005 +/- 1.711 | 0.290 +/- 0.896 | 0.338 +/- 0.080 | -10.424 +/- 2.981
ALA1118 | 14.445 +/- 2.065 | -2.118 +/- 0.979 | -2.705 +/- 1.425 | -2.811 +/- 0.902 | 0.219 +/- 0.046 | 7.029 +/- 2.261
ASN1119 | 27.457 +/- 3.031 | 0.297 +/- 1.098 | -79.841 +/- 2.994 | -15.464 +/- 2.690 | 1.151 +/- 0.099 | -66.400 +/- 2.759
GLY1120 | 10.735 +/- 1.766 | -0.633 +/- 0.680 | -4.229 +/- 1.320 | -7.421 +/- 1.151 | 0.548 +/- 0.083 | -0.999 +/- 1.769
GLN1121 | 30.624 +/- 2.897 | -2.355 +/- 1.377 | -75.007 +/- 3.871 | -7.698 +/- 3.253 | 0.815 +/- 0.118 | -53.621 +/- 2.834
THR1122 | 22.880 +/- 2.477 | -3.917 +/- 1.010 | -24.539 +/- 1.687 | -5.930 +/- 1.339 | 0.242 +/- 0.086 | -11.263 +/- 2.513
LYS1123 | 24.805 +/- 3.335 | -3.732 +/- 1.309 | -4.334 +/- 7.090 | -25.887 +/- 7.232 | 0.711 +/- 0.135 | -8.437 +/- 3.621
VAL1124 | 21.406 +/- 2.653 | -2.364 +/- 1.215 | -27.053 +/- 0.908 | -2.579 +/- 0.748 | 0.563 +/- 0.078 | -10.027 +/- 2.751
LEU1125 | 24.362 +/- 2.872 | -2.428 +/- 1.282 | -32.595 +/- 1.289 | -0.175 +/- 0.747 | 0.639 +/- 0.096 | -10.197 +/- 2.954
THR1126 | 22.888 +/- 2.462 | -2.915 +/- 1.028 | -30.704 +/- 1.811 | -6.966 +/- 1.634 | 0.518 +/- 0.107 | -17.179 +/- 2.688
GLN1127 | 32.939 +/- 2.950 | -5.361 +/- 1.328 | -71.612 +/- 2.260 | -3.273 +/- 1.596 | 0.330 +/- 0.069 | -46.977 +/- 2.694
LYS1128 | 25.527 +/- 3.345 | -4.016 +/- 1.447 | -36.013 +/- 13.733 | 14.546 +/- 13.481 | 0.648 +/- 0.152 | 0.691 +/- 4.135
LEU1129 | 25.954 +/- 2.918 | -4.725 +/- 1.434 | -31.117 +/- 2.985 | -3.041 +/- 2.015 | 0.144 +/- 0.055 | -12.783 +/- 3.142
SER1130 | 18.300 +/- 2.551 | -3.881 +/- 1.225 | -15.053 +/- 2.695 | -4.182 +/- 2.383 | 0.066 +/- 0.040 | -4.751 +/- 2.876
SER1131 | 17.916 +/- 2.284 | -3.868 +/- 1.315 | -12.057 +/- 2.962 | -2.845 +/- 2.007 | 0.061 +/- 0.028 | -0.793 +/- 2.479
VAL1132 | 21.403 +/- 2.681 | -3.719 +/- 1.380 | -20.523 +/- 1.101 | 1.071 +/- 0.591 | 0.199 +/- 0.051 | -1.568 +/- 2.693
ARG1133 | 30.249 +/- 4.066 | -7.593 +/- 1.720 | -198.441 +/- 10.206 | 7.019 +/- 8.017 | 0.232 +/- 0.087 | -168.534 +/- 4.316
GLY1134 | 10.111 +/- 1.855 | -2.666 +/- 0.727 | -14.990 +/- 2.245 | -0.414 +/- 0.970 | 0.028 +/- 0.022 | -7.930 +/- 2.394
ASN1135 | 29.092 +/- 2.927 | -3.851 +/- 1.186 | -86.430 +/- 3.638 | -5.841 +/- 2.166 | 0.394 +/- 0.101 | -66.636 +/- 2.871
HIE1136 | 41.496 +/- 2.953 | -6.843 +/- 1.239 | -11.782 +/- 3.223 | -8.324 +/- 2.335 | 0.374 +/- 0.156 | 14.920 +/- 3.354
ILE1137 | 25.812 +/- 3.015 | -5.596 +/- 1.514 | -14.834 +/- 1.204 | 1.078 +/- 0.469 | 0.030 +/- 0.016 | 6.490 +/- 2.921
ILE1138 | 25.957 +/- 2.975 | -2.000 +/- 1.454 | -12.600 +/- 1.273 | -1.350 +/- 0.820 | 0.624 +/- 0.085 | 10.632 +/- 2.926
SER1139 | 17.713 +/- 2.225 | -3.936 +/- 1.040 | -8.976 +/- 2.862 | -6.490 +/- 2.317 | 0.142 +/- 0.066 | -1.548 +/- 2.495
GLY1140 | 11.202 +/- 1.746 | -1.371 +/- 0.787 | -7.668 +/- 0.909 | -3.840 +/- 0.567 | 0.371 +/- 0.077 | -1.306 +/- 1.879
THR1141 | 23.131 +/- 2.513 | -2.479 +/- 1.192 | -37.641 +/- 1.541 | -1.777 +/- 0.745 | 0.405 +/- 0.047 | -18.361 +/- 2.596
CYS1142 | 17.614 +/- 2.323 | -2.210 +/- 0.826 | 2.692 +/- 1.315 | -5.061 +/- 1.020 | 0.685 +/- 0.050 | 13.721 +/- 2.412
ALA1143 | 13.874 +/- 1.992 | -2.096 +/- 0.854 | -1.736 +/- 1.190 | -3.403 +/- 0.676 | 0.228 +/- 0.048 | 6.867 +/- 2.137
SER1144 | 18.187 +/- 2.417 | -2.478 +/- 1.081 | -13.170 +/- 4.360 | -2.955 +/- 3.096 | 0.405 +/- 0.080 | -0.010 +/- 2.867
TRP1145 | 29.867 +/- 3.276 | -10.074 +/- 1.318 | 6.777 +/- 2.300 | -5.208 +/- 1.213 | 0.101 +/- 0.040 | 21.462 +/- 3.512
ARG1146 | 29.440 +/- 3.999 | -4.689 +/- 1.674 | -223.084 +/- 7.163 | 25.200 +/- 6.667 | 0.695 +/- 0.153 | -172.438 +/- 3.660
GLY1147 | 11.271 +/- 1.780 | -2.308 +/- 0.742 | -4.827 +/- 2.246 | -2.781 +/- 1.510 | 0.116 +/- 0.057 | 1.471 +/- 2.438
LYS1148 | 25.393 +/- 3.423 | -5.088 +/- 1.392 | -27.930 +/- 13.211 | 1.767 +/- 11.412 | 0.343 +/- 0.086 | -5.515 +/- 4.265
SER1149 | 18.415 +/- 2.352 | -3.951 +/- 0.920 | -10.872 +/- 1.859 | -5.118 +/- 1.466 | 0.124 +/- 0.041 | -1.403 +/- 2.431
LEU1150 | 24.654 +/- 2.703 | -6.411 +/- 1.355 | -24.047 +/- 1.231 | 1.454 +/- 0.752 | 0.042 +/- 0.023 | -4.308 +/- 2.797
ARG1151 | 30.784 +/- 3.845 | -6.835 +/- 1.615 | -156.250 +/- 12.241 | -32.158 +/- 11.123 | 0.559 +/- 0.120 | -163.899 +/- 3.952
VAL1152 | 21.821 +/- 2.472 | -5.389 +/- 1.215 | -34.409 +/- 1.414 | 3.686 +/- 0.997 | 0.005 +/- 0.006 | -14.285 +/- 2.721
GLN1153 | 30.947 +/- 2.943 | -4.578 +/- 1.755 | -76.238 +/- 5.810 | 1.334 +/- 3.882 | 0.199 +/- 0.074 | -48.336 +/- 3.581
LYS1154 | 25.946 +/- 3.313 | -2.833 +/- 1.233 | 24.986 +/- 15.060 | -53.758 +/- 14.999 | 1.189 +/- 0.122 | -4.469 +/- 3.428
ILE1155 | 26.082 +/- 2.995 | -0.390 +/- 1.408 | -4.475 +/- 1.104 | -3.292 +/- 1.123 | 0.844 +/- 0.106 | 18.769 +/- 3.057
ARG1156 | 31.335 +/- 4.057 | -6.710 +/- 2.005 | -175.966 +/- 9.015 | -3.971 +/- 7.767 | 0.164 +/- 0.144 | -155.147 +/- 3.941
PRO1157 | 28.223 +/- 2.659 | -5.104 +/- 1.098 | -9.643 +/- 1.205 | -0.980 +/- 1.005 | 0.134 +/- 0.037 | 12.631 +/- 2.772
SER1158 | 20.752 +/- 2.265 | -2.388 +/- 1.070 | -9.446 +/- 1.934 | -6.669 +/- 1.800 | 0.444 +/- 0.059 | 2.694 +/- 2.360
ILE1159 | 27.352 +/- 3.152 | -2.519 +/- 1.675 | -6.161 +/- 1.048 | -4.235 +/- 0.848 | 0.500 +/- 0.160 | 14.937 +/- 3.235
LEU1160 | 22.555 +/- 2.913 | 1.352 +/- 1.177 | -27.766 +/- 1.134 | -5.224 +/- 0.807 | 1.171 +/- 0.100 | -7.912 +/- 2.899
GLY1161 | 10.403 +/- 1.841 | -1.550 +/- 0.692 | -7.508 +/- 1.903 | -4.693 +/- 1.377 | 0.219 +/- 0.038 | -3.128 +/- 1.793
CYS1162 | 18.465 +/- 2.348 | -0.365 +/- 0.943 | -0.928 +/- 2.532 | -5.658 +/- 1.403 | 0.914 +/- 0.057 | 12.427 +/- 2.515
ASN1163 | 29.040 +/- 2.793 | -3.208 +/- 1.243 | -88.335 +/- 4.136 | -6.496 +/- 2.870 | 0.511 +/- 0.075 | -68.487 +/- 2.780
ILE1164 | 25.312 +/- 2.904 | -5.406 +/- 1.486 | -7.085 +/- 1.887 | -1.708 +/- 1.212 | 0.156 +/- 0.040 | 11.268 +/- 2.935
LEU1165 | 25.571 +/- 2.690 | -7.286 +/- 1.400 | -21.538 +/- 1.267 | -0.114 +/- 0.791 | 0.047 +/- 0.017 | -3.319 +/- 2.854
ARG1166 | 27.834 +/- 3.908 | -9.457 +/- 1.537 | -205.908 +/- 7.285 | 17.091 +/- 6.006 | 0.099 +/- 0.046 | -170.340 +/- 4.102
VAL1167 | 21.966 +/- 2.718 | -4.762 +/- 1.244 | -33.543 +/- 1.225 | 0.953 +/- 0.935 | 0.041 +/- 0.042 | -15.345 +/- 2.869
GLU1168 | 26.364 +/- 2.841 | -3.727 +/- 1.557 | -33.151 +/- 10.120 | -38.151 +/- 9.405 | 0.351 +/- 0.098 | -48.314 +/- 2.996
TYR1169 | 26.109 +/- 3.113 | -7.911 +/- 1.210 | -24.395 +/- 2.493 | -5.877 +/- 1.879 | 0.059 +/- 0.030 | -12.016 +/- 3.129
SER1170 | 17.448 +/- 2.305 | -5.165 +/- 1.067 | -11.746 +/- 1.753 | -3.128 +/- 1.720 | 0.169 +/- 0.057 | -2.423 +/- 3.001
LEU1171 | 25.762 +/- 2.720 | -6.849 +/- 1.455 | -28.147 +/- 1.199 | -0.868 +/- 0.562 | 0.000 +/- 0.001 | -10.102 +/- 3.095
LEU1172 | 24.283 +/- 2.957 | -4.322 +/- 1.415 | -32.990 +/- 1.054 | 1.601 +/- 0.502 | 0.291 +/- 0.052 | -11.137 +/- 3.005
ILE1173 | 25.799 +/- 2.960 | -6.483 +/- 1.520 | -13.388 +/- 1.011 | 0.287 +/- 0.495 | 0.000 +/- 0.001 | 6.215 +/- 2.945
TYR1174 | 25.784 +/- 3.175 | -7.650 +/- 1.330 | -27.414 +/- 3.079 | -4.870 +/- 2.180 | 0.118 +/- 0.050 | -14.032 +/- 3.228
VAL1175 | 21.898 +/- 2.456 | -6.156 +/- 1.256 | -29.641 +/- 1.242 | 1.928 +/- 0.549 | 0.001 +/- 0.001 | -11.970 +/- 2.750
SER1176 | 19.392 +/- 2.308 | -4.629 +/- 0.876 | -12.226 +/- 2.176 | -4.099 +/- 1.702 | 0.188 +/- 0.053 | -1.375 +/- 2.473
VAL1177 | 23.801 +/- 2.637 | -4.005 +/- 1.340 | -14.094 +/- 1.128 | -1.666 +/- 0.913 | 0.052 +/- 0.023 | 4.087 +/- 2.685
PRO1178 | 27.190 +/- 2.376 | -3.111 +/- 1.021 | -11.127 +/- 2.583 | -0.882 +/- 1.150 | 0.491 +/- 0.067 | 12.561 +/- 2.833
GLY1179 | 11.069 +/- 1.725 | -1.904 +/- 0.675 | -9.087 +/- 1.441 | -2.524 +/- 1.334 | 0.344 +/- 0.110 | -2.102 +/- 1.671
SER1180 | 16.916 +/- 2.070 | -2.927 +/- 0.883 | 1.207 +/- 2.132 | -11.792 +/- 1.630 | 0.235 +/- 0.060 | 3.639 +/- 2.579
LYS1181 | 24.955 +/- 3.299 | -2.173 +/- 1.231 | -5.630 +/- 16.469 | -18.372 +/- 15.677 | 0.973 +/- 0.166 | -0.247 +/- 3.736
LYS1182 | 25.722 +/- 3.299 | -4.775 +/- 1.660 | -65.713 +/- 14.428 | 31.646 +/- 11.034 | 0.221 +/- 0.085 | -12.899 +/- 5.131
VAL1183 | 22.639 +/- 2.605 | -5.325 +/- 1.349 | -29.236 +/- 1.295 | -0.247 +/- 0.676 | 0.029 +/- 0.021 | -12.141 +/- 2.674
ILE1184 | 27.063 +/- 2.935 | -3.547 +/- 1.463 | -12.541 +/- 2.818 | 2.047 +/- 1.519 | 0.438 +/- 0.061 | 13.460 +/- 3.206
LEU1185 | 26.047 +/- 2.762 | -5.616 +/- 1.439 | -36.267 +/- 1.293 | 2.098 +/- 0.638 | 0.044 +/- 0.032 | -13.694 +/- 2.955
ASP1186 | 23.201 +/- 2.575 | -3.618 +/- 1.028 | 9.419 +/- 7.000 | -80.960 +/- 7.022 | 0.611 +/- 0.061 | -51.348 +/- 2.408
LEU1187 | 25.497 +/- 2.897 | -5.617 +/- 1.551 | -22.823 +/- 1.556 | 1.226 +/- 0.766 | 0.017 +/- 0.018 | -1.700 +/- 3.207
PRO1188 | 28.050 +/- 2.493 | -4.507 +/- 0.932 | -4.591 +/- 1.626 | -1.171 +/- 0.779 | 0.380 +/- 0.077 | 18.162 +/- 2.730
LEU1189 | 23.841 +/- 2.865 | -7.149 +/- 1.310 | -24.661 +/- 1.236 | -1.381 +/- 1.005 | 0.057 +/- 0.018 | -9.293 +/- 3.015
VAL1190 | 22.312 +/- 2.608 | -3.586 +/- 1.295 | -27.065 +/- 1.128 | 1.236 +/- 0.531 | 0.260 +/- 0.035 | -6.843 +/- 2.697
ILE1191 | 24.938 +/- 2.783 | -6.630 +/- 1.433 | -11.145 +/- 1.909 | -0.151 +/- 0.782 | 0.012 +/- 0.012 | 7.024 +/- 2.937
GLY1192 | 10.280 +/- 1.685 | -4.080 +/- 0.882 | -10.702 +/- 1.567 | -1.878 +/- 0.812 | 0.001 +/- 0.003 | -6.380 +/- 1.928
SER1193 | 17.763 +/- 2.129 | -3.125 +/- 1.161 | -10.570 +/- 3.571 | -2.226 +/- 2.552 | 0.253 +/- 0.059 | 2.094 +/- 2.594
ARG1194 | 26.847 +/- 4.235 | -4.479 +/- 1.872 | -211.297 +/- 15.454 | -61.921 +/- 11.726 | 1.006 +/- 0.173 | -249.843 +/- 5.021
Sidechain Energy Decomposition:
Residue | Internal | van der Waals | Electrostatic | Polar Solvation | Non-Polar Solv. | TOTAL
-------------------------------------------------------------------------------------------------------------------------------------------
ASP 1 | 11.180 +/- 2.010 | -0.502 +/- 1.186 | -130.575 +/- 7.111 | 61.923 +/- 6.687 | 0.327 +/- 0.075 | -57.647 +/- 2.280
TYR 2 | 16.934 +/- 2.707 | -2.605 +/- 1.310 | -20.792 +/- 2.492 | -2.703 +/- 2.349 | 0.299 +/- 0.216 | -8.867 +/- 2.907
ARG 3 | 21.221 +/- 3.756 | -3.623 +/- 1.388 | -138.831 +/- 8.180 | -52.772 +/- 6.743 | 0.627 +/- 0.100 | -173.378 +/- 3.796
LYS 4 | 16.951 +/- 2.831 | -1.582 +/- 0.834 | 78.633 +/- 7.670 | -99.645 +/- 7.512 | 1.123 +/- 0.106 | -4.520 +/- 3.182
LYS 5 | 17.006 +/- 2.791 | -2.661 +/- 0.770 | 62.180 +/- 12.488 | -82.883 +/- 12.075 | 0.837 +/- 0.101 | -5.521 +/- 2.978
TYR 6 | 16.586 +/- 2.636 | -6.329 +/- 0.981 | -19.114 +/- 0.916 | -2.617 +/- 0.474 | 0.007 +/- 0.008 | -11.468 +/- 2.711
ARG 7 | 21.744 +/- 3.573 | -7.317 +/- 1.134 | -121.590 +/- 12.422 | -59.327 +/- 10.870 | 0.352 +/- 0.104 | -166.138 +/- 3.930
LYS 8 | 16.990 +/- 2.858 | -1.966 +/- 0.763 | 81.878 +/- 6.818 | -102.853 +/- 6.369 | 1.068 +/- 0.101 | -4.884 +/- 3.235
TYR 9 | 18.613 +/- 2.755 | -6.750 +/- 0.912 | -16.798 +/- 0.729 | -6.771 +/- 0.498 | 0.058 +/- 0.023 | -11.648 +/- 2.873
VAL 10 | 12.912 +/- 2.101 | -5.004 +/- 0.834 | -15.099 +/- 0.296 | -0.201 +/- 0.133 | 0.000 +/- 0.001 | -7.391 +/- 2.181
ARG 11 | 21.251 +/- 3.778 | -5.021 +/- 0.952 | -104.328 +/- 7.421 | -79.951 +/- 6.592 | 0.859 +/- 0.127 | -167.191 +/- 3.262
SER 12 | 9.987 +/- 1.548 | -1.736 +/- 0.587 | 1.318 +/- 2.777 | -6.954 +/- 2.755 | 0.383 +/- 0.064 | 2.998 +/- 1.829
ARG 13 | 22.928 +/- 3.770 | -6.588 +/- 1.107 | -141.500 +/- 7.472 | -39.151 +/- 6.410 | 0.273 +/- 0.096 | -164.038 +/- 3.634
PHE 14 | 16.680 +/- 2.606 | -4.887 +/- 0.860 | 2.213 +/- 0.373 | -2.523 +/- 0.287 | 0.033 +/- 0.018 | 11.515 +/- 2.721
GLN 15 | 22.609 +/- 2.754 | -4.518 +/- 0.945 | -64.685 +/- 2.132 | -7.054 +/- 1.634 | 0.356 +/- 0.054 | -53.292 +/- 2.479
CYS 16 | 9.991 +/- 1.553 | -3.575 +/- 0.577 | 4.445 +/- 0.867 | -0.796 +/- 0.664 | 0.105 +/- 0.035 | 10.171 +/- 1.611
ILE 17 | 17.529 +/- 2.704 | -5.221 +/- 1.191 | -0.868 +/- 0.207 | -1.335 +/- 0.150 | 0.032 +/- 0.023 | 10.137 +/- 2.666
GLU 18 | 16.921 +/- 2.590 | -3.213 +/- 1.334 | -89.162 +/- 6.840 | 24.056 +/- 6.174 | 0.282 +/- 0.038 | -51.117 +/- 2.828
ASP 19 | 13.250 +/- 1.975 | -3.447 +/- 1.134 | -87.205 +/- 3.662 | 23.411 +/- 3.255 | 0.104 +/- 0.046 | -53.887 +/- 2.247
ARG 20 | 22.618 +/- 3.665 | -5.773 +/- 1.093 | -119.174 +/- 6.498 | -63.143 +/- 5.698 | 0.465 +/- 0.062 | -165.006 +/- 3.215
ASN 21 | 21.694 +/- 2.539 | -4.366 +/- 1.052 | -82.015 +/- 2.432 | -1.089 +/- 1.496 | 0.064 +/- 0.019 | -65.712 +/- 2.376
ALA 22 | 7.188 +/- 1.422 | -1.837 +/- 0.532 | 3.277 +/- 0.187 | -1.222 +/- 0.127 | 0.039 +/- 0.042 | 7.446 +/- 1.508
ARG 23 | 22.700 +/- 3.639 | -5.743 +/- 1.542 | -172.736 +/- 5.373 | -16.405 +/- 3.587 | 0.034 +/- 0.022 | -172.149 +/- 3.674
LEU 24 | 16.392 +/- 2.311 | -3.356 +/- 1.047 | -21.531 +/- 0.402 | -0.496 +/- 0.201 | 0.223 +/- 0.046 | -8.768 +/- 2.548
GLY 25 | 2.759 +/- 0.599 | -0.927 +/- 0.197 | -0.662 +/- 0.154 | 0.517 +/- 0.135 | 0.001 +/- 0.002 | 1.688 +/- 0.618
GLU 26 | 16.743 +/- 2.579 | -2.092 +/- 0.863 | -32.759 +/- 6.202 | -27.502 +/- 6.537 | 0.583 +/- 0.099 | -45.027 +/- 2.369
SER 27 | 9.084 +/- 1.558 | -1.657 +/- 0.621 | -1.687 +/- 1.823 | -4.932 +/- 1.404 | 0.296 +/- 0.043 | 1.104 +/- 1.827
VAL 28 | 14.521 +/- 2.169 | -0.913 +/- 0.814 | -15.536 +/- 0.328 | -1.091 +/- 0.127 | 0.587 +/- 0.041 | -2.432 +/- 2.212
SER 29 | 11.825 +/- 1.496 | -1.822 +/- 1.056 | -6.022 +/- 2.135 | -1.309 +/- 1.369 | 0.048 +/- 0.031 | 2.721 +/- 1.720
LEU 30 | 17.216 +/- 2.551 | -4.867 +/- 1.130 | -21.746 +/- 0.400 | -0.234 +/- 0.216 | 0.003 +/- 0.009 | -9.628 +/- 2.668
ASN 31 | 19.730 +/- 2.434 | -1.794 +/- 0.760 | -79.739 +/- 2.863 | -6.320 +/- 1.964 | 0.545 +/- 0.122 | -67.579 +/- 2.516
LYS 32 | 17.286 +/- 2.902 | -1.926 +/- 0.973 | 56.923 +/- 4.677 | -78.287 +/- 4.504 | 1.041 +/- 0.108 | -4.962 +/- 3.109
ARG 33 | 22.436 +/- 3.612 | -7.419 +/- 1.267 | -131.948 +/- 6.486 | -53.205 +/- 5.321 | 0.297 +/- 0.064 | -169.839 +/- 3.293
TYR 34 | 16.434 +/- 2.515 | -5.816 +/- 0.821 | -15.257 +/- 1.081 | -9.287 +/- 0.613 | 0.146 +/- 0.037 | -13.781 +/- 2.613
THR 35 | 14.037 +/- 1.935 | -4.341 +/- 0.817 | -21.724 +/- 1.691 | -3.201 +/- 1.184 | 0.009 +/- 0.008 | -15.219 +/- 2.197
ARG 36 | 25.093 +/- 3.631 | -4.229 +/- 1.596 | -178.412 +/- 4.818 | -13.136 +/- 3.996 | 0.282 +/- 0.072 | -170.402 +/- 3.764
LEU 37 | 14.876 +/- 2.371 | -4.487 +/- 0.983 | -20.783 +/- 0.386 | -0.145 +/- 0.272 | 0.027 +/- 0.012 | -10.511 +/- 2.658
ARG 38 | 22.827 +/- 3.648 | -7.890 +/- 1.368 | -165.534 +/- 5.870 | -14.813 +/- 4.932 | 0.090 +/- 0.050 | -165.319 +/- 3.394
LEU 39 | 16.214 +/- 2.355 | -3.583 +/- 1.111 | -22.748 +/- 0.473 | 1.014 +/- 0.291 | 0.119 +/- 0.041 | -8.983 +/- 2.401
ILE 40 | 18.314 +/- 2.561 | -1.917 +/- 1.289 | -2.569 +/- 0.373 | 0.461 +/- 0.327 | 0.452 +/- 0.159 | 14.741 +/- 2.604
LYS 41 | 17.109 +/- 2.703 | -3.377 +/- 1.156 | -28.310 +/- 24.723 | 5.416 +/- 23.053 | 0.544 +/- 0.146 | -8.619 +/- 3.502
GLU 42 | 18.435 +/- 2.341 | -4.816 +/- 1.418 | -61.797 +/- 4.368 | -5.455 +/- 4.093 | 0.016 +/- 0.013 | -53.618 +/- 2.732
HIE 43 | 33.629 +/- 2.364 | -6.862 +/- 0.876 | -6.980 +/- 1.469 | -7.677 +/- 1.109 | 0.277 +/- 0.055 | 12.387 +/- 2.521
ARG 44 | 21.591 +/- 3.605 | -6.964 +/- 1.256 | -188.479 +/- 6.633 | 4.257 +/- 5.519 | 0.185 +/- 0.040 | -169.411 +/- 3.434
SER 45 | 9.463 +/- 1.548 | -1.784 +/- 0.565 | 0.222 +/- 2.403 | -7.447 +/- 2.410 | 0.240 +/- 0.087 | 0.694 +/- 1.981
GLN 46 | 23.079 +/- 2.743 | -2.595 +/- 0.978 | -65.130 +/- 4.011 | -7.223 +/- 3.215 | 0.498 +/- 0.154 | -51.372 +/- 2.847
GLN 47 | 22.935 +/- 2.783 | -1.282 +/- 0.860 | -63.415 +/- 4.799 | -9.859 +/- 4.457 | 0.891 +/- 0.086 | -50.730 +/- 2.490
GLU 48 | 16.946 +/- 2.426 | -0.229 +/- 0.901 | -16.784 +/- 8.208 | -45.757 +/- 8.347 | 0.931 +/- 0.066 | -44.893 +/- 2.407
ARG 49 | 21.557 +/- 3.615 | -2.733 +/- 1.494 | -177.027 +/- 7.987 | -15.207 +/- 7.246 | 0.602 +/- 0.207 | -172.808 +/- 3.702
GLU 50 | 16.509 +/- 2.375 | -0.981 +/- 0.873 | -6.401 +/- 6.313 | -56.170 +/- 6.451 | 0.884 +/- 0.086 | -46.160 +/- 2.366
GLN 51 | 23.446 +/- 2.757 | -0.471 +/- 0.918 | -64.404 +/- 2.745 | -9.505 +/- 1.980 | 0.913 +/- 0.127 | -50.021 +/- 2.560
GLU 52 | 17.969 +/- 2.182 | -3.317 +/- 1.341 | -50.428 +/- 8.545 | -11.924 +/- 7.390 | 0.182 +/- 0.059 | -47.518 +/- 2.785
[truncated: 9,533 more rows]

## Sheet: Sheet2
| Run on Wed Jan 5 12:27:14 2022
[truncated: 10,789 more rows]
